# Supplementary material for: The GATA transcription factor GtaC regulates early developmental gene expression dynamics in Dictyostelium
Source: Nat Commun. 2015 Jul 6;6:7551. doi: 10.1038/ncomms8551 (PMC4506546; doi:10.1038/ncomms8551)
Supplement: Supplementary Data 1 — Transcriptome data and differential expression comparisons. This file contains the transcriptome data and differential expression comparisons. The first column header ‘ddb_g' is the unique identifier as defined by dictyBase (http://dictybase.org) and second column header is the name of the gene. This data included the normalized and raw read counts for each gene on each strain (WT, CM, CS and KO) at 0, 1, 2, 5 and 8 hr of development. The strain information is provided in Table S1. Each RNA-seq run was performed in two biological replicates. Columns showing the raw read counts have a suffix ‘r' and those with the normalized read counts have a suffix ‘n'. The average on both biological replicates of the normalized data has a suffix ‘mavg'. The time points are indicated in the column headers for each. Thus the column header ‘CS_1hr_n1' refers to the normalized expression in the first biological replicate of genes in the CS strain at 1 hour of development (0 hour is considered to be the beginning of starvation). Similarly, ‘CS_1hr_r1' refers to the raw reads counts of genes in this data set. The average of both biological replicates (i.e ‘CS_1hr_n1' and ‘CS_1hr_n2') is under the column header ‘CSmavg.1hr'. Each baySeq comparison performed with two predefined models (DE-differentially expressed and NDE-not differentially expressed) between two strains at the same time point or between time points in each strain produces a total of three outputs: Likelihood (Lik), False Discovery Rate (FDR) and additionally provides directionality of expression difference (greater, lesser or equal). Thus the column headers ‘Lik.DE_2hrWTvs.CS', ‘DE_2hrWTvsCS' and ‘FDR.DE_2hrWTvsCS' refer to the Likelihood, direction of differential expression and the false discovery rate, respectively, in a comparison between the 2 hr WT and CS transcriptomes. Similarly, the column headers ‘Lik.DE_CS0hrvs.1hr' and ‘FDR.DE_CS0hrvs.1hr' refer to the likelihood and false discovery rates, respectively, in a c [file ncomms8551-s2.xlsx]

## Sheet: DataS1.xls
Supplementary Data 1: Transcriptome data and differential expression comparisons.
ddb_g	genename	WT_0hr_n1	WT_0hr_n2	WT_1hr_n1	WT_1hr_n2	WT_2hr_n1	WT_2hr_n2	WT_5hr_n1	WT_5hr_n2	WT_8hr_n1	WT_8hr_n2	CS_0hr_n1	CS_0hr_n2	CS_1hr_n1	CS_1hr_n2	CS_2hr_n1	CS_2hr_n2	CS_5hr_n1	CS_5hr_n2	CS_8hr_n1	CS_8hr_n2	CM_0hr_n1	CM_0hr_n2	CM_1hr_n1	CM_1hr_n2	CM_2hr_n1	CM_2hr_n2	CM_5hr_n1	CM_5hr_n2	CM_8hr_n1	CM_8hr_n2	KO_0hr_n1	KO_0hr_n2	KO_1hr_n1	KO_1hr_n2	KO_2hr_n1	KO_2hr_n2	KO_5hr_n1	KO_5hr_n2	KO_8hr_n1	KO_8hr_n2	WTmavg.0hr	WTmavg.1hr	WTmavg.2hr	WTmavg.5hr	WTmavg.8hr	CSmavg.0hr	CSmavg.1hr	CSmavg.2hr
DDB_G0267178	DDB_G0267178_RTE	0	0	0	0	0	0	0	0	0	0.60734	0	0	0	0.982386	0	0	0	0	0	0	0	0	0	1.05304	0	0	0	0	0	0	0	0	0	0	0	0	0.587796	0	0	0	0	0	0	0	0.30367	0	0.491193	0
DDB_G0267180	DDB_G0267180_RTE	0	0.820406	0	0	0	0	0	0	0.678475	0.900292	0	0	0	1.45624	0	0	0	0	0	0	0	0	0.909642	0	0	0	1.02581	0	0	0	0.943384	0	0.848019	1.58394	0	0	2.61397	0	1.04625	3.12406	0.410203	0	0	0	0.789383	0	0.728122	0
DDB_G0267182	DDB_G0267182_RTE	0.252741	0	0	0.397678	0.259715	0.347316	1.08315	0	0.670585	0.593215	0	0	0.364335	0.47977	0.250133	0	0.270391	0	0.497621	0.307255	0	0	0.299688	0	0.393751	0.593416	1.01388	0	0	0.28408	0.62161	0	0.279386	0.521842	1.1787	0.289073	0.287063	0.258138	0.689388	1.23509	0.126371	0.198839	0.303516	0.541575	0.6319	0	0.422052	0.125066
DDB_G0267184	DDB_G0267184_RTE	0	0	0	0	0	0.411989	0	0	0	0	0	0	0	0	0	0	0.32074	0	0	0	0	0	0	0	0	0	0.400891	0	0	0	0	0	0	0	0	0.342901	0.340517	0.306205	0	0.24418	0	0	0.205995	0	0	0	0	0
DDB_G0267186	DDB_G0267186_RTE	0	0	0	0	0	0	0	0	0	2.73303	0	0	0	0	0	0	0	0	0	0	0	0	0	0	0	5.46791	0	0	0	0	0	0	0	2.4042	0	2.6636	2.64508	0	3.17611	0	0	0	0	0	1.36651	0	0	0
DDB_G0267188	DDB_G0267188_RTE	0	0	0	0	0	0.298195	0.619973	0.239937	0.575744	0.254658	0	0	0	0.411916	0	0	0	0	0.427242	0.527599	0	0	0.514606	0	0	0.509489	0	0.342131	0.348284	0.243902	0	0	0	0.448037	0	0	0.739391	0.221629	0.295944	0.706942	0	0	0.149098	0.429955	0.415201	0	0.205958	0
DDB_G0267190	DDB_G0267190_TE	0	0	0	0	0	0	0	0	0	0	0	0	0	0	0	0	0	0	0	0	0	0	0	0	0	0	0	0	0	0	0	0	0	0	0	0	0	0	0	0	0	0	0	0	0	0	0	0
DDB_G0267194	DDB_G0267194	0	0	0	0	0	0	0	0.873952	0	0	0	0	0	0	0	0	0	0	0	0	0	0	0	0	0	0	1.05689	0	0	0	0	0	0	0	0	0	0	0	0	0	0	0	0	0.436976	0	0	0	0
DDB_G0267196	DDB_G0267196	0	0	0	0	0	0	0	0	0	0	0	0	0	0	0	0	0	0	0	0	0	0	0	0	0	0	0.717644	0	0	0	0	0	0	0.554054	0	0	0	0	0	0.437112	0	0	0	0	0	0	0	0
DDB_G0267198	DDB_G0267198	0	0	0	0	0	0	0	0	0	0	0	0	0	0	0	0	0	0	0	0	0	0	0	0	0	0	0	0	0	0	0	0	0	1.89627	0	0	0	0	0	0	0	0	0	0	0	0	0	0
DDB_G0267202	DDB_G0267202_TE	0	0	0	0	0	0	0	0	0	0	0	0	0	0	0	0	0.471358	0	0	0	0	0	0	0	0	0	0	0	0	0	0	0	0	0	0	0	0	0	0	0	0	0	0	0	0	0	0	0
DDB_G0267204	DDB_G0267204_ps	0	0	0	0	0	0	0	0	0	0	0	0	0	0	0	0	0	0	0	0	0	0	0	0	0	0	0	0	0	0	0	0	0	0	0	0	0	0	0	0	0	0	0	0	0	0	0	0
DDB_G0267206	DDB_G0267206_RTE	0	0	0	0	0	0.250126	0.130008	0.301889	0	0.213607	0.135831	0	0.131191	0.172757	0.0900688	0.274606	0.0973635	0	0	0.331913	0	0	0	0	0.141783	0	0	0	0	0.204585	0.111916	0	0.201205	0.28186	0	0.104091	0	0.371805	0	0.667106	0	0	0.125063	0.215948	0.106804	0.0679153	0.151974	0.182337
DDB_G0267208	DDB_G0267208_RTE	0	0.715226	0	1.05232	1.37449	0.919052	1.91079	2.21849	4.73193	0.78487	0.998181	0	0.964086	0	1.32378	0.672667	3.57748	0	0	2.43913	0	0	0	1.36085	0	0	0	0	0	2.25516	0.822438	0.606852	0.739298	2.07131	1.55951	2.2948	3.03846	0.683073	2.73634	2.17883	0.357613	0.526158	1.14677	2.06464	2.7584	0.49909	0.482043	0.998224
DDB_G0267210	DDB_G0267210_RTE	0	0.431125	1.06852	0.317159	1.24278	0.276994	0.575894	0.222878	0.71308	1.41932	0	0	0	0.38263	0.598463	0	0.431289	0	0.396866	1.22522	0	0.261682	0.717028	0.410148	0.314027	0.473265	0.539065	0.635613	0	0.453123	0.247875	0.1829	0.222818	0.832366	0.235011	0.461087	0.915763	0.411744	1.09961	2.46255	0.215563	0.69284	0.759886	0.399386	1.0662	0	0.191315	0.299232
DDB_G0267212	DDB_G0267212_RTE	7.55098	6.36438	5.2014	5.13507	6.50995	4.48478	8.59292	7.07567	8.71564	7.96038	8.69123	6.24708	4.98127	2.91535	5.19314	7.20856	8.21522	9.06552	6.42561	7.93496	4.76488	6.56299	5.1597	3.38543	4.08744	5.25863	5.64749	7.36522	5.64893	6.97682	6.05932	8.12908	4.03204	5.15287	6.19251	6.44074	7.19546	7.5815	7.68001	6.98392	6.95768	5.16824	5.49736	7.83429	8.33801	7.46915	3.94831	6.20085
DDB_G0267216	DDB_G0267216	0	0	0	0	0	0	0	0	0	0	0	0	0	0	0	0	0	0	0	0	0	0	0	0	0	0	0	0	0	0	0	0	0	0	0	0	0	0	0	0	0	0	0	0	0	0	0	0
DDB_G0267218	DDB_G0267218	0	0	0	0.991312	0	0	0.900009	0	0	0	0	0	0.908197	0	0.62352	0	0	0	0	0	0	0	0	1.28196	0.981525	0	0	0	0	0	0	0.571672	0	0	0	0	0	0	0.859237	0	0	0.495656	0	0.450004	0	0	0.454098	0.31176
DDB_G0267220	DDB_G0267220	0	0	0	0	0	0	0	0	0	0	0	0	0	0	0	0	0	0	0	0	0	0	0	0	0	0	0	0	0	0	0	0	0	0	0	0	0	0	0	0	0	0	0	0	0	0	0	0
DDB_G0267222	DDB_G0267222	0	0.311315	0.514385	0.458039	0	0	0	0	0.514914	0.341629	0	0	0	0	0.2881	0	0.311433	0	1.71946	0.707784	0	0	0	0	0	0	0	0	0	0	0.357981	0.264143	0.321793	0.300525	0	0.998851	0.661271	1.18928	0.397014	1.18547	0.155657	0.486212	0	0	0.428271	0	0	0.14405
DDB_G0267224	DDB_G0267224	0	0	0	0	0	0	0	0	0.388352	0.515318	0	0	0	0	0	0	0.469771	0.758624	0	2.13527	0	0	0	0	0	0	0	0	0	0	0.539984	0.398438	0.970796	0	0	0	0.997473	0.448482	0	0.357637	0	0	0	0	0.451835	0	0	0
DDB_G0267226	DDB_G0267226	0	0	0.882929	0.786213	1.54038	1.3733	0	0	0.441918	0.586397	0	0	0	0	0	0.502567	0.534567	0	0	1.21489	0	0	0	0	1.5569	1.17319	0	0	0	0.561629	0	0	1.65705	1.54753	0	1.7145	0	2.55171	2.04439	1.62786	0	0.834571	1.45684	0	0.514158	0	0	0.251284
DDB_G0267228	DDB_G0267228_TE	0	0	0	0	0	0	0	0	0	0	0	0	0	0	0	0	0.621478	0	0	0	0	0	0	0	0	0	0	0	0	0	0	0	0	0	0	0	0	0	0	0	0	0	0	0	0	0	0	0
DDB_G0267230	DDB_G0267230	0	0	0	0	0	0	0	0	0	0	0	0	0	0	0	0	0	0	0	0	0	0	0	0	0	0	0	0	0	0	0	0	0	0	0	0	0	0	0	0	0	0	0	0	0	0	0	0
DDB_G0267236	DDB_G0267236_RTE	16.3403	18.464	12.5301	16.0086	14.5735	12.2866	22.0215	22.4996	33.2661	28.2219	7.82262	6.81469	10.6665	13.4608	11.5948	12.4038	16.1621	16.5122	25.4951	26.6113	24.7936	47.6305	19.01	20.7023	18.2522	31.127	27.6217	50.0684	56.4121	62.3767	7.9619	8.39264	14.3141	14.0046	8.62708	9.16833	14.0071	15.4297	24.3877	49.7191	17.4022	14.2694	13.4301	22.2606	30.744	7.31866	12.0636	11.9993
DDB_G0267238	DDB_G0267238_RTE	9.21406	15.1597	17.5338	14.4979	19.6649	21.4279	6.07506	16.4578	16.2981	18.2994	8.46284	6.52766	14.3041	9.4181	10.5219	17.822	17.4402	23.2659	22.328	28.4344	23.2215	31.2853	19.3299	17.3065	13.2506	19.9697	30.3283	23.4676	35.2656	49.3928	9.58766	12.8626	14.1029	10.9757	11.5692	14.5919	17.7106	18.8216	22.2328	32.9045	12.1869	16.0159	20.5464	11.2665	17.2988	7.49525	11.8611	14.172
DDB_G0267240	DDB_G0267240_RTE	0	0	0	0	0	0	0.346931	0.268533	0	0.285009	0	0	0	0	0	0	0	0	0	0	0	0.315286	0	0	0	0.57021	0	0	0.389792	0.272971	0	0	0.26846	0.501435	0.566303	0	0	0.992173	0.331214	0.395598	0	0	0	0.307732	0.142504	0	0	0
DDB_G0267242	DDB_G0267242_RTE	0	0	0	0	0	0	0	0	0	0	0	0	0	0	0	0	0	2.27587	0	0	0	0	0	0	0	0	0	0	0	0	0	0	0	0	0	0	0	0	0	0	0	0	0	0	0	0	0	0
DDB_G0267244	DDB_G0267244_RTE	0	0	0	1.1092	1.44879	0.968731	0	0	1.24693	2.48189	0	2.59695	0	0	0	0	0	1.2179	1.38796	0	0	0.915181	0.835887	4.30323	0	1.65515	0	3.33439	0	0.792352	0.866894	0.639655	0	0.727758	0.821904	0	0	0.719996	0	3.44491	0	0.554599	1.20876	0	1.86441	1.29847	0	0
DDB_G0267246	DDB_G0267246_RTE	0	0	0	0.916079	0.598272	0.800068	0.831705	0	0	0.683257	0	0	0	2.21037	0.576199	0.58558	0	1.00585	0	0	0	0	0	0	0.907034	0	0.778516	0.91795	0	1.3088	0	0.528287	1.28717	0.60105	0.678805	0.665901	0.661271	1.78392	2.38208	1.89675	0	0.458039	0.69917	0.415852	0.341629	0	1.10518	0.58089
DDB_G0267248	DDB_G0267248_RTE	0	0	0	1.50884	0	0	0	1.06031	2.54428	0	0	0	0	0	0	0	0	0	0	0	0	0	0	0	0	0	0	0	0	1.07783	0	0	1.06002	0	0	0	0	0	1.30781	2.34305	0	0.754418	0	0.530155	1.27214	0	0	0
DDB_G0267250	DDB_G0267250_TE	0	0	0	0	0	0	0.810008	0	0	0	0	0	0	0	0	0	0	0	0	0	0	0	0	0	0	0	0	0	0	0	0	0	0	0	0	0	0	0	0	0	0	0	0	0.405004	0	0	0	0
DDB_G0267252	DDB_G0267252	0.732665	0	0	0	0	0	0	0	0	0	0	0	1.05616	1.39079	0	1.47382	0	0	0	0	0	0	0	0	0	0	0	0	0	0	0	1.99443	0.809906	0.756377	0	0	0.832161	0.74831	0	0	0.366333	0	0	0	0	0	1.22348	0.73691
DDB_G0267254	DDB_G0267254_ps	0	0	0	0	0	0	0	0	0	0	0	0	0	0	0	0	0	0	0	0	0	0	0	0	0	0	0	0	0	0	0	0	0	0	0	0	0	0	0	0	0	0	0	0	0	0	0	0
DDB_G0267258	DDB_G0267258_RTE	0	0.491088	0.405712	0.36127	0.471876	0.63104	1.31198	0.761631	1.62452	1.34727	0	0	0.33098	0.435848	0	0	0.245637	1.19002	1.80826	0.558252	0.34193	0	1.08901	0	0.715407	0	0.614041	1.08603	0	0.516145	0	0	0.761425	0.237034	0	0	0.521566	1.17253	3.13138	3.55307	0.245544	0.383491	0.551458	1.03681	1.48589	0	0.383414	0
DDB_G0267260	DDB_G0267260_RTE	0	0	0	0	0	0	0	0	0	0	0	0	0	0	0	0	69.7609	0	0	0	0	0	0	0	0	0	0	0	0	0	0	0	0	0	0	0	0	0	88.9311	53.1091	0	0	0	0	0	0	0	0
DDB_G0267262	DDB_G0267262_RTE	0.525865	0	0	0.827426	0	0	0	0.58146	0.465083	0.617135	0	0	0	0	0	0	0	0.908514	0	0	0	0	0.623545	0	0.819257	0	0.703176	0	1.68805	0.591069	0	0	0	0	0	0	0	0	0.717186	0	0.262932	0.413713	0	0.29073	0.541109	0	0	0
DDB_G0267264	DDB_G0267264_RTE	1.65082	0	0	0	0	0	0	0	0	0	0	0	2.37971	0	0	0	0	0	0	0	0	0	0	0	0	0	0	0	0	0	0	0	0	0	1.92471	0	0	0	0	0	0.825408	0	0	0	0	0	1.18985	0
DDB_G0267270	DDB_G0267270_RTE	0	0	0	0	0	0	0	0	0	0	0	0	0	0	0	0	2.9373	0	0	0	0	0	0	0	0	0	0	0	0	0	0	0	0	0	0	0	0	0	1.87223	0	0	0	0	0	0	0	0	0
DDB_G0267272	DDB_G0267272_RTE	0.381329	0	0	0	0.391851	0.524021	0.544742	0.421643	0.337253	0	0	0	0.549698	0.723864	1.13218	0	0.407959	0.658805	1.50159	0	0.567885	0	0.452161	0	0	0	0	0	0	0	0	0	0	0	0	0.436145	0.433113	0.778943	0.520065	0.931738	0.190664	0	0.457936	0.483193	0.168627	0	0.636781	0.56609
DDB_G0267274	DDB_G0267274_TE	0	0	0	0	0	0	0	0	0	0	0	0	0	0	0	0	0	0	0	0	0	0	0	0	0	0	0	0	0	0	0	0	0	0	0	0	0	0	0	0	0	0	0	0	0	0	0	0
DDB_G0267278	DDB_G0267278_TE	0	0	0	0	0	0	0	0	0	0	0	0	0	0	0	0	0	0	0	0	0	0	0	0	0	0	0	0	0	0	0	0	0	0	0	0	0	0	0	0	0	0	0	0	0	0	0	0
DDB_G0267280	DDB_G0267280_TE	0	0	0	0	0	0	0	0	0	0	0	0	0	0	0	0	0	0	0	0	0	0	0	0	0	0	0	0	0	0	0	0	0	0	0	0	0	0	0	0	0	0	0	0	0	0	0	0
DDB_G0267282	DDB_G0267282_RTE	0.237117	0.50716	0	1.11928	0.974639	0.651692	1.01619	1.04874	1.88739	1.66963	0	0.43676	0	0.450112	0.46934	0.238491	1.0147	0.409657	0.933718	0.288261	0.353121	0.307834	0.562324	0.482483	0.73882	1.6702	0.317068	0.747712	1.14174	0.533037	0.291592	0.215157	0.262115	0.734374	1.10583	1.35602	0.807953	0.726541	1.29354	0.772495	0.372139	0.559641	0.813165	1.03247	1.77851	0.21838	0.225056	0.353916
DDB_G0267286	DDB_G0267286	0	0	0	0	0	0	0	0	0	0	0	0	0	0	0	0	0	0	0	0	0	0	0	0	0	0	0	0	0	0	0	0	0	0	0	0	0	0	0	0	0	0	0	0	0	0	0	0
DDB_G0267292	DDB_G0267292_RTE	10.1886	23.9712	32.4063	19.2377	8.37581	8.40071	2.91097	18.0253	32.4396	33.4796	9.124	3.7534	20.5621	7.73629	2.0167	12.2972	15.2602	10.5615	24.0724	17.3407	33.381	44.9726	16.9137	16.5854	31.7462	28.7065	43.5969	44.9796	42.5178	77.8734	10.0235	7.39601	6.75765	14.7257	14.2549	13.9839	34.7167	18.7311	22.2328	53.1091	17.0799	25.822	8.38826	10.4681	32.9596	6.4387	14.1492	7.15694
DDB_G0267296	DDB_G0267296_RTE	0	0	0	0	0	0	0	0	0	0	0	0	0	0	0	0	0	0	0	0	0	0.808155	0.369067	0	0	0	0	0.490742	0	0	0	0	0	0	0	0.355995	0	0	0.424492	0	0	0	0	0	0	0	0	0
DDB_G0267298	DDB_G0267298_TE	0	0	0	0	0	0	0	0	0	0	0	0	0	0	0	0	0	0	0	0	0	0	0	0	0	0	0	0	0	0	0	0	0	0	0	0	0	0	0	0	0	0	0	0	0	0	0	0
DDB_G0267300	DDB_G0267300_RTE	0.263463	0	0.465545	0	0.270733	0.724102	0	0	0.233011	0	0	0.485289	0.379791	0.500124	0	0	0	0	0.518732	0.32029	0.784713	0	0	0.536093	0	0	0	0	0.422866	0.296132	0	0	0.291239	0	0	0.602674	0.299242	0	0.718635	0.643746	0.131732	0.232772	0.497418	0	0.116506	0.242644	0.439958	0
DDB_G0267302	DDB_G0267302_TE	0	0	0	0	0	0	0	0	0	0	0	0	0	0	0	0	0	0	0	0	0	0	0	0	0	0	0	0	0	0	0	0	0	0	0	0	0	0	0	0	0	0	0	0	0	0	0	0
DDB_G0267304	DDB_G0267304_RTE	0	0	0	0	0.127875	0.171007	0	0	0.440232	0.14604	0	0	0	0	0	0	0	0	0	0.151282	0.185321	0	0	0	0.19387	0	0	0.196203	0.199731	0.139871	0.15303	0	0.13756	0.256937	0.145088	0	0	0.254197	0.169716	0.405413	0	0	0.149441	0	0.293136	0	0	0
DDB_G0267306	DDB_G0267306_RTE	0	0.0842713	0	0.123989	0.0809746	0.108287	0	0.0871312	0	0	0.11761	0.145147	0	0.149584	0.155974	0.158514	0	0	0.310299	0	0	0	0	0	0.122765	0	0.10537	0.124242	0.126476	0	0	0.0715022	0	0	0	0	0.0895013	0	0	0.12836	0.0421356	0.0619944	0.0946309	0.0435656	0	0.131379	0.074792	0.157244
DDB_G0267308	DDB_G0267308_RTE	1.31732	1.40878	0	0	0	0	0	1.45659	0	0	0	0	0	0	1.30372	0	0	0	0	1.60145	0	0	0	0	0	0	0	0	0	0	0	0	0	1.35995	0	0	0	0	0	0	1.36305	0	0	0.728293	0	0	0	0.651862
DDB_G0267310	DDB_G0267310_RTE	14.9954	27.2135	12.8471	11.4398	11.6736	9.36665	7.14049	12.5612	6.43014	5.86601	7.46027	15.0659	5.89537	9.48842	7.19546	5.9415	10.2089	4.71034	16.1042	10.4959	14.211	20.6474	12.9315	23.1155	16.2824	12.8029	9.72196	7.88094	10.94	6.129	9.49959	9.48339	11.5531	12.666	6.35759	4.15782	6.19337	8.35396	12.3946	13.3235	21.1044	12.1434	10.5201	9.85082	6.14808	11.2631	7.69189	6.56848
DDB_G0267314	DDB_G0267314_RTE	0	0.596021	0.984806	0.87693	1.71811	0.765877	0.796162	1.84874	1.47873	1.30812	0	1.02657	0	2.11591	1.10315	0.560556	0.596247	0.962869	0	0	0	1.44708	0	0	0	0	0.745246	0.878722	0	1.25286	0	0	1.23216	1.15073	1.29959	0	0.633012	0.569227	1.52019	0.907847	0.298011	0.930868	1.242	1.32245	1.39342	0.513286	1.05795	0.831853
DDB_G0267322	DDB_G0267322_RTE	0	0	1.39663	0	0	0	1.1291	0.873952	2.79614	0	0	0	0	0	0	0	1.69117	0	3.11239	0	0	0	0	0	0	3.71155	2.11379	0	1.2686	0	0	0	0	0	0	0.904011	0.897726	1.61454	2.1559	1.28749	0	0.698317	0	1.00153	1.39807	0	0	0
DDB_G0267324	DDB_G0267324_RTE	0	0	0	0	0	0	0	0	0	0	0	0	0	0	1.00053	0	0	0	0	0	0	1.31247	0	0	0	0	0	0	0	1.13632	0	0	0	0	0	0	0	0	0	0	0	0	0	0	0	0	0	0.500266
DDB_G0267326	DDB_G0267326_RTE	0	0.3072	0	1.35596	0.590365	0.394747	0	0	0.762163	0	0	0	0	0	0.852876	0.866762	0.614634	0.992561	1.69673	1.74607	0.42779	0.745853	1.02184	0	1.34257	0	0	2.26455	0.461054	0.64575	0	0.260652	1.5877	0.88966	0.334917	1.3142	0.652532	2.34712	3.13413	5.14713	0.1536	0.677979	0.492556	0	0.381082	0	0	0.859819
DDB_G0267328	DDB_G0267328_RTE	0	0	0	0	0.376441	0	0	0	0.971972	0.859829	0	0	0	0	0	1.10537	0	0	0	0.890694	0	0.475586	0.43438	0	0.570718	0	0.489853	0	0	0.823512	0	0	0	0	0.427113	0.837987	0.832161	1.49662	1.49884	3.28202	0	0	0.18822	0	0.915901	0	0	0.552683
DDB_G0267330	DDB_G0267330_RTE	0	0	0	0	0	0	0	0	0	1.75919	0	0	0	0	0	0	0	0	0	0	0	0	0	0	0	0	0	0	0	0	0	0	0	0	0	0	0	0	0	0	0	0	0	0	0.879595	0	0	0
DDB_G0267342	DDB_G0267342_RTE	0.416659	0.222794	0	0	0	0.572573	0	0	0.18425	0	0	0.383735	0	0.395465	0.41236	0	0.445757	0	0.820359	0	0	0	0	0.847814	0	1.46743	0.278574	0	1.00312	0.936647	0	0	0.230293	0.215072	0	0.238278	0	0.212778	0.284125	0.67871	0.319727	0	0.286286	0	0.0921251	0.191867	0.197733	0.20618
DDB_G0267344	DDB_G0267344	0	0	0	0	0	0	0	0	0	0.151384	0	0	0	0	0	0	0	0	0	0	0	0	0	0	0	0	0	0	0	0	0	0	0	0	0	0	0	0	0	0.210125	0	0	0	0	0.0756922	0	0	0
DDB_G0267346	DDB_G0267346	0	0	0	0	0	0	0	0	0	0.498533	0	0	0.306184	0	0	0	0	0	0.418196	0.258214	0	0	0.251855	0	0	0	0	0	0	0	0	0	0	0	0	0	0.241245	0.216937	0	0.172994	0	0	0	0	0.249266	0	0.153092	0
DDB_G0267348	DDB_G0267348_TE	0	0	0	0	0	0	0	0	0	0	0	0	0	0	0	0	0	0	0	0	0	0	0	0	0	0	0	0	0	0.281354	0	0	0	0	0	0	0	0	0	0	0	0	0	0	0	0	0	0
DDB_G0267350	DDB_G0267350_TE	0.293726	0	0	0	0	0	0	0	0	0	0	0	0	0	0	0	0	0	0	0	0.437425	0	0	0	0	0	0	0	0	0	0	0	0	0	0	0	0	0	0	0	0.146863	0	0	0	0	0	0	0
DDB_G0267352	DDB_G0267352_TE	7.38195	0	0	0	0	0	0	0	0	0	0	0	0	0	0	7.42472	0	4.25116	0	0	0	0	0	0	0	0	0	0	0	2.76576	3.02595	0	0	7.62086	0	0	0	0	3.35589	0	3.69097	0	0	0	0	0	0	3.71236
DDB_G0267354	DDB_G0267354_TE	63.6908	58.3824	21.4367	12.7257	10.3886	1.38927	2.8884	1.11785	3.57646	0	95.0593	72.624	43.7202	34.5435	32.017	22.3701	20.5497	8.733	5.97145	13.5192	31.6166	44.624	13.1863	10.2855	4.72501	2.37366	1.35184	1.59396	0	0	55.9449	66.0481	8.94035	11.4805	15.3231	18.5007	4.59301	7.22786	4.13633	5.76377	61.0366	17.0812	5.88893	2.00312	1.78823	83.8417	39.1318	27.1935
DDB_G0267356	DDB_G0267356_RTE	108.244	108.786	96.7867	102.601	89.7886	87.8155	96.8769	105.268	89.9657	180.599	42.822	57.6523	63.9189	61.8903	56.7902	66.8967	51.6231	40.5561	97.5735	87.199	91.2818	89.7335	92.7835	103.493	91.429	85.7368	88.9377	108.979	123.498	128.995	117.074	92.3022	90.8228	119.825	95.7929	98.4467	102.206	103.895	124.503	160.389	108.515	99.6938	88.802	101.072	135.282	50.2371	62.9046	61.8434
DDB_G0267366	DDB_G0267366_RTE	56.7934	57.3622	29.7348	33.097	47.553	31.7963	46.5755	44.191	44.648	50.6051	29.8247	25.1841	31.8382	21.9611	23.9401	14.8095	18.0028	16.3532	31.0612	25.5715	36.024	53.2503	54.8719	49.2211	45.8784	69.1426	36.5651	72.9622	64.146	55.5605	49.1473	38.173	66.2686	60.803	28.2032	25.2613	15.5292	46.19	47.3343	61.675	57.0778	31.4159	39.6746	45.3832	47.6266	27.5044	26.8996	19.3748
DDB_G0267370	DDB_G0267370_TE	1.64388	0.586004	0.968254	1.72438	1.12616	1.50601	3.13112	1.21178	0.484625	1.28613	0.817837	1.00932	2.36971	1.04017	1.08461	1.10227	0.586226	0	0	1.99845	0	0	0	1.11498	0.853679	0	0.732721	0.863953	0	0	1.34769	0.497211	0.605728	1.13139	1.27775	1.25346	1.24475	2.23864	0	0.892589	1.11494	1.34632	1.31608	2.17145	0.885378	0.913578	1.70494	1.09344
DDB_G0267374	acpA	526.912	444.632	605.515	555.222	623.266	624.518	759.993	634.031	606.841	451.674	608.415	445.826	582.354	488.775	570.014	614.209	608.513	611.835	622.649	609.396	459.337	413.245	550.394	505.135	570.083	585.113	597.687	597.029	380.045	439.04	552.991	512.935	340.253	464.072	589.643	537.092	612.032	538.164	593.525	539.002	485.772	580.368	623.892	697.012	529.258	527.12	535.564	592.111
DDB_G0267376	acrA	4.65459	4.10608	4.47244	5.9738	4.49648	6.54371	17.5577	26.8719	24.2253	34.0082	6.97906	5.01771	4.63808	5.8633	6.45343	6.94683	7.27441	7.48567	7.43288	9.20491	4.24849	4.42764	4.98508	5.67394	6.51632	8.05797	19.1597	23.4367	32.4994	33.3674	3.93025	4.94365	5.85663	6.31102	5.87702	6.57489	5.89575	7.53627	13.6322	11.9321	4.38033	5.22312	5.5201	22.2148	29.1168	5.99838	5.25069	6.70013
DDB_G0267378	aqpA	0	0	1.09735	0.732863	0.797696	1.49346	1.99609	5.66508	4.94317	2.00422	0	0	1.34283	1.17886	0.307306	0.31231	0.66439	0	0	0.377485	0	0	0.920471	0.947735	1.69313	1.82264	1.86844	3.18223	9.71836	3.83914	0.190923	0	1.02974	1.28224	0.362029	0.355147	0.529017	0.15857	0.423481	0.5058	0	0.915109	1.14558	3.83059	3.4737	0	1.26085	0.309808
DDB_G0267380	argE	1341.5	1183.83	1188.06	1266.94	1554.51	1655.34	1990.13	1239.56	235.659	123.442	1377.58	1071.15	700.372	600.484	1040.42	1071.42	1472.97	1531.75	1558.02	1619.53	1372.81	1221.69	1218.24	980.116	1708.1	1508.46	1080.32	839.007	105.749	175.27	1091.48	1101.21	611.514	726.068	1218.34	1200.84	2176.13	1986.39	2368.72	2242.28	1262.66	1227.5	1604.93	1614.84	179.55	1224.36	650.428	1055.92
DDB_G0267382	corA	798.082	848.697	774.004	676.03	927.674	814.103	1220.29	1448.16	1950.62	1484.28	471.193	506.468	687.354	755.451	708.527	767.511	702.302	692.1	1541.21	1321.31	1077.34	1081.15	1414.4	1999.76	1836.33	2056.23	2418.62	2863.63	2710.82	2739.32	718.812	674.021	671.684	853.293	672.985	995.749	711.508	1386.05	1864.76	2273.61	823.389	725.017	870.888	1334.23	1717.45	488.831	721.403	738.019
DDB_G0267384	culB	15.1993	14.1783	18.6238	16.2346	20.7489	24.8508	42.2369	45.0823	30.6136	29.9459	21.0293	13.7939	20.0711	16.5322	19.5442	24.8838	26.5869	24.63	26.7585	23.6703	14.7046	13.4669	19.9301	20.3172	24.2843	25.137	43.022	41.8064	22.6146	32.2974	14.7346	14.8486	13.9809	21.4179	21.6663	22.5868	25.832	28.1582	32.8338	31.4001	14.6888	17.4292	22.7998	43.6596	30.2798	17.4116	18.3016	22.214
DDB_G0267386	cysB	334.356	415.053	97.9043	76.0768	84.8659	51.7174	36.7128	22.4443	53.8565	22.2878	205.827	237.971	92.0518	104.35	88.6323	88.1476	99.7251	105.657	125.041	114.062	342.636	411.339	116.522	118.236	91.6123	82.4313	34.0155	41.756	56.6292	60.4162	290.54	225.289	103.813	112.421	74.7565	91.9681	82.8192	115.226	67.0102	106.786	374.704	86.9905	68.2916	29.5785	38.0721	221.899	98.2007	88.39
DDB_G0267388	dafE	27.4002	21.7891	21.2599	17.2729	18.9513	13.1545	13.5492	6.40898	7.53404	5.77157	26.6081	23.4556	29.2439	19.3381	29.2903	36.7453	24.8039	26.4001	18.1556	15.801	23.5414	19.0401	14.4746	10.9005	12.5873	8.24789	3.28812	5.12321	4.79248	5.92263	23.1113	24.3844	14.0765	17.1354	25.598	24.6092	19.75	17.5805	9.70157	10.2999	24.5946	19.2664	16.0529	9.9791	6.6528	25.0318	24.291	33.0178
DDB_G0267390	psmB6	361.286	325.712	381.133	403.804	480.846	671.851	1419.95	1421.48	839.179	766.42	433.108	342.853	345.188	273.341	336.606	332.846	508.518	533.432	446.304	453.294	330.436	307.504	391.216	365.335	441.199	508.306	1120.03	1070.93	440.755	592.177	311.172	333.625	319.234	415.452	425.187	435.607	649.889	522.19	795.068	620.554	343.499	392.469	576.348	1420.71	802.799	387.981	309.265	334.726
DDB_G0267392	plbG	8.41851	5.58807	12.1827	14.0455	10.8881	12.4663	34.6271	32.1786	17.7151	15.8415	11.1566	6.81753	14.8556	11.9854	12.4975	16.7886	10.6369	10.4067	12.2885	12.44	10.2674	7.72582	14.1129	11.3707	12.2109	10.2238	35.9062	36.0437	15.2592	21.7798	6.06874	6.25595	6.41795	10.7888	12.6922	11.5378	13.1062	11.9338	38.2052	36.3518	7.00329	13.1141	11.6772	33.4028	16.7783	8.98708	13.4205	14.643
DDB_G0267394	vps46	250.017	227.39	420.293	399.771	508.508	605.741	473.96	384.041	310.563	256.933	281.378	261.792	434.438	386.093	426.662	409.368	532.545	522.613	421.302	433.736	268.348	216.095	402.222	410.194	461.444	536.78	405.097	340.926	180.759	224.055	249.288	265.081	429.751	525.286	467.712	453.41	593.778	470.913	431.907	348.373	238.704	410.032	557.125	429	283.748	271.585	410.266	418.015
DDB_G0267396	kif2	8.49694	6.74188	16.1766	13.8871	16.2235	9.49185	8.30096	2.60643	13.1873	15.3114	6.54545	5.75553	13.7501	8.94926	20.2365	23.9293	12.14	10.7021	6.04424	5.33144	5.71465	6.90329	14.4304	6.58116	11.0171	5.01972	3.44524	3.45727	22.8763	10.4132	6.80871	7.01362	7.75657	9.56425	17.3208	19.8757	10.5848	10.1341	5.45773	5.98286	7.61941	15.0319	12.8577	5.4537	14.2494	6.15049	11.3497	22.0829
DDB_G0267398	gppA	3.27033	2.38846	2.11417	3.51416	4.99987	24.8819	457.152	599.122	259.464	172.988	2.97623	1.3223	1.72474	1.66555	1.81564	1.28362	0.853345	1.51586	8.48056	10.9574	1.30666	1.55329	2.83742	4.70679	26.4688	50.5656	791.304	756.836	199.973	294.515	3.04076	1.80942	1.23442	1.23519	1.02298	1.91584	3.26146	3.42163	364.862	230.302	2.8294	2.81416	14.9409	528.137	216.226	2.14926	1.69515	1.54963
DDB_G0267400	hspD	653.312	631.291	543.621	476.364	596.845	737.399	1733.77	1888.41	1316.63	1812.36	1434.62	1137.58	1126.01	847.571	1275.53	1309.27	1214.9	1525	1008.53	1004.71	1018.92	915.216	584.952	601.395	720.631	994.613	1685.58	1710.77	1218.09	1489.06	690.842	649.695	730.002	1139.44	1003.49	1409.2	1473.99	1402.55	1597.38	1412.76	642.302	509.993	667.122	1811.09	1564.49	1286.1	986.792	1292.4
DDB_G0267402	H3a	2014.28	1878.51	2824.04	2960.77	3052.94	3059.46	3852.01	3473.55	3733.19	3453.82	2369.11	2343.84	2653.89	2880.55	3194.14	2763.63	3248.2	3125.39	2719.95	2740.16	2262.16	1822.89	3050.44	3484.51	3072.79	3180.13	3816.6	3453.94	3803.12	3432.19	1949.71	1871.97	3660.03	2919.02	3054.8	2814.9	3368.78	2865.37	2868.24	2430.62	1946.4	2892.4	3056.2	3662.78	3593.51	2356.48	2767.22	2978.88
DDB_G0267404	kif6	11.4855	11.8658	14.4746	12.8208	11.5352	8.99352	5.75808	6.901	11.4612	15.8695	10.7382	11.975	12.6831	9.70829	18.5732	21.2732	10.1083	11.2319	8.61881	8.37768	9.4236	10.6908	12.7967	9.61279	8.17024	6.2075	6.54895	9.4986	15.7215	11.4482	10.2866	10.3824	8.95929	9.75423	15.7661	16.2596	7.7779	9.78299	7.86164	8.29553	11.6756	13.6477	10.2643	6.32954	13.6654	11.3566	11.1957	19.9232
DDB_G0267406	lmpA	37.3966	32.4832	27.2791	20.6079	21.4192	15.9302	17.4359	22.2466	52.0019	65.3404	41.8404	28.8467	21.4509	18.1968	27.8545	31.6714	28.918	33.1227	25.6772	26.4239	41.3333	36.5388	29.9365	20.0725	19.5361	17.5347	17.3642	19.3319	61.096	57.945	29.8134	28.9772	16.5726	21.8638	25.537	28.43	30.8277	31.8198	25.9192	26.2822	34.9399	23.9435	18.6747	19.8412	58.6711	35.3435	19.8239	29.763
DDB_G0267408	psmA3	252.623	212.471	241.242	315.357	330.099	469.51	952.958	898.416	465.068	448.495	272.034	234.108	213.667	172.663	235.848	221.777	351.139	358.628	354.05	372.057	241.016	208.746	276.777	266.787	330.466	367.689	814.042	709.626	257.235	357.731	203.314	223.682	204.569	282.788	290.06	284.745	447.745	360.012	632.875	499.239	232.547	278.299	399.804	925.687	456.782	253.071	193.165	228.813
DDB_G0267410	pslA	5.46381	4.96669	12.1287	8.1135	11.6152	9.71394	12.7323	10.8369	5.0739	5.77092	9.68384	5.03206	10.1899	7.58436	7.77318	15.7995	10.3025	12.5075	10.3543	10.2125	5.59409	5.67465	11.1758	6.94857	12.0767	12.7484	10.2285	10.4453	4.11073	6.21807	6.76105	8.67613	4.75637	10.3647	12.4222	14.0608	14.5061	15.7997	14.5773	15.4919	5.21525	10.1211	10.6645	11.7846	5.42241	7.35795	8.88714	11.7863
DDB_G0267412	pspA	1.02891	0.82526	1.36358	0.404737	0.264325	1.76741	142.574	120.026	2558.2	2728.63	0.383916	0.473802	6.30364	0	1.27287	0.258718	0.825573	0.444401	0.506454	0.625418	0	1.00183	1.22003	1.04681	1.20222	1.2079	110.067	73.8126	4726.8	2602.97	4.11219	0.933619	33.5528	9.82545	0.599812	0.294205	0.292159	0.788161	21.0488	4.81857	0.927085	0.884157	1.01587	131.3	2643.41	0.428859	3.15182	0.765792
DDB_G0267414	repD	19.302	17.83	30.6468	29.6666	27.596	30.984	32.7687	36.8702	18.407	22.1269	20.2912	20.4046	34.1959	35.0473	31.9488	29.374	37.5291	34.5072	28.8607	29.9947	21.7462	16.9236	41.927	31.3066	28.415	24.9586	29.0272	25.6695	16.433	17.5449	17.4755	17.159	42.179	44.8784	36.2682	35.3227	33.6156	33.4855	18.9231	19.4118	18.566	30.1567	29.29	34.8194	20.2669	20.3479	34.6216	30.6614
DDB_G0267416	rpmA	20.433	17.7453	2.50395	2.0139	3.56992	2.38702	1.56721	1.76904	7.47915	4.72077	26.8123	22.6494	5.9305	5.29311	9.95271	12.2756	9.38949	8.84503	10.3501	7.22421	21.035	20.1176	3.68576	2.8834	2.63495	2.03921	1.89485	2.59458	5.79606	3.80207	19.6745	19.4116	2.17281	3.53931	8.20752	6.01248	4.20543	5.27568	3.30413	4.31872	19.0891	2.25892	2.97847	1.66812	6.09996	24.7308	5.6118	11.1142
DDB_G0267418	sahA	718.587	1693.64	419.992	381.586	375.464	363.132	68.1382	138.416	197.129	142.421	410.467	571.073	415.159	555.294	359.121	403.429	275.599	303.023	391.499	401.986	1046.31	2768.64	388.03	392.93	352.422	337.863	118.277	178.332	255.026	292.266	607.842	356.013	406.349	327.965	267.382	259.652	181.956	247.59	225.21	418.889	1206.12	400.789	369.298	103.277	169.775	490.77	485.227	381.275
DDB_G0267420	sodA	4750.25	4547.23	4800.43	4280.81	3822.85	3504.01	3675.23	3355.35	3105.96	3126.58	3929.98	4036.39	2266.95	2041.04	2034.65	1807.99	2612.26	2512.56	2026.39	2095.38	3728.79	3104.72	4203.37	2753.6	3327.77	2376.72	2800.39	2895.16	2392.21	2492.9	4822.37	4513.68	2812.43	3383.95	3415.58	2878.95	3434.12	2498.49	2608.64	2269.43	4648.74	4540.62	3663.43	3515.29	3116.27	3983.18	2153.99	1921.32
DDB_G0267422	tipC	0.952349	0.834409	1.92612	1.73318	1.98083	2.03403	3.42575	3.51434	1.57292	2.35647	1.74677	1.33149	1.68711	1.26329	1.90775	3.57757	2.02544	2.22021	2.5754	2.44106	1.16195	1.23637	2.02721	1.70436	2.57411	2.37074	2.5009	2.94881	1.89687	2.37301	1.46745	1.68665	1.10348	1.8242	1.97992	2.71657	2.45007	2.94149	3.47399	3.75679	0.893379	1.82965	2.00743	3.47004	1.9647	1.53913	1.4752	2.74266
DDB_G0267424	amtC	34.0124	29.056	43.7418	48.7671	38.4667	43.0061	38.3816	32.8238	103.771	104.985	42.053	41.3338	31.3328	32.0913	43.1225	40.8894	52.3207	56.8494	51.513	53.5818	37.9142	33.4437	36.0347	24.5709	35.4303	24.0993	46.2881	50.9292	94.3225	85.6211	28.5854	33.2364	30.5902	29.5034	34.728	41.3187	51.0893	48.6136	68.2079	53.3549	31.5342	46.2544	40.7364	35.6027	104.378	41.6934	31.712	42.0059
DDB_G0267426	cshA	58.1089	47.7156	79.152	100.589	83.1804	120.446	359.503	440.309	376.436	410.926	63.4341	61.232	101.689	79.1728	143.555	118.842	171.879	167.117	176.564	184.699	47.5364	41.8979	66.498	77.3311	71.0222	107.036	352.195	367.309	341.08	339.753	46.0849	52.0871	88.8958	96.8572	96.8446	113.056	143.217	132.028	229.814	184.786	52.9122	89.8705	101.813	399.906	393.681	62.333	90.4307	131.199
DDB_G0267428	abcH2	14.3806	12.2071	13.1819	12.3036	14.2233	10.375	16.0494	11.727	24.801	22.467	17.0365	13.0787	16.7137	12.9667	16.1892	19.5263	16.8272	19.8758	12.5643	13.0025	13.6527	12.2518	14.1744	10.2415	12.1821	11.1845	9.2542	10.3448	22.6485	21.518	13.4844	16.4741	9.04125	17.9081	14.4612	18.7095	15.8231	19.9202	13.116	12.0054	13.2939	12.7427	12.2991	13.8882	23.634	15.0576	14.8402	17.8578
DDB_G0267430	abcG20	16.116	12.0835	14.7115	13.1935	9.96083	7.84526	13.5075	20.1212	8.73076	8.51439	15.1775	13.1446	10.4585	9.5954	10.0642	16.2691	12.8515	14.281	17.7973	17.0617	13.9042	12.5843	15.1607	9.19644	13.5265	8.93615	9.54241	5.62574	7.15863	8.22161	12.7247	12.5729	5.65346	7.1216	13.7284	10.2706	14.2519	13.0587	14.4366	17.3398	14.0997	13.9525	8.90305	16.8144	8.62257	14.1611	10.027	13.1667
DDB_G0267432	abcG15	4.16469	4.54928	0.735909	0.936139	0.947628	1.02198	0.254975	0.23025	1.47333	2.26921	7.19264	3.89039	2.05836	1.80702	2.26694	2.15425	2.13229	2.98085	3.1628	3.25477	5.05034	4.05506	0.670197	0.544775	0.741517	0.698455	0.198891	0.234513	1.09816	1.43777	6.51159	9.01558	0.756331	1.01345	1.38734	1.39499	1.01363	1.76222	1.86625	1.57486	4.35699	0.836024	0.984806	0.242612	1.87127	5.54151	1.93269	2.2106
DDB_G0267434	DDB_G0267434	0.053014	0	0.187353	0	0.0544768	0	0.0757324	0.117237	0.0468865	0.124431	0	0	0	0	0.0524669	0.0533211	0.170149	0	0	0.0644486	0	0.0688246	0.188584	0	0.0825917	0.248945	0.354446	0.0835857	0.0850888	0	0.0651932	0.0962083	0	0.164189	0	0.181905	0.0602133	0.054146	0.144603	0.259069	0.026507	0.0936766	0.0272384	0.096485	0.0856585	0	0	0.052894
DDB_G0267436	abcF4	55.3708	50.9159	51.2175	41.4555	41.7868	37.3254	34.1452	44.3204	34.0771	39.526	92.6606	77.1899	63.0944	60.5461	63.171	76.8443	47.9464	48.8029	45.0746	41.1336	72.6362	66.6454	67.5885	74.6909	48.663	53.7517	36.8388	39.8884	36.869	49.5014	54.8263	54.855	52.0291	70.7025	53.6549	67.6798	36.9761	40.8594	38.049	38.9034	53.1434	46.3365	39.5561	39.2328	36.8016	84.9253	61.8203	70.0077
DDB_G0267438	abcA2	7.42392	6.2483	10.6082	14.6332	14.7343	20.367	36.4487	36.095	26.0263	24.3445	21.7606	13.7239	19.8969	20.045	18.6468	25.3121	13.6769	16.2987	25.3817	32.9729	10.2975	9.46402	8.42157	11.9976	14.781	18.3118	36.7339	49.3558	17.2926	32.0222	13.48	10.9922	8.85836	14.7197	12.7804	12.4455	18.1731	22.1177	46.3845	47.3245	6.83611	12.6207	17.5506	36.2718	25.1854	17.7423	19.971	21.9794
DDB_G0267440	lmpC	2.77596	1.89996	1.96207	2.35864	1.99679	1.52589	1.90347	2.08722	2.89702	3.64869	3.06593	1.43169	1.92078	1.58085	2.47258	3.62965	2.55404	2.87754	3.27934	3.17222	1.90165	1.94608	1.77746	1.58158	1.38391	2.21603	1.41054	1.4881	3.65349	4.49303	2.38959	1.71283	0.490977	1.37558	2.65396	2.413	2.20705	2.72182	2.87729	3.57226	2.33796	2.16035	1.76134	1.99534	3.27286	2.24881	1.75082	3.05111
DDB_G0267442	cdk8	15.8597	15.1305	16.3307	16.3371	18.4077	23.9894	49.0611	53.1138	36.4287	38.5637	17.0293	13.4505	16.6121	16.4608	17.3898	18.3615	20.8734	16.5583	18.8704	19.003	17.1617	12.4426	16.2351	17.6446	25.0637	24.3783	49.7378	47.4925	33.6961	34.4982	14.0311	13.7697	16.6488	15.4306	15.0323	19.053	20.9941	18.9952	34.701	26.6707	15.4951	16.3339	21.1986	51.0875	37.4962	15.2399	16.5365	17.8757
DDB_G0267444	phg1A	157.838	134.69	196.225	167.912	191.695	185.45	320.079	379.747	386.146	474.009	189.39	172.992	233.19	242.934	261.086	235.983	230.146	227.417	215.443	211.391	160.839	143.464	198.478	147.425	188.407	176.949	319.711	308.645	425.81	397.439	144.055	140.025	235.781	219.569	205.342	208.563	204.191	185.483	243.891	205.543	146.264	182.068	188.573	349.913	430.077	181.191	238.062	248.535
DDB_G0267446	cnbA	47.3142	36.4726	57.2928	56.3076	72.0659	101.654	407.943	364.356	319.47	215.904	49.4679	32.2945	64.7429	40.5764	53.9569	53.3859	58.8407	63.4855	67.1486	68.6146	36.4827	38.0399	43.8571	48.8703	58.3709	72.1804	254.034	301.804	113.333	210.294	51.9817	50.7778	38.4966	45.8702	56.0045	51.9182	66.0151	68.6847	149.037	119.715	41.8934	56.8002	86.8601	386.149	267.687	40.8812	52.6596	53.6714
DDB_G0267448	DDB_G0267448	64.2968	45.3944	66.5595	51.569	55.5464	31.9022	10.892	6.16571	10.2659	3.33878	85.0936	51.7747	71.36	49.4691	63.2954	93.1696	72.9264	82.1816	55.3427	55.1997	57.621	57.4704	49.1175	30.3341	42.3726	24.8489	3.95644	3.22965	2.73977	4.60477	66.3333	65.467	29.3107	62.1483	76.5569	75.6221	70.9603	60.0907	20.7971	32.3474	54.8456	59.0642	43.7243	8.52885	6.80235	68.4342	60.4145	78.2325
DDB_G0267450	pakC	178.155	151.022	227.366	225.9	212.165	221.236	267.319	203.732	126.436	105.407	241.844	210.371	225.797	222.921	264.431	249.021	256.21	257.52	273.925	298.447	167.361	154.266	208.768	189.851	220.277	218.453	169.262	163.041	81.0987	109.963	212.441	201.733	171.802	174.027	226.707	217.117	252.416	221.02	235.248	220.454	164.588	226.633	216.7	235.526	115.921	226.107	224.359	256.726
DDB_G0267452	sonA	142.859	120.217	139.997	123.356	167.772	219.687	300.785	387.016	411.103	423.32	145.365	124.388	159.773	137.797	172.256	154.784	176.799	168.41	230.311	203.323	177.661	163.493	197.824	195.648	242.208	265.882	466.809	428.508	458.583	476.495	117.833	118.863	162.046	173.004	152.633	170.986	192.034	205.222	342.034	291.357	131.538	131.676	193.729	343.9	417.212	134.876	148.785	163.52
DDB_G0267454	ancA	6266.1	5580.42	7417.87	6937.32	6920.81	6117.95	1303.91	1417.99	849.327	400.182	6335.03	5576.23	6561.78	6763.73	7180.77	6671.07	5825.94	5620.84	4864.78	4979.19	5715.3	4824.56	6497.02	5027.3	5652.2	4536.04	1585.34	1350.33	377.861	436.9	6736.46	5975.46	5594.44	5850.8	6613.12	5970.02	5509.47	4830.2	2278.33	2397.84	5923.26	7177.6	6519.38	1360.95	624.754	5955.63	6662.75	6925.92
DDB_G0267456	cbp2	2097.18	1721.22	1389.03	1612.88	2526.42	4938.49	11448.2	12126.1	10017.3	9278.97	947.888	751.925	634.443	592.292	429.72	427.143	167.591	173.316	586.474	713.602	2836.63	2362.97	1999.94	2207.72	3056.85	3787.37	10331.5	10721.9	6647.41	6493.12	626.002	460.974	501.017	541.196	484.948	468.962	510.986	447.938	5493.03	3279.77	1909.2	1500.95	3732.46	11787.1	9648.16	849.906	613.367	428.431
DDB_G0267458	DDB_G0267458	20.3587	20.1463	42.2813	44.8261	48.0898	61.3129	54.9557	72.2838	90.8461	68.0307	28.5111	31.8992	46.5942	44.7944	40.1009	34.9698	32.3877	32.4321	56.4821	45.964	38.5874	33.9818	69.3642	105.043	86.0896	109.103	133.288	149.448	109.38	115.455	26.9053	25.5505	58.5275	53.2263	38.7645	42.11	49.0996	56.9793	84.8293	77.0929	20.2525	43.5537	54.7013	63.6197	79.4384	30.2052	45.6943	37.5353
DDB_G0267460	cybA	117.629	105.09	153.63	175.887	145.65	135.039	167.515	93.3072	78.5092	47.5868	112.316	114.389	135.337	169.895	139.192	161.666	196.581	208.271	203.548	200.289	82.6916	54.0649	118.253	92.1719	92.1973	61.7552	68.3873	64.5085	36.3522	47.2193	126.683	142.202	132.856	120.304	176.755	139.552	192.521	149.989	165.905	143.409	111.359	164.758	140.344	130.411	63.048	113.353	152.616	150.429
DDB_G0267462	Dd5P4	12.0815	8.90855	8.96823	11.0239	9.86389	8.03588	9.06291	6.28292	7.51373	7.1216	13.8327	10.4663	9.30441	8.69188	12.7212	16.8124	13.2203	13.7246	12.7083	11.9377	9.85871	11.7456	11.5129	8.53122	9.28214	6.21731	4.79492	5.39276	6.64081	6.51076	8.27656	11.1628	5.48845	8.03027	12.671	11.2944	11.9051	12.5649	8.9533	9.43562	10.495	9.99609	8.94988	7.67291	7.31766	12.1495	8.99814	14.7668
DDB_G0267464	polA	4.34715	4.41143	2.63525	1.39797	2.34767	1.48256	2.0398	0.982399	2.10476	3.5004	3.59928	4.0913	3.20189	3.07193	3.89404	4.14893	4.14153	4.38562	4.4982	4.66758	4.72546	5.19048	2.70901	3.16373	2.47172	1.78805	1.73963	1.45085	3.97247	3.17423	3.98012	4.23246	2.77102	4.68439	3.47759	4.39138	3.64005	4.69924	3.24566	5.40136	4.37929	2.01661	1.91512	1.5111	2.80258	3.84529	3.13691	4.02148
DDB_G0267466	cupA	5.42782	5.17714	1.03687	1.15411	0.452237	0.604776	0.209563	0.162207	0.64871	3.09887	5.03582	3.24254	1.90323	0.556944	1.16147	1.32793	1.41248	1.77411	0.577666	2.14007	4.15086	1.33314	2.26131	2.98499	0.685632	0.68887	0	0.231295	0.941815	0.494663	3.42759	3.86024	1.13514	1.21157	0.855187	1.00672	0.666478	0.898982	0.800279	0.716883	5.30248	1.09549	0.528506	0.185885	1.87379	4.13918	1.23009	1.2447
DDB_G0267468	adprt4	26.7569	19.5329	61.4519	59.2805	57.6221	68.7223	65.4704	140.625	33.3802	27.0506	63.3729	48.2919	60.8196	58.2121	61.2325	73.3467	52.8525	51.35	50.8237	47.1944	35.8322	31.0618	72.2448	86.261	84.4203	94.6301	98.5943	78.5291	28.1255	39.8469	36.7993	30.8224	52.9716	58.0288	59.2493	55.8875	59.2499	53.2797	71.4206	70.867	23.1449	60.3662	63.1722	103.048	30.2154	55.8324	59.5159	67.2896
DDB_G0267470	dicB	27.7417	23.6271	59.0009	90.2257	192.57	374.348	1041.72	836.91	611.04	457.051	36.1758	23.9691	49.782	42.346	45.7826	51.7776	64.33	63.7394	220.312	257.459	12.9904	11.4172	69.8589	93.8382	241.271	237.542	985.328	1095.07	441.015	663.089	23.9156	26.9241	44.1816	65.3246	60.6042	59.6974	168.995	204.545	1000.47	850.036	25.6844	74.6133	283.459	939.313	534.046	30.0725	46.064	48.7801
DDB_G0267472	roco7	4.00483	4.35396	5.02115	5.56931	8.0599	18.6568	16.6646	18.1906	7.77462	9.22432	5.82845	3.4894	4.69513	4.57396	5.47653	7.22037	6.59564	7.29219	11.3859	13.1312	5.02369	4.81088	6.97531	7.20221	19.1836	20.4057	27.9536	24.445	10.8287	12.2154	4.86357	5.27748	3.5453	4.92358	5.4249	6.63321	10.9848	15.1903	41.8366	43.2695	4.17939	5.29523	13.3584	17.4276	8.49947	4.65892	4.63454	6.34845
DDB_G0267474	sigD	1.55951	1.25084	2.06677	0.613458	1.7027	0.937598	0.835434	1.07774	1.20685	2.17335	0.581899	0.179535	0.702529	0.925117	0.964638	0.490172	2.08553	1.51555	1.91908	1.54041	0.725772	1.01231	1.61805	0.991651	1.36665	0.457702	0.651673	1.53678	1.40797	1.31467	0.958896	0.884426	1.07745	1.50936	1.3637	0.780368	0.996355	1.69237	1.32931	0.476314	1.40518	1.34011	1.32015	0.956589	1.6901	0.380717	0.813823	0.727405
DDB_G0267476	sigK	2.44336	1.85088	1.25926	2.08245	1.46462	0.979318	1.16348	1.91369	43.219	53.2866	1.51948	1.87524	0.733789	0.386513	0.403025	0.614379	0.762415	1.58298	0.200447	0.866358	2.57742	1.05735	0.603588	0.621466	0.951642	1.19517	0.816804	1.92619	27.1248	25.6324	1.62754	1.75518	2.02571	0.840813	1.66177	0.582208	1.15632	0.415922	0.833078	0.746263	2.14712	1.67086	1.22197	1.53858	48.2528	1.69736	0.560151	0.508702
DDB_G0267480	nup93	18.8974	18.878	14.4568	11.5439	13.1591	10.3875	25.6618	25.0743	16.8312	25.9866	23.3601	17.0356	14.8064	13.0829	21.5188	28.2644	18.9803	21.8167	20.1356	19.8382	17.8126	19.4535	15.1845	10.1333	13.5081	9.60472	15.4588	17.2461	21.6241	22.4901	17.8256	16.8245	7.86434	13.5416	16.4339	23.0888	19.7466	23.1157	21.9523	25.278	18.8877	13.0004	11.7733	25.3681	21.4089	20.1978	13.9446	24.8916
DDB_G0267482	DDB_G0267482	107.592	97.6283	27.8454	37.6203	27.361	18.6683	60.5481	25.8362	47.578	45.9149	91.6455	81.0735	50.9158	57.7643	41.4095	57.3869	54.0647	57.2666	29.9568	26.4239	70.4035	62.7853	30.9278	23.2195	16.0847	7.65507	18.892	29.1296	36.6307	31.1494	74.8418	106.009	52.8598	28.61	36.746	43.5055	33.9452	41.0697	17.0451	20.801	102.61	32.7328	23.0146	43.1921	46.7465	86.3595	54.3401	49.3982
DDB_G0267484	acp1	26.3244	25.0528	23.898	25.0802	26.8026	26.5504	52.4405	54.4763	77.7482	74.5408	26.6736	29.36	24.3699	15.5872	27.0088	27.4485	22.9953	17.5242	27.5793	22.9007	21.5796	15.6767	16.6094	11.794	19.1888	14.1761	37.784	46.8359	59.6945	60.5343	36.8269	30.8989	18.4209	16.2061	26.1868	24.0316	20.5729	23.6799	28.3262	19.67	25.6886	24.4891	26.6765	53.4584	76.1445	28.0168	19.9786	27.2287
DDB_G0267486	DDB_G0267486	65.7506	51.4292	6.7213	4.27503	8.37581	3.36029	3.88129	0.901263	7.44909	5.73936	49.0668	39.0354	6.65822	7.73629	7.79789	11.2041	13.6615	14.5514	12.3037	8.25748	52.1957	27.8654	5.4768	4.42276	3.80954	2.55169	0.363307	0.856754	5.66904	2.74847	46.7761	46.8414	7.20816	5.89029	13.9381	9.01186	9.25779	6.65996	5.18764	5.31091	58.5899	5.49817	5.86805	2.39128	6.59422	44.0511	7.19726	9.501
DDB_G0267488	DDB_G0267488	5.49389	4.40649	1.04012	2.26401	2.55391	2.24693	3.27009	2.0249	1.61963	2.07239	6.14978	6.86681	3.017	2.48306	2.65387	3.61803	3.3586	3.16385	2.18913	2.38531	4.18822	4.24545	2.71433	2.39548	1.22272	1.53562	2.53623	2.99047	2.20446	2.13188	3.69973	4.45096	2.38585	3.03841	1.90637	2.7678	2.30284	2.672	1.96237	2.23729	4.95019	1.65207	2.40042	2.6475	1.84601	6.50829	2.75003	3.13595
DDB_G0267490	ChLim	11.2001	9.06785	25.0459	29.3714	30.4959	27.5649	145.896	192.689	24.512	20.3472	15.4885	10.8395	20.7973	20.2998	26.7406	31.5037	22.4751	20.6617	26.6615	28.2317	13.5697	9.94	32.4885	36.3091	53.3324	54.8223	167.619	165.115	16.5545	36.2729	12.6059	9.30153	13.5	16.1353	23.0919	21.0607	21.7048	22.0383	85.5222	72.822	10.134	27.2086	29.0304	169.292	22.4296	13.164	20.5486	29.1221
DDB_G0267492	DDB_G0267492	44.021	38.1973	35.7103	38.8115	37.0167	45.3911	58.0885	50.4302	28.8352	29.0192	46.9299	40.8235	44.9749	39.5217	48.4007	52.2592	56.3705	61.391	57.5814	62.2744	47.2812	39.7907	40.6145	35.1585	43.1843	47.3066	49.3118	56.1222	28.1247	32.666	41.145	37.3956	48.7293	57.7368	40.4334	57.1228	61.0945	61.2991	60.2866	62.4081	41.1091	37.2609	41.2039	54.2594	28.9272	43.8767	42.2483	50.33
DDB_G0267494	DDB_G0267494	4.32552	4.16325	5.35029	4.08361	4.22263	4.16088	8.65083	7.89166	6.1209	7.10678	2.58236	2.39023	4.9883	3.2844	2.99662	4.56811	4.85897	5.97841	3.83242	3.41802	3.86501	1.96544	2.82095	1.7603	3.36941	4.57019	6.6516	5.45594	3.47128	6.56352	3.45751	4.7099	2.62984	3.12586	3.02592	6.43152	6.3868	4.63878	7.96397	6.16523	4.24439	4.71695	4.19176	8.27124	6.61384	2.48629	4.13635	3.78236
DDB_G0267496	DDB_G0267496	5.81781	7.81287	2.08974	2.31103	2.09732	1.6776	3.16089	3.2059	2.24372	2.97727	5.77929	6.07835	2.19976	2.89673	3.54906	5.04574	3.34673	3.29547	4.69454	4.77694	7.44255	10.2769	2.46536	2.9498	2.94199	3.35896	1.9895	2.07516	4.83726	5.70304	6.87289	4.56937	1.68686	2.10706	2.64651	3.42524	3.14145	5.29913	4.4485	8.42039	6.81534	2.20039	1.88746	3.18339	2.61049	5.92882	2.54824	4.2974
DDB_G0267498	pgpep	29.4686	21.6803	33.2372	29.5964	30.2818	30.1564	47.1726	39.748	49.7222	42.6773	23.0829	13.4738	25.6085	17.0595	18.8225	22.4923	26.6075	37.1908	24.2782	23.6291	18.9859	15.4657	29.2427	15.7348	18.8849	27.4797	28.7851	32.6225	28.5129	31.0084	22.36	29.7737	12.9377	28.6963	34.6016	30.3582	28.4855	25.6152	31.924	24.1714	25.5745	31.4168	30.2191	43.4603	46.1997	18.2783	21.334	20.6574
DDB_G0267500	DDB_G0267500	63.0521	52.2844	27.4183	20.3458	23.158	14.3846	11.7868	4.62972	13.9411	8.81589	73.7042	60.1112	33.7293	30.39	43.876	54.9948	52.3042	53.6152	43.1591	43.2664	57.7698	59.7936	19.4212	17.7913	14.3892	8.96344	2.14074	2.32998	7.3133	5.81358	54.3671	61.2353	14.1577	20.2143	33.7415	35.9171	33.1497	30.4383	15.6196	17.5526	57.6683	23.882	18.7713	8.20826	11.3785	66.9077	32.0597	49.4354
DDB_G0267502	DDB_G0267502	41.4495	33.2209	60.5749	51.0473	55.7207	43.4461	58.687	46.1365	66.0019	65.5773	43.0716	33.8573	58.0286	42.2198	72.584	73.3036	56.438	62.4013	49.2192	40.7811	42.8399	39.4934	46.6424	33.6616	49.9706	34.7418	48.4205	41.5879	61.3647	57.5391	39.331	35.3591	36.1678	45.2579	62.0425	66.5394	48.5398	47.2158	49.7613	44.8377	37.3352	55.8111	49.5834	52.4118	65.7896	38.4645	50.1242	72.9438
DDB_G0267504	DDB_G0267504	27.9142	23.5776	34.2447	26.2971	29.4152	20.6458	43.5593	20.2492	40.3339	38.9144	38.2126	35.8607	39.0859	32.9069	42.495	48.9987	51.6431	61.281	38.6821	37.6095	26.3457	29.0837	28.8828	24.4202	29.0844	24.2124	14.9781	18.2213	31.248	25.7798	25.8	27.7489	32.3311	42.6758	43.325	43.4165	45.2351	38.4071	27.2795	26.4278	25.7459	30.2709	25.0305	31.9043	39.6242	37.0367	35.9964	45.7469
DDB_G0267506	aslH	0.460131	0.351484	0.116151	0.103428	0.135094	0	0.0939021	0.145365	0.0581354	0.539994	0.39243	0.121078	0.189513	0.374337	0	0.132228	0.351618	0.227128	0.129422	0.479466	0.195783	0.085337	0	0	0.102407	0	0	0	0.105503	0.221651	0.161669	0.178936	0.217989	0.0678605	0	0.0751823	0.0746596	0.0671367	0	0.0535373	0.405808	0.10979	0.0675468	0.119634	0.299064	0.256754	0.281925	0.0661139
DDB_G0267508	DDB_G0267508	207.155	185.01	207.714	286.863	247.058	263.946	216.085	146.654	229.897	179.599	229.072	276.169	255.778	308.189	287.112	243.155	282.84	263.63	255.899	248.601	145.993	123.814	136.756	146.222	138.906	146.852	124.563	118.896	106.083	104.704	210.015	238.282	245.666	158.906	255.489	194.316	204.553	187.113	142.774	134.398	196.082	247.289	255.502	181.37	204.748	252.621	281.983	265.134
DDB_G0267510	DDB_G0267510	15.985	15.4271	11.3672	6.13458	9.41496	6.69713	4.17717	0.431097	3.44815	2.51651	19.2027	13.6447	7.3063	4.44056	7.33125	14.9012	6.67369	11.114	6.52486	10.9014	8.99957	11.3885	5.54759	2.77662	5.77031	5.03472	1.04268	1.84413	2.81594	3.06755	15.3423	16.0966	2.15491	7.64744	12.2733	11.817	9.74213	10.5524	7.17829	7.62103	15.706	8.7509	8.05604	2.30413	2.98233	16.4237	5.87343	11.1162
DDB_G0267512	DDB_G0267512	39.7306	32.5566	34.1906	37.1433	33.4038	28.717	34.2751	27.9561	10.61	11.0511	43.7037	33.2646	31.0539	29.629	37.278	36.1982	38.9171	46.5777	38.6047	34.5001	36.3075	38.0149	31.5091	19.6859	29.9438	25.1383	29.3233	27.2534	6.62531	11.8892	36.6436	39.5624	24.0985	30.3628	36.9979	39.8355	38.6794	34.9137	34.6576	30.4681	36.1436	35.667	31.0604	31.1156	10.8305	38.4842	30.3414	36.7381
DDB_G0267514	DDB_G0267514	21.6383	19.7529	15.0702	18.1737	20.7329	27.3243	47.4109	64.3952	60.9461	69.2612	24.8035	21.1851	21.0056	18.5023	21.0773	22.5479	24.6092	27.1957	32.4324	30.0972	18.8701	15.8806	20.5145	22.5105	24.4479	24.8303	50.7001	58.167	67.348	69.9512	19.8971	19.1036	13.7914	17.8608	20.2282	20.401	28.7836	29.268	41.0758	39.2959	20.6956	16.6219	24.0286	55.903	65.1037	22.9943	19.754	21.8126
DDB_G0267516	dhx57	5.90738	5.51172	4.84642	4.74235	5.54387	4.97015	7.9653	6.69855	6.87726	9.12567	8.45697	6.16228	6.73434	5.09197	7.42734	9.60963	6.93256	6.66509	4.92538	4.58007	6.23899	6.8866	5.96828	5.58084	5.96332	5.73201	7.25439	7.36566	8.80424	9.18063	6.30086	5.87989	4.36454	6.96979	6.39554	7.23919	5.78532	7.01858	6.61793	6.55425	5.70955	4.79439	5.25701	7.33192	8.00147	7.30962	5.91316	8.51848
DDB_G0267522	DDB_G0267522	2.74441	2.34796	1.74579	0.518186	0.564027	1.50855	0.940918	1.21382	1.94176	2.1901	2.62149	1.61763	2.0572	1.04193	1.08644	2.42907	1.40931	2.27587	1.29683	2.00181	1.63482	1.99522	0.52067	1.11686	1.02614	0.773239	0.293582	0.692326	1.93813	0.987106	2.69992	2.39063	1.09215	1.47328	1.40789	1.63224	1.62089	2.13029	0.598862	1.16232	2.54619	1.13199	1.03629	1.07737	2.06593	2.11956	1.54956	1.75775
DDB_G0267524	ssr3	347.263	281.113	215.621	226.402	230.669	248.735	672.212	670.975	695.417	560.883	370.319	303.433	239.668	239.358	246.815	260.806	227.913	241.123	211.224	217.572	281.292	225.415	163.381	123.113	169.511	183.244	567.355	505.034	383.955	432.898	271.669	294.341	240.553	170.853	260.83	225.051	226.085	183.311	312.039	216.37	314.188	221.011	239.702	671.594	628.15	336.876	239.513	253.811
DDB_G0267526	DDB_G0267526	50.9161	45.3523	56.6128	38.4884	50.8183	26.3068	63.6199	39.9826	95.5881	93.9203	39.8814	43.3421	48.676	37.0964	63.6791	59.6349	38.4005	36.9777	22.2484	22.626	41.1794	32.2739	29.7929	29.2146	33.3448	22.4736	43.1969	41.2919	81.0816	67.8386	42.0147	34.8615	34.6815	28.9582	51.9241	50.4808	32.0106	35.1668	35.3549	28.4764	48.1342	47.5506	38.5626	51.8013	94.7542	41.6118	42.8862	61.657
DDB_G0267528	DDB_G0267528	272.136	231.911	175.164	116.044	123.039	71.8242	25.8453	11.1138	63.7818	11.7957	319.721	280.717	191.438	160.748	263.111	257.664	231.327	222.707	215.214	201.922	217.231	188.556	101.305	68.2588	67.5295	46.3139	7.05615	10.1028	14.1159	13.4158	339.137	392.288	132.775	136.451	235.256	225.898	167.675	160.66	97.4986	147.559	252.024	145.604	97.4315	18.4796	37.7888	300.219	176.093	260.388
DDB_G0267530	DDB_G0267530	797.32	873.168	1205.74	1217.92	1465.89	1503.65	1023.63	832.408	317.961	198.989	664.807	935.445	1067.1	1174.45	1080.67	1010.61	1387.95	1302.39	2021.32	1921.06	792.514	746.242	1502.42	1655.08	1841.74	1889.46	1292.62	1089.5	225.852	256.119	886.245	1110.64	1921.04	1721.12	1374.48	1912.48	1731.16	2261.86	1760.36	1821.98	835.244	1211.83	1484.77	928.019	258.475	800.126	1120.77	1045.64
DDB_G0267532	DDB_G0267532	0.0490649	0.209886	0.346794	0.231605	0.352931	0.471974	1.47191	1.46481	6.9864	6.33388	0	0	0.212186	0.186276	0.0485585	0.148047	0.0524913	0.254302	0.193207	0.715772	0	0.0636977	0.116358	0.199673	0.535075	0.460802	0.262434	1.31511	7.40253	5.90091	0.241347	0.178083	0.108475	0.0506528	0.0572055	0.168354	0.334367	0.350788	0.802989	0.879157	0.129475	0.289199	0.412452	1.46836	6.66014	0	0.199231	0.098303
DDB_G0267534	DDB_G0267534	64.4042	53.4173	29.5151	17.4371	28.387	21.8501	31.4327	18.8244	25.142	25.257	53.935	47.9252	31.9502	21.9513	37.6715	37.8002	35.7396	37.7369	30.3573	28.1161	42.5746	39.6165	19.0442	15.6866	17.5151	14.7068	16.7515	21.2711	17.5291	18.5939	51.7467	56.5449	25.2108	27.8556	38.3876	37.8415	25.9036	26.0821	21.2471	18.9675	58.9107	23.4761	25.1185	25.1286	25.1995	50.9301	26.9507	37.7359
DDB_G0267536	hibch	130.642	114.155	70.7823	70.0121	69.5791	57.2363	71.2044	71.8494	80.4164	87.0753	115.326	111.305	76.9376	71.7194	85.2574	87.5611	94.3538	91.8154	90.296	91.3078	119.987	100.61	63.4209	47.0063	54.783	35.0022	67.8681	53.2892	75.8003	62.2923	116.013	119.679	82.7743	69.9022	93.6727	83.4317	85.6952	76.8278	73.1004	69.4218	122.399	70.3972	63.4077	71.5269	83.7459	113.316	74.3285	86.4092
DDB_G0267538	DDB_G0267538	69.7749	63.9265	14.8715	12.5634	26.3886	29.4573	56.7229	70.6296	74.4339	69.3915	33.7113	43.3267	22.0868	25.3979	23.5641	23.9477	21.5478	21.3754	33.7076	37.3404	58.1685	62.9421	27.0384	39.9586	37.2059	51.3434	91.1856	102.3	89.3616	95.5674	41.664	41.9692	23.6164	27.6993	20.6315	30.2766	24.4287	36.1467	56.1153	57.298	66.8507	13.7174	27.923	63.6762	71.9127	38.519	23.7423	23.7559
DDB_G0267540	scy1	10.8542	8.50063	13.0769	9.91937	12.224	13.2585	18.7946	24.5489	21.09	29.0788	11.7	9.59256	15.1725	13.9442	17.7408	18.6913	15.4829	17.7105	16.4058	13.8617	9.14344	9.18067	11.6353	11.3776	11.8711	15.7027	21.4777	18.6692	25.6919	28.2203	8.83109	8.70485	9.39273	14.5444	12.4633	17.8693	15.1923	17.4687	15.3265	17.3682	9.6774	11.4982	12.7412	21.6718	25.0844	10.6463	14.5583	18.2161
DDB_G0267542	DDB_G0267542	1.71598	1.83512	1.01072	0	0.587776	0	0	0.632465	0	1.34254	0.853707	0	0	0	0	0.575307	0.611938	0	0	0.695366	0	0	0.678242	0	0	0	0	0	0	0	1.4068	0	0	1.77152	0	0	0.64967	0	0	0	1.77555	0.505361	0.293888	0.316233	0.67127	0.426854	0	0.287653
DDB_G0267544	aslM	0.735143	0.393092	1.03921	0.809702	0.906513	0.30307	4.62079	4.47075	13.2635	16.5646	0.219442	0.406231	0.423893	0.697749	0.873068	0.665462	0.943778	1.52409	0.289484	1.07245	1.09479	0.572633	0.348679	0.149586	0.343589	0.690423	2.94906	3.59315	13.6871	12.0639	0.0904032	0.333529	0.650116	0.303574	0.514269	0.924904	1.50296	0.675757	1.40365	1.49687	0.564118	0.924455	0.604792	4.54577	14.914	0.312837	0.560821	0.769265
DDB_G0267546	DDB_G0267546	18.3719	15.4966	5.71539	2.85002	4.52028	3.20027	4.06611	1.0014	4.57701	2.42936	26.6479	22.6396	11.5633	9.57827	11.7801	10.5404	7.75122	9.16445	9.42518	6.60598	11.3678	11.0857	2.76141	3.15912	3.02345	1.82264	0.692014	1.01994	1.24594	2.90844	11.2963	11.1527	6.14982	5.6098	6.03382	6.36305	5.87796	5.81425	3.35256	3.7935	16.9342	4.28271	3.86027	2.53376	3.50318	24.6437	10.5708	11.1603
DDB_G0267548	elmoF	5.91609	4.77497	5.12829	5.85454	3.86171	2.91448	40.7685	29.0461	2.92876	12.2265	5.88656	4.5919	3.11093	3.17839	5.1922	8.3829	7.80208	8.54962	5.71419	8.0968	4.4329	5.84489	2.91189	2.1199	3.82585	3.75655	26.4691	18.1862	4.41928	6.98423	5.2162	5.1656	2.17993	2.53521	5.55284	5.66006	7.98732	8.55059	14.5639	13.2735	5.34553	5.49142	3.3881	34.9073	7.57763	5.23923	3.14466	6.78755
DDB_G0267550	DDB_G0267550	0.0928877	0	0	0	0	0	0.796162	0.410832	3.94327	2.2892	0	0	0	0.176326	0	0	0	0	0.182886	0.112923	0	0	0	0	0	0	0.124208	0.292907	2.08722	2.61014	0	0.16857	0	0	0	0	0	0.189742	0.50673	0.302616	0.0464439	0	0	0.603497	3.11624	0	0.0881629	0
DDB_G0267552	DDB_G0267552	248.222	230.124	173.602	179.209	195.659	228.201	268.275	201.402	198.001	160.192	242.658	235.413	183.61	146.061	180.266	173.582	229.746	211.042	206.274	209.806	199.396	185.111	147.938	138.875	151.704	167.391	200.546	209.733	91.4024	161.244	287.072	261.917	146.085	159.318	216.421	175.016	206.387	192.251	183.198	168.533	239.173	176.405	211.93	234.838	179.097	239.036	164.836	176.924
DDB_G0267554	DDB_G0267554	2.95756	2.86167	1.2443	1.108	1.73667	1.74183	4.0238	3.11452	3.36307	2.47921	2.3122	1.29707	2.0302	1.33672	0.975681	2.69139	1.80806	3.16312	2.21834	2.73941	2.72658	1.27987	1.16898	0.859716	1.09706	0.661345	2.25988	2.22053	2.03441	2.84939	1.38553	2.93924	1.24547	2.32631	0.821017	1.61082	3.51916	2.44534	4.03359	1.7206	2.90962	1.17615	1.73925	3.56916	2.92114	1.80464	1.68346	1.83354
DDB_G0267556	DDB_G0267556	3.44774	3.72719	3.57586	2.88933	2.4261	2.00845	3.69392	3.97799	5.4356	10.4672	4.19494	3.31335	3.88959	2.4187	5.11824	8.48082	3.24749	3.043	2.36113	2.00457	3.68342	3.25968	3.19943	1.44884	2.27697	1.58381	3.25724	3.60427	8.66145	7.87685	3.3642	4.4206	1.78133	2.74687	4.19455	5.87217	2.29849	2.75585	2.75993	2.4418	3.58746	3.2326	2.21727	3.83595	7.95139	3.75415	3.15415	6.79953
DDB_G0267560	uprt	79.5307	65.3426	60.8855	57.9986	54.1404	34.9621	35.7722	17.0562	45.3567	35.0298	85.5124	65.3127	47.6489	42.2109	46.7898	58.8351	64.5101	74.0655	60.7419	59.4234	71.0039	60.3373	51.0713	31.3874	41.509	23.5179	24.3768	22.4256	24.4366	25.4441	82.528	76.5277	30.117	53.3577	57.224	46.2837	51.8778	46.6504	42.0749	40.3009	72.4367	59.4421	44.5512	26.4142	40.1932	75.4125	44.9299	52.8125
DDB_G0267562	DDB_G0267562	1.04511	1.11767	1.71481	2.46665	1.91776	2.35944	0.746487	1.1556	0.594199	0.788464	2.11692	0.825018	2.15222	1.41707	1.92088	1.80199	1.67714	2.1925	2.20469	1.08902	0.889372	1.16297	1.85886	2.12657	1.6282	1.92801	0.499106	1.29469	0	0.503441	0.826204	1.08379	0.990245	1.6184	1.82776	1.45149	1.4414	1.82987	1.11991	0.729603	1.08139	2.09073	2.1386	0.951042	0.691332	1.47097	1.78464	1.86144
DDB_G0267564	DDB_G0267564	7.50947	4.81851	19.0194	20.6121	16.3765	14.4473	4.52941	8.9492	1.47589	4.40642	4.73226	3.2275	18.0419	21.5409	15.1117	19.302	6.42711	7.0635	4.59989	3.85455	1.73962	1.84149	6.23305	18.1664	3.24977	10.9708	3.2356	4.9991	0.401763	1.50055	8.61902	10.0696	13.8352	24.5496	15.9543	14.4104	7.86587	6.13585	2.95868	3.73768	6.16399	19.8157	15.4119	6.73931	2.94115	3.97988	19.7914	17.2069
DDB_G0267566	DDB_G0267566	0.0490833	0	0.0867311	0.0772306	0	0.1349	0.140235	0	28.0429	36.2895	0	0	0	0.0931733	0	0	0	0	0	0	0	0.0637217	0.0582006	0.0998742	0	0.115244	0.0656333	0.309553	27.2579	22.6195	0.0603596	0.0445375	0	0.0506719	0	0.0561392	0	0	0.267764	0.0399767	0.0245417	0.0819808	0.0674502	0.0701174	32.1662	0	0.0465866	0
DDB_G0267568	gacO	20.9425	27.0115	15.6994	13.9797	13.2383	11.0756	17.0437	20.2795	28.7931	31.8015	18.6594	18.82	12.4416	15.9018	15.8274	17.5532	19.1461	18.9678	28.2387	23.9937	18.7128	46.8791	11.2123	16.2706	11.8643	16.3904	14.3414	13.9082	35.9559	38.9467	15.6083	15.2599	8.55859	7.59984	11.3207	11.541	14.4881	16.1395	18.7815	30.3406	23.977	14.8395	12.1569	18.6616	30.2973	18.7397	14.1717	16.6903
DDB_G0267570	DDB_G0267570	188.717	166.347	54.3513	46.3284	43.6199	25.301	6.47099	5.49341	9.75711	3.08671	175.453	142.516	38.1259	38.8332	52.4228	60.6983	62.609	60.8404	59.2662	57.7329	194.978	191.883	36.7322	16.6504	28.7974	22.1289	1.75853	1.61271	2.57984	2.29938	162.532	156.19	37.9589	49.6302	55.284	54.818	48.2961	48.9516	24.0139	34.692	177.532	50.3399	34.4604	5.9822	6.42191	158.985	38.4796	56.5605
DDB_G0267572	DDB_G0267572	19.7138	12.8657	3.93006	2.22699	6.23316	2.77853	1.15536	0.558923	4.91763	1.89829	26.7071	18.4353	7.86963	3.83816	8.60457	12.4052	10.7075	10.1303	8.95718	7.25122	11.8939	11.9435	3.83601	3.29136	2.83501	1.66157	0.270368	0.159396	1.13584	2.38627	16.0375	12.751	2.4586	2.81795	8.48664	6.35961	4.47819	5.9888	3.58482	4.19932	16.2898	3.07853	4.50584	0.857141	3.40796	22.5712	5.8539	10.5049
DDB_G0267574	DDB_G0267574	60.3984	49.9867	42.826	47.5172	46.6476	61.3244	131.071	94.8586	106.665	92.3264	73.7815	55.98	55.179	43.451	47.5917	50.8816	56.5907	59.8172	62.1101	47.2357	37.2392	33.9616	37.8615	26.2235	39.5563	37.485	69.1892	77.6386	56.4975	76.5356	53.695	61.2625	36.5724	45.8713	49.1142	47.5206	55.7106	44.2033	48.2694	44.4925	55.1925	45.1716	53.986	112.965	99.4955	64.8807	49.315	49.2366
DDB_G0267576	DDB_G0267576	10.5032	11.2324	9.79518	8.72222	9.59376	8.41951	17.5049	14.517	17.5462	9.92939	6.96717	5.9114	10.0938	9.41509	5.19739	11.4444	17.4793	14.6175	14.3609	8.86709	4.77938	6.81779	8.64872	4.74928	6.81797	4.79512	7.41245	12.4201	7.02411	7.87035	7.17563	12.1778	2.90261	8.73472	14.2868	11.6793	13.255	9.23753	9.15174	8.7921	10.8678	9.2587	9.00664	16.0109	13.7378	6.43928	9.75443	8.32088
DDB_G0267578	DDB_G0267578	0.882669	0.943953	6.62869	4.51374	4.08161	3.63889	2.20662	2.43997	8.00164	4.92038	2.30544	2.0323	1.2724	3.76997	1.31034	1.33168	2.36078	3.0499	2.60683	2.9509	0.657247	0.859434	0.78497	0.449012	1.71891	3.10866	0.590144	0.34792	2.47924	2.97635	1.62818	1.60184	1.70752	8.65674	4.11647	4.543	4.51141	3.38069	1.2038	1.79726	0.913311	5.57122	3.86025	2.32329	6.46101	2.16887	2.52118	1.32101
DDB_G0267580	DDB_G0267580	2.60829	1.85959	4.22482	0.342003	0.44671	0.298692	0.621006	0.240337	2.30681	1.5305	1.62204	0.400363	0.626656	0.412602	0.860457	1.09308	2.32536	4.88175	1.71182	3.17087	1.29478	1.4109	0.515464	0	0	1.53101	0.581292	0.342701	0.697728	0.732926	1.33646	1.18336	0.720816	1.79514	3.29447	1.49162	2.96249	4.43997	1.77862	1.59327	2.23394	2.28341	0.372701	0.430671	1.91865	1.0112	0.519629	0.97677
DDB_G0267582	DDB_G0267582	32.9784	26.9697	24.6181	15.678	15.7662	6.7857	7.93578	9.74997	51.9384	57.2254	33.9543	24.2004	30.7608	25.7772	28.2747	32.726	36.8851	39.7608	22.2224	21.1177	33.0917	35.8307	31.7852	19.0188	16.3475	9.93761	3.41936	6.39524	55.6201	47.6724	19.952	22.4831	15.3033	22.8488	22.0008	23.8013	23.5357	19.8133	9.38015	10.1263	29.974	20.1481	11.276	8.84287	54.5819	29.0774	28.269	30.5003
DDB_G0267584	adcE	16.1575	12.4247	10.0607	11.8642	11.5433	8.88146	25.7195	30.5419	20.5504	22.8446	17.3401	13.747	14.3077	13.583	14.4679	16.5607	13.3348	17.0147	14.0884	13.3757	17.6456	15.882	14.2323	14.5599	12.2265	14.452	17.5931	14.3146	21.2406	23.6958	10.8809	13.0554	13.013	18.4279	14.7118	17.4242	14.4192	15.8739	16.6844	16.1677	14.2911	10.9624	10.2124	28.1307	21.6975	15.5435	13.9454	15.5143
DDB_G0267586	DDB_G0267586	8.73185	6.62704	12.443	11.08	10.613	8.12855	9.52299	8.20156	7.97171	4.84822	13.7331	6.74478	10.2864	5.88159	8.4559	10.9544	9.44209	12.0036	12.016	9.58795	8.94878	9.6295	7.23653	5.54039	8.48394	4.84986	6.77965	5.62534	3.46604	3.90472	9.81419	10.905	5.18946	9.20831	10.2901	8.69842	12.3704	10.6444	9.09158	8.33533	7.67944	11.7615	9.37076	8.86227	6.40997	10.2389	8.08397	9.70517
DDB_G0267588	pikI	20.6489	22.1472	22.2976	22.5152	24.0727	23.6465	35.1903	38.7209	62.3694	60.8656	20.9965	20.2406	23.4996	23.2662	25.6942	34.0678	25.9666	30.2501	36.7327	36.1127	33.0887	32.0589	36.2256	40.0506	38.5657	46.781	52.1548	55.1178	90.9954	101.252	16.9285	18.7366	21.0905	35.0924	22.5967	30.4539	28.5277	40.5147	55.2525	68.5008	21.3981	22.4064	23.8596	36.9556	61.6175	20.6185	23.3829	29.881
DDB_G0267590	DDB_G0267590	72.3583	67.1182	89.4511	102.305	97.754	106.417	136.702	125.058	51.0129	32.7963	91.986	94.8046	93.4558	92.5229	108.488	94.2607	126.838	127.937	123.569	121.596	82.1146	74.271	104.878	79.0736	99.8287	91.2422	123.304	98.2114	36.2456	41.0354	69.5423	74.451	124.713	93.5452	104.33	98.2573	126.109	107.924	112.287	100.7	69.7383	95.8779	102.086	130.88	41.9046	93.3953	92.9894	101.375
DDB_G0267592	DDB_G0267592	49.3548	39.5861	42.0171	38.5717	17.4653	11.4536	19.1438	16.8959	16.4772	15.5351	101.469	83.3839	84.9283	72.5932	123.165	128.129	123.524	107.573	118.733	118.61	43.8082	37.1291	33.8152	20.1186	11.7119	10.5521	4.69841	5.1534	10.6233	11.4807	62.7031	85.1932	51.3965	57.0259	95.0803	85.0484	90.5825	95.3092	88.5967	102.225	44.4705	40.2944	14.4595	18.0198	16.0062	92.4266	78.7608	125.647
DDB_G0267594	pfdn2	73.5671	52.0525	49.8968	47.9388	61.4703	39.315	49.8928	21.3633	34.8322	20.9299	53.2363	50.6442	55.1671	31.7386	29.7851	51.5711	59.2272	65.4751	45.3558	51.9445	45.9258	45.3419	40.9728	26.461	28.3636	29.6607	15.4018	25.19	11.927	22.1339	60.769	72.8223	20.5361	39.5083	68.012	60.7696	59.0811	45.5382	40.0316	34.8008	62.8098	48.9178	50.3927	35.628	27.881	51.9403	43.4529	40.6781
DDB_G0267596	DDB_G0267596	1.31137	1.28793	1.22954	0.715869	1.04504	0.91943	1.49103	1.59797	1.86988	2.88951	1.39803	0.887322	1.42743	1.01605	1.58919	1.69582	1.83242	2.17312	1.68617	2.01718	1.11596	1.8067	1.68189	1.90597	1.4593	1.82226	1.8609	2.48956	3.73706	3.42925	0.921508	1.38419	0.887522	1.93402	0.967293	1.77537	1.24628	2.51474	1.64248	2.79005	1.29965	0.972705	0.982236	1.5445	2.37969	1.14267	1.22174	1.6425
DDB_G0267598	DDB_G0267598	5.86012	5.69726	2.44753	2.01178	1.20436	1.61059	1.67428	1.53156	8.57516	10.2533	7.3151	4.71015	1.84311	2.83158	4.32338	4.82243	4.44555	5.52234	3.3565	4.27446	5.71225	4.56469	1.38973	1.08401	1.82592	1.00066	1.70968	3.02384	5.98541	7.06579	3.93077	5.02735	1.53115	1.86993	4.47213	3.4122	3.02542	2.50293	1.88906	2.25627	5.77869	2.22966	1.40748	1.60292	9.41424	6.01263	2.33734	4.5729
DDB_G0267600	DDB_G0267600	1.02286	0.546937	0	0.201178	0	0	0	0	0.113079	0	0.190829	0	0	0	0	0.128598	0.136786	0.220894	0.251738	0	0	0	0.303214	0	0.199192	0.300199	0	0	0	0	0.314461	0	0	0.263991	0.149071	0.146237	0	0	0	0	0.784898	0.100589	0	0	0.0565395	0.0954143	0	0.064299
DDB_G0267602	DDB_G0267602	2.21204	1.56851	6.7128	4.76685	4.89206	2.87458	4.67128	1.16978	1.29716	0.620776	3.55271	1.77152	7.34795	4.74675	5.94896	8.34322	5.53046	7.14483	3.59784	4.03374	1.71873	1.93531	7.35562	5.57738	4.90708	6.43568	1.15744	1.25101	0.849006	1.40532	1.59666	2.20353	4.22602	9.60616	6.72798	9.51511	5.32528	6.48315	5.9353	6.18822	1.89028	5.73983	3.88332	2.92053	0.958967	2.66211	6.04735	7.14609
DDB_G0267604	mserS	18.182	15.1136	11.3908	12.3537	14.0128	9.31283	6.37535	4.84329	8.18641	10.3779	19.6125	16.7452	14.6537	14.4332	18.5669	18.4536	15.2077	21.5602	13.0176	12.0565	16.4924	14.1627	13.6216	10.4263	10.6867	6.20943	4.64149	3.77884	8.88741	6.96698	15.3464	14.9233	14.4346	14.8457	16.1881	16.8256	11.5458	13.5056	8.22809	8.34667	16.6478	11.8723	11.6628	5.60932	9.28215	18.1789	14.5435	18.5102
DDB_G0267606	fcf1	42.8027	33.3772	14.5751	10.8739	18.0975	8.57782	17.1971	12.325	26.2228	25.1158	54.5672	34.9034	19.9244	21.1591	21.4011	26.9067	24.0884	29.6564	14.0457	21.4102	22.9076	28.3628	14.2744	10.8868	6.59887	6.28108	7.75056	10.8961	11.0921	17.039	38.6546	44.9071	7.14655	15.1896	26.5117	21.9281	19.2436	10.7015	14.2898	13.6177	38.0899	12.7245	13.3376	14.761	25.6693	44.7353	20.5418	24.1539
DDB_G0267608	DDB_G0267608	23.8705	13.4903	19.8896	15.268	18.5464	8.80075	8.59428	3.64797	12.5296	6.14931	21.1445	19.6607	29.6542	14.3674	18.4384	24.0088	25.3299	27.1581	16.0483	16.0431	15.8957	16.6285	19.0998	7.5029	10.2797	5.46791	3.11406	4.58975	3.42634	7.41651	20.7629	20.6032	19.7366	35.4619	23.9844	27.7459	20.0586	18.4338	6.35222	9.79988	18.6804	17.5788	13.6736	6.12112	9.33944	20.4026	22.0108	21.2236
DDB_G0267610	DDB_G0267610	10.1622	8.60361	0.997595	0.666239	1.01525	1.16374	0.403251	0	0	0.331276	0.84262	0.519952	0.406919	0.535847	0.558739	0.709794	0.754989	1.7069	0.277892	0	3.57325	2.01558	1.00415	0	0.219887	0.331388	0	0.222533	0	0	2.25636	2.56139	1.24817	2.62276	0.987352	2.58289	1.60308	1.29739	0.192491	0	9.38288	0.831917	1.08949	0.201625	0.165638	0.681286	0.471383	0.634266
DDB_G0267612	DDB_G0267612	4.96817	3.98483	103.151	97.7151	64.6665	36.6965	38.1475	25.8648	10.0694	10.9321	3.70753	3.81298	56.1006	46.3686	42.2034	42.2659	99.2156	73.3156	32.606	26.4239	0.92484	1.88121	55.4737	15.1638	24.8326	13.609	7.47375	5.5485	2.32576	4.18815	5.60041	5.07155	85.8114	101.724	78.1983	78.1323	50.0803	42.074	17.5039	16.6914	4.4765	100.433	50.6815	32.0062	10.5008	3.76026	51.2346	42.2346
DDB_G0267614	DDB_G0267614	17.5202	14.5143	20.0576	18.8312	24.3429	24.5849	50.2328	48.4312	76.0572	83.9818	18.599	19.772	27.0345	19.6738	27.1081	32.5133	28.2476	26.8583	28.9081	27.1489	13.4132	12.8143	18.5801	18.3271	19.4141	26.6515	31.0169	37.1557	77.43	95.1348	19.421	21.8312	20.4584	26.2392	27.4759	28.9292	21.5811	24.9512	37.8609	31.4534	16.0172	19.4444	24.4639	49.332	80.0195	19.1855	23.3541	29.8107
DDB_G0267616	DDB_G0267616	6.80602	5.36702	2.30809	1.40623	2.96707	2.64524	5.79431	3.80079	2.49287	1.12952	4.61731	4.68532	3.17127	2.47953	2.99368	4.14876	2.8684	3.08808	4.19607	4.8474	6.04047	6.3368	1.87491	2.79774	2.9989	3.3897	3.40134	4.98606	1.3241	2.39544	4.4807	4.92807	2.50785	2.12918	3.28632	2.67343	2.8891	4.14273	3.65663	3.97548	6.08652	1.85716	2.80616	4.79755	1.81119	4.65132	2.8254	3.57122
DDB_G0267618	DDB_G0267618_ps	0	0	0	0	0	0.135155	0.280998	0.10875	0.173968	0.230844	0	0	0	0	0	0	0	0	0.193644	0	0	0	0	0	0	0.230922	0	0.310137	0	0.331641	0	0	0.10872	0	0	0	0	0.200904	0	0	0	0	0.0675774	0.194874	0.202406	0	0	0
DDB_G0267620	DDB_G0267620	0.196259	0.104943	0.346794	0.617612	0.302512	0.269699	0.280364	0.868034	0.781088	1.61226	0.29292	0.180751	0.141457	0.745106	0.0971171	0.690888	0.524913	0.508604	0.386414	0.238591	0.146137	0.254791	0.116358	0.798693	0.152879	0	0.262434	0.154718	0.945004	0.772082	0.362021	0.623291	0.325425	0.607834	0.228822	0.897889	0.557279	0.4009	0.669158	0.23977	0.150601	0.482203	0.286106	0.574199	1.19667	0.236835	0.443282	0.394002
DDB_G0267622	srp9	92.0909	83.192	121.287	131.401	143.417	168.211	172.411	113.844	95.1055	47.6602	99.03	81.1262	125.331	94.4642	104.161	120.814	127.283	133.408	112.619	109.173	58.776	56.4362	82.0673	84.9636	90.0032	71.1787	94.0775	89.2827	18.3613	41.1467	99.1795	124.564	85.9921	124.597	138.047	108.6	155.271	114.505	106.093	88.981	87.6414	126.344	155.814	143.127	71.3828	90.0781	109.898	112.488
DDB_G0267624	DDB_G0267624	11.5141	8.54405	19.0999	12.9406	18.1098	22.6037	48.6734	59.7594	49.8771	43.0193	7.36496	9.95497	14.9042	9.36719	12.7906	11.8171	18.1001	20.2983	25.9086	21.9961	5.94897	5.79615	8.91613	11.4753	11.7146	11.0343	47.1318	38.9012	32.4349	40.9382	8.9579	6.82299	22.079	19.4069	15.8901	15.3193	22.9527	17.7599	29.8039	25.6455	10.0291	16.0203	20.3568	54.2164	46.4482	8.65997	12.1357	12.3038
DDB_G0267628	rad54_ps	1.06028	0	0	0	0	0	0	0	0	0	0	0	0	0	0	0	0	0	0	0	1.579	0	0	0	0	0	0	0	0	0	0	0	0	0	0	0	0	0	0	0	0.53014	0	0	0	0	0	0	0
DDB_G0267630	kil1	27.8734	21.4188	28.8667	19.1696	25.4179	18.5176	18.5906	9.38895	19.4275	13.4311	26.1731	24.1408	31.7985	29.6093	35.8067	38.432	42.9526	44.6477	39.4335	38.4858	24.8784	26.0014	23.0919	26.1046	17.111	19.9368	4.31958	5.96635	9.0364	10.4778	19.1815	27.6369	13.4675	23.7255	28.4089	29.3468	37.634	34.4074	22.9093	25.0323	24.6461	24.0182	21.9678	13.9898	16.4293	25.1569	30.7039	37.1193
DDB_G0267632	DDB_G0267632	0.212056	0	0	0	0.108954	0	0.454395	0.46895	2.90696	2.23975	0	0	0	0	0	0	0.113432	0	0	0.257794	0	0	0	0	0	0	0.283557	0.501514	2.21231	2.97937	0	0	0	0	0.12362	0.12127	0	0	0.144603	0.0863562	0.106028	0	0.0544768	0.461672	2.57336	0	0	0
DDB_G0267634	DDB_G0267634	0	0	0	0	0	0	0	0	0	0	0	0	0	0	0	0	0	0	0	0	0	0	0	0	0	0	0	0	0	0	0	0	0	0	0	0	0	0.0516676	0	0	0	0	0	0	0	0	0	0
DDB_G0267636	mybM	8.9894	6.77317	8.06255	7.28653	7.06804	8.60982	34.1472	37.1236	52.2797	60.9801	10.2659	8.65537	8.44267	7.36867	9.90762	11.3703	9.18003	8.70655	7.10649	6.70602	4.25958	4.33218	5.08734	4.71146	7.32069	7.35526	25.3158	28.3467	53.8872	54.1944	9.29591	8.713	8.3562	8.36636	7.86067	10.5932	7.11617	7.16424	10.4953	9.31835	7.88128	7.67454	7.83893	35.6354	56.6299	9.46063	7.90567	10.639
DDB_G0267638	DDB_G0267638	1.08185	2.36146	1.28316	1.1426	1.58379	1.71069	1.71482	2.76934	3.48643	3.75667	1.10594	1.50136	1.30316	1.49099	1.68669	2.41472	1.93428	1.76665	2.77197	2.6484	1.7656	3.73248	1.2828	2.41242	2.10102	2.78366	2.57618	4.86013	7.94459	7.66241	1.36684	1.14302	0.769963	1.31575	1.36501	1.57637	1.36342	2.46721	3.21364	5.40747	1.72166	1.21288	1.64724	2.24208	3.62155	1.30365	1.39708	2.05071
DDB_G0267640	gtaE	3.76284	4.07316	7.86528	6.42609	7.26178	6.81043	2.55657	2.84142	1.2987	1.18476	2.60258	2.02858	7.21029	5.66203	5.81308	5.86157	7.11846	10.227	6.68584	10.0972	3.48524	3.57442	6.80151	10.0843	6.36264	8.83484	3.43621	3.54519	1.17843	1.85681	3.66798	3.45598	12.4279	17.9071	7.32975	12.4389	10.1113	10.9203	6.44609	6.76477	3.918	7.14568	7.03611	2.69899	1.24173	2.31558	6.43616	5.83733
DDB_G0267642	DDB_G0267642	5.82543	4.52169	3.98463	3.25248	3.18619	2.84059	3.75825	4.05179	3.73943	4.63118	4.4875	2.94215	4.19877	2.85373	3.06863	4.72514	3.81976	4.70751	4.43987	3.08406	3.35821	2.4396	3.23093	1.3383	2.9276	1.98546	2.13587	2.81469	2.41289	2.95705	4.27514	4.77437	1.97342	3.97698	4.27236	3.33142	5.01575	2.59105	3.33171	2.60188	5.17356	3.61855	3.01339	3.90502	4.18531	3.71482	3.52625	3.89689
DDB_G0267644	DDB_G0267644	24.9603	16.9866	20.6809	15.221	16.5675	19.694	18.7667	19.5439	24.1877	25.7886	26.5587	18.2583	22.3806	17.2295	20.5659	25.7055	22.8703	29.7114	27.7465	22.6491	20.8089	17.365	15.0108	13.6085	13.0241	10.9358	17.8859	22.2191	13.9929	18.5245	17.6237	19.8311	15.5781	19.8501	22.9749	22.265	23.4666	20.8581	23.1286	21.4965	20.9734	17.951	18.1308	19.1553	24.9882	22.4085	19.8051	23.1357
DDB_G0267646	sec20	8.01728	5.14435	11.963	5.32627	10.6185	5.63108	9.67141	3.93995	19.2234	12.336	7.97727	5.57883	12.0708	11.1606	6.52396	9.49728	7.81475	9.54188	8.76955	8.66358	4.24517	4.39462	5.07014	4.35026	4.16344	4.60141	3.57352	4.49444	11.1522	15.4195	7.01094	9.37636	5.90833	12.5071	8.10115	9.57732	8.70132	8.55241	9.96222	7.83576	6.58081	8.64462	8.12479	6.80568	15.7797	6.77805	11.6157	8.01062
DDB_G0267648	DDB_G0267648	2.96723	2.91733	2.62157	2.3344	1.72127	2.56492	5.53778	4.55096	3.76709	5.05485	3.42861	2.02753	1.65575	3.08884	2.46296	4.04341	2.25283	4.46489	2.92108	2.85087	3.27852	3.91429	2.83742	1.94764	2.08768	2.24736	5.05564	4.37652	4.07115	3.49653	3.64891	2.34501	1.79873	2.96444	2.12036	3.2843	3.2071	3.86155	5.02583	4.24872	2.94228	2.47799	2.14309	5.04437	4.41097	2.72807	2.3723	3.25318
DDB_G0267650	ireA	5.04742	4.32801	8.51713	7.29797	7.94358	8.93577	13.8362	14.7822	7.52047	5.8701	9.0943	5.02548	13.1755	13.293	10.8457	15.4129	8.07553	8.40597	7.07288	8.95539	5.55291	6.25757	7.44079	5.45906	6.23412	7.47357	9.2423	11.8297	5.25486	7.51326	5.81556	8.08713	7.69071	10.6093	9.38398	13.0022	6.9724	10.6819	11.721	13.7032	4.68772	7.90755	8.43967	14.3092	6.69529	7.05989	13.2343	13.1293
DDB_G0267654	tgrO2	0	0	0	0	0	0	0.152083	0.353148	14.5941	13.7432	0	0	0	0	0	0	0	0	0	0	0	0	0	0	0	0	0.142357	1.00712	14.695	16.8723	0	0	0	0	0	0	0	0	0	0	0	0	0	0.252616	14.1687	0	0	0
DDB_G0267656	l2hgdh	11.4757	10.6084	11.8573	10.5585	9.9935	6.68215	6.11281	2.47326	2.83836	1.71196	10.7411	9.85234	13.3182	9.23048	12.2235	15.2591	14.566	13.4414	12.0631	10.9952	10.4277	10.6055	7.84151	5.73871	9.09063	7.07851	4.16137	3.06668	0.624365	1.20241	11.0026	12.0895	10.2129	11.6463	16.5545	14.4601	13.3655	11.1248	7.16223	8.71289	11.042	11.2079	8.33783	4.29304	2.27516	10.2967	11.2743	13.7413
DDB_G0267658	DDB_G0267658	0.304098	0.185835	0.307055	0.341775	0.714259	0.119397	0.186178	0.480353	0.153685	0.152948	0.194516	0.160039	0.688862	0.329862	0.214971	1.22344	0.88305	0.900645	0.342135	0.422501	0.258783	0.507587	0.51512	0.265189	0.406081	0	0.0580905	0.0684946	0.139453	0.146488	0.480806	0.197096	0	0.358788	0.455853	0.596249	0.24671	0.266221	0	0.353824	0.244966	0.324415	0.416828	0.333266	0.153316	0.177277	0.509362	0.719204
DDB_G0267660	DDB_G0267660	1.67694	1.24156	1.13969	0.608907	0.662774	0.177265	1.28992	0.142633	0.456343	0	1.54022	0.237604	1.11571	0	0	0.648714	0.414012	1.56002	0.761936	0.784093	0	0.502399	0.611826	0	0.200965	0.302871	0.517471	0	0.207041	0.14499	0.475891	0.468195	0.142595	0.665851	0.902387	0.442616	0.293026	1.18575	0.527781	0.840499	1.45925	0.874296	0.42002	0.716278	0.228171	0.888912	0.557854	0.324357
DDB_G0267662	DDB_G0267662	6.00862	4.38122	4.58476	2.36358	3.50819	2.25192	3.90161	4.22791	3.01939	1.12183	3.87252	3.52152	2.55912	2.59227	4.86541	4.39522	2.19144	2.83114	3.7642	2.82224	2.23705	3.36844	3.23852	2.50083	2.76574	1.60316	2.37386	1.93779	1.75345	1.53492	3.19071	3.71737	3.62295	2.53763	3.50277	2.34285	3.5674	3.34741	5.21481	3.67036	5.19492	3.47417	2.88005	4.06476	2.07061	3.69702	2.57569	4.63032
DDB_G0267666	gefW	4.89193	3.84441	3.86366	2.56575	3.5036	1.37505	0.476475	0.286847	2.32714	1.30477	4.64626	3.27663	4.16702	4.221	5.61168	7.86498	4.44059	3.45746	5.91036	5.58664	3.97374	3.27166	3.42764	1.73442	2.13626	1.56625	0.148668	0.175295	2.0224	1.24966	3.60036	3.90082	1.67965	1.4156	3.54313	2.62803	2.69394	3.21737	2.52717	3.0486	4.36817	3.21471	2.43933	0.381661	1.81595	3.96145	4.19401	6.73833
DDB_G0267668	hspL	59.1604	40.1978	44.4718	43.7146	36.2742	37.2804	104.124	71.1975	178.648	152.282	41.4658	36.725	32.9819	34.125	32.0245	31.8884	58.0467	68.8922	43.1172	47.6823	40.4009	28.8546	24.0291	14.6317	21.8961	24.5576	59.4404	55.1414	113.315	106.173	37.7827	47.7497	28.9049	32.7309	45.3489	33.2717	48.6324	46.4027	54.8297	37.8019	49.6791	44.0932	36.7773	87.6605	165.465	39.0954	33.5534	31.9565
DDB_G0267670	DDB_G0267670	32.692	24.0008	9.05541	5.56102	9.26105	2.91407	2.01953	0.976979	6.5641	2.07384	31.9134	33.2008	10.699	14.0889	20.9868	19.1956	15.6915	13.7385	16.7006	16.9715	20.0006	18.1238	5.23845	7.91063	4.6802	2.07454	0.236298	1.95033	2.55266	1.98625	28.4677	27.7401	7.22769	7.11487	13.1861	11.9249	10.2363	8.66336	5.78413	6.47671	28.3464	7.30821	6.08756	1.49826	4.31897	32.5571	12.3939	20.0912
DDB_G0267672	DDB_G0267672	0.319643	0.136734	0.338889	0.201178	0.197078	0.0878506	0.0913244	0.282749	0.282698	0.0750243	0.190829	0.117754	0.276466	0.242707	0.316345	0.192897	0.478752	0.441787	0	0.233152	0	0	0.0758035	0.390244	0.497979	0	0.170968	0.100795	0	0.0718555	0.157231	0.406056	0.141336	0.395986	0.372677	0.438711	0.508271	0.457056	0.174375	0.260338	0.228189	0.270034	0.142464	0.187037	0.178861	0.154291	0.259587	0.254621
DDB_G0267674	glcS	11.8693	11.1067	9.70017	6.84784	6.55581	4.41752	3.74441	5.96057	21.3011	29.484	15.7222	14.2108	13.9019	11.6411	12.0895	13.2811	12.275	13.1581	15.4823	13.3472	14.1409	15.8586	12.0216	12.6796	5.9327	4.99307	5.29048	6.70588	31.8304	22.0684	10.643	12.5202	10.0045	9.19011	9.86004	10.012	10.5603	10.3549	7.6217	9.54634	11.488	8.274	5.48666	4.85249	25.3925	14.9665	12.7715	12.6853
DDB_G0267676	DDB_G0267676	0.919336	0.772487	1.85655	0.723269	0.337394	0.270718	2.25138	0.653484	1.33577	1.69541	1.37212	0.967645	2.08254	0.997226	1.55974	2.11351	1.89682	1.47485	0.517165	1.19746	1.76027	1.27877	1.16797	0.668091	0.818432	1.38763	0.614659	0.414141	2.21334	1.25476	0.484518	1.43004	0.725897	0.677921	1.22499	1.42703	1.49169	1.00604	1.61204	1.71147	0.845911	1.28991	0.304056	1.45243	1.51559	1.16988	1.53988	1.83663
DDB_G0267678	tgrO_ps2	1.10521	1.18194	0	0	0.567851	0	0	0	0	0.648515	1.64954	0	0	0	0.546901	0	0.591194	0	0	0	0.822951	0	0	0	0.860914	0	0	0	0	0	0	0	0.610861	0.570488	1.28858	0	0.627647	0.564403	0	0	1.14357	0	0.283926	0	0.324258	0.824768	0	0.27345
DDB_G0267680	DDB_G0267680	24.4527	19.7581	18.2435	20.9477	15.914	13.8145	10.4795	9.31305	26.4322	25.8271	32.0354	25.5231	23.4996	24.2404	18.0158	16.9428	18.0216	21.1229	12.3037	12.8817	22.6586	15.52	15.1417	7.73984	8.04237	5.10338	6.90284	11.1378	14.8267	13.437	18.7105	25.1464	24.3275	29.7319	19.0065	18.0237	17.5898	10.8224	8.15201	7.74507	22.1054	19.5956	14.8643	9.89626	26.1297	28.7793	23.87	17.4793
DDB_G0267682	ercc1	6.66844	7.40224	9.84423	6.3752	6.41874	5.68385	9.16436	8.40012	6.71887	5.44837	4.91338	5.13087	8.39597	8.33216	9.10581	8.15037	8.57902	7.87496	10.3041	9.23555	6.53674	6.57509	6.0054	7.21383	7.75881	5.94568	6.88521	7.58601	4.87732	5.69263	6.33197	6.89337	8.02462	7.31997	7.57801	8.59249	7.28639	8.87995	9.55505	8.4562	7.03534	8.10971	6.05129	8.78224	6.08362	5.02212	8.36407	8.62809
DDB_G0267684	DDB_G0267684	0.113651	0.121542	3.71523	3.75532	8.17508	3.43593	1.38001	1.06816	0.150772	0.733571	0.0848128	0.41868	3.27663	2.48101	3.26186	5.02961	2.43175	2.94525	3.02085	2.83237	0.0846259	0.368864	4.11023	4.74074	9.29562	9.60636	0.911831	0.985547	0.273619	0.255486	0.0698803	0.103125	2.3242	3.28522	4.77027	5.00456	4.96976	4.99134	4.41749	3.70259	0.117596	3.73528	5.80551	1.22409	0.442172	0.251747	2.87882	4.14574
DDB_G0267686	DDB_G0267686	3.90262	3.97271	6.30597	7.81533	8.79265	18.0678	9.45074	10.4534	7.21687	9.18444	5.60668	4.65136	5.89652	5.18972	6.75395	8.33325	6.1846	7.24717	9.86164	10.0216	2.92148	3.46799	5.19671	5.52049	15.899	12.2501	12.0835	11.1547	10.3504	10.8139	5.36381	5.77573	3.59889	4.91228	6.32639	6.65965	10.24	11.7234	18.6429	18.6804	3.93767	7.06065	13.4302	9.95209	8.20066	5.12902	5.54312	7.5436
DDB_G0267688	cpnD	35.0391	29.5047	62.0595	42.6376	24.1442	12.6002	6.31532	7.51335	10.0643	7.97434	43.6211	37.8498	38.1186	42.2704	40.1061	43.5586	54.6526	53.6052	44.1655	49.3645	40.477	33.054	104.743	107.113	37.8802	22.8739	3.50308	4.6468	4.07337	4.04881	41.0754	34.7654	27.3304	28.7357	37.6074	34.0834	35.7991	37.2088	23.8936	30.1385	32.2719	52.3485	18.3722	6.91433	9.01929	40.7354	40.1945	41.8324
DDB_G0267690	icpA	5.36807	5.28292	13.2098	9.4828	10.1525	6.20012	4.42232	1.2381	18.437	26.6677	5.70173	4.30694	11.2038	8.0645	18.8062	20.073	8.5968	9.61556	4.86311	3.52319	5.54204	5.17332	9.21587	5.42794	6.6186	5.33535	2.9505	1.40196	34.1993	18.3972	4.41437	4.72149	5.16949	7.64973	12.7862	15.3305	6.17186	9.1154	4.53638	4.18435	5.32549	11.3463	8.17631	2.83021	22.5524	5.00433	9.63417	19.4396
DDB_G0267692	DDB_G0267692	2.87128	2.67011	8.38248	7.46426	6.32862	4.86066	3.09116	2.48466	1.1777	1.51389	4.037	2.45277	5.57872	3.71263	3.62413	7.32443	3.7841	5.67951	4.01463	4.35059	2.5408	3.07932	5.92109	3.4716	5.44568	3.81044	2.17011	1.83707	1.33579	1.82413	2.71216	2.64312	2.34599	5.06922	4.94873	5.09263	5.10449	5.10016	2.49711	2.88084	2.7707	7.92337	5.59464	2.78791	1.34579	3.24488	4.64567	5.47428
DDB_G0267694	DDB_G0267694	0.382671	0.982176	1.62285	0.36127	1.33698	0.525866	0.54666	0.338503	0.0676882	0	0.685371	0.845837	1.87555	0.58113	0.757445	1.61653	1.14631	1.71892	0.904128	0.744336	0.911815	0.496797	1.08901	0.467193	0.834642	2.33605	0.511701	0.724017	0	0.0860242	0.658819	0.625015	0.423014	1.73825	1.07079	0.875362	1.21699	1.17253	0.835033	0.810349	0.682424	0.99206	0.931425	0.442581	0.0338441	0.765604	1.22834	1.18699
DDB_G0267696	DDB_G0267696	1.38444	0.888337	2.44633	3.48538	3.9834	1.9025	5.53763	4.59242	2.69373	3.89935	0.826519	1.02003	3.59229	5.25608	2.46628	4.45588	1.48112	3.82695	2.18066	1.68305	0	0	3.93985	0.563409	3.0196	2.60045	1.11075	2.61937	3.11089	2.17855	0.680999	2.2612	0.918237	2.00095	2.2598	3.16692	2.51592	2.26241	3.02101	2.25516	1.13639	2.96586	2.94295	5.06503	3.29654	0.923276	4.42419	3.46108
DDB_G0267698	DDB_G0267698	19.5146	18.8334	26.9132	17.9739	22.0094	19.6221	24.4776	25.2617	74.9293	58.0918	19.8908	14.0273	30.1893	24.3947	28.7342	27.2872	24.951	28.7807	20.6168	16.2015	15.594	8.03289	20.8819	12.5903	16.3134	18.998	19.0935	23.2637	43.5444	40.1237	17.5593	19.8667	18.415	25.0598	22.1974	19.5979	17.2992	16.0422	23.3687	18.2199	19.174	22.4435	20.8158	24.8696	66.5106	16.959	27.292	28.0107
DDB_G0267700	DDB_G0267700	0	0	0	0	0.123742	0	1.03214	1.19836	2.23652	1.97848	0	0	0	0	0	0.121117	0	0.624131	0	0	0	0	0.142788	0	0	0	0.966136	0.569587	0.966383	2.16562	0	0	0	0	0	0	0	0.122991	0.821155	0.294233	0	0	0.0618711	1.11525	2.1075	0	0	0.0605586
DDB_G0267702	DDB_G0267702	0.308308	0.659428	19.0675	10.915	15.3655	9.32089	9.02881	18.7497	32.5844	21.5283	1.38046	0.567891	15.1108	11.705	3.05127	7.75236	8.90565	19.7081	3.94567	5.99692	0	0.400257	11.8813	4.70507	11.0474	3.25748	5.1533	2.91661	9.40201	10.7427	1.51655	1.8184	3.40811	30.2372	12.4014	14.2814	7.17862	9.2893	5.04573	4.51992	0.483868	14.9912	12.3432	13.8892	27.0563	0.974177	13.4079	5.40182
DDB_G0267704	mcfT	76.4	72.7463	55.1229	65.9009	68.5647	90.5007	164.845	182.848	118.151	134.575	80.1861	64.1113	56.4198	46.6062	76.0404	74.809	94.5597	79.3455	86.4439	88.665	84.096	74.0608	65.0752	53.7785	72.2252	74.94	180.181	184.444	114.743	127.268	61.4506	58.7094	42.6263	52.6315	63.4814	68.2213	76.1128	76.5563	123.499	96.455	74.5731	60.5119	79.5327	173.846	126.363	72.1487	51.513	75.4247
DDB_G0267706	DDB_G0267706	12.7559	15.2703	18.1664	18.573	17.9988	26.1628	39.4362	31.3666	20.2057	16.087	14.776	14.0273	14.8202	15.9018	12.6242	17.4255	22.2013	24.3402	15.3689	17.3588	4.53644	6.42631	10.6103	12.0093	13.6439	21.9036	30.2951	32.7192	7.33379	9.84368	11.238	15.8933	9.68103	16.51	15.7602	16.3316	20.3266	19.4451	24.667	23.1044	14.0131	18.3697	22.0808	35.4014	18.1463	14.4017	15.361	15.0249
DDB_G0267708	vps25	20.5096	17.1654	16.5447	15.7847	17.6393	13.7858	20.0633	13.0645	12.027	8.11032	14.9727	14.7826	12.8545	17.3505	14.341	13.0049	16.6949	21.1831	16.6792	18.158	14.9397	15.6285	11.1023	12.7013	9.72465	17.7964	8.34676	9.84168	8.22962	9.2712	16.1746	17.1941	13.0609	19.7925	15.3352	16.0636	19.4968	18.8983	17.3302	18.8832	18.8375	16.1647	15.7125	16.5639	10.0686	14.8777	15.1025	13.6729
DDB_G0267710	DDB_G0267710	3.85502	4.12267	9.56562	9.80838	6.99564	7.55184	5.03835	2.81149	25.6071	30.8987	3.79497	4.23025	8.86777	7.16215	7.38694	5.85728	9.30146	7.22697	8.55908	9.47273	3.05372	3.8334	10.7956	8.17794	10.3505	5.19967	3.9484	9.44045	29.3572	23.7855	5.04325	4.83764	10.6082	8.891	8.70236	8.81837	8.94338	6.86939	10.9626	5.41111	3.98884	9.687	7.27374	3.92492	28.2529	4.01261	8.01496	6.62211
DDB_G0267712	DDB_G0267712	296.124	244.071	251.058	272.504	254.502	226.896	163.228	70.4473	30.687	9.82887	263.843	215.425	199.639	169.205	211.661	221.425	292.804	282.156	242.638	228.725	204.907	175.91	191.171	127.814	177.546	147.483	77.9944	66.9683	7.68141	9.74993	247.552	271.142	123.002	154.089	284.226	226.48	290.474	230.655	162.768	157.135	270.098	261.781	240.699	116.838	20.2579	239.634	184.422	216.543
DDB_G0267714	sf3b4	14.1229	13.8789	8.31849	6.80669	8.49838	5.59501	17.994	16.7415	16.3165	11.1988	9.30499	8.43692	8.25351	7.00418	9.56996	8.19013	11.5701	11.4304	11.2729	10.3633	16.4847	18.9956	5.88383	8.54348	8.72169	13.7418	19.055	27.0818	25.7309	29.031	10.796	10.1596	9.00141	8.27514	7.86221	7.42171	8.67071	13.3849	10.585	13.2643	14.0009	7.56259	7.0467	17.3678	13.7576	8.87096	7.62885	8.88005
DDB_G0267716	DDB_G0267716	0.26579	0.0947479	0.156552	0	0.0910414	0.486998	1.01251	1.95927	13.0855	12.6848	0	0.163191	0	0.16818	0.0876825	0	0.189568	0.153065	0	0.107706	0.791643	0.345058	0.315161	0	0.138027	0.416036	0.710819	2.51439	9.243	13.4436	0.108951	0.0803914	0.391748	0.182928	0.103296	0.303998	0.201256	0.0904886	0.362491	0.432954	0.180269	0.078276	0.28902	1.48589	12.8852	0.0815957	0.0840901	0.0438412
DDB_G0267718	DDB_G0267718	5.7325	4.35588	9.99615	9.85063	9.99865	8.60316	15.7317	16.6804	18.2784	19.0316	5.62884	6.39099	9.35091	8.16136	12.5411	9.93827	11.6201	11.3372	12.7718	13.296	5.61644	4.99406	9.56992	7.82745	10.3409	10.4488	13.3136	15.5791	15.1329	19.9234	4.91608	5.5438	9.08837	8.95491	8.5304	9.92111	12.7649	10.2461	11.6243	15.2969	5.04419	9.92339	9.3009	16.206	18.655	6.00991	8.75614	11.2397
DDB_G0267720	DDB_G0267720	3.34396	4.23837	30.4196	30.79	36.9076	21.1042	21.0541	7.94275	3.17652	3.92435	4.9909	3.65003	16.2466	10.8146	15.8118	14.0762	17.2249	17.9736	17.3132	21.0789	7.93097	5.62754	37.3014	21.4208	49.7809	31.4054	4.63709	3.71016	2.58418	0.696036	3.35067	3.59616	12.4585	10.2287	13.4291	13.3155	19.2717	15.9384	8.6144	8.47324	3.79117	30.6048	29.0059	14.4984	3.55044	4.32047	13.5306	14.944
DDB_G0267722	DDB_G0267722	47.6296	35.3726	54.4383	47.8804	58.0723	43.1155	39.6904	29.2584	27.7486	19.963	52.1875	40.3844	50.1325	32.6494	56.6779	48.0957	54.3933	51.593	59.1693	51.0097	34.0583	26.7458	32.2725	34.6129	33.2737	28.8452	24.2626	18.1781	13.9546	16.3581	42.9992	40.8174	41.3686	41.5613	57.9562	53.1794	53.4537	45.9441	44.0789	34.7903	41.5011	51.1594	50.5939	34.4744	23.8558	46.286	41.3909	52.3868
DDB_G0267724	DDB_G0267724	0.143313	0.20435	0.506472	0.601323	0.294534	0.328233	0.136485	0.211285	0	0	0.356493	0.263976	0.275453	0.453409	0.0945557	0.672667	0.102214	0.577722	0.188112	0.290373	0.213425	0.0620178	0.0566444	0.388814	0.372117	0.224324	0.0638782	0	0	0	0.176237	0.303426	0.158421	0.493169	0.556968	0.491742	0.325549	0.243955	0.130302	0.311262	0.173831	0.553897	0.311383	0.173885	0	0.310234	0.364431	0.383611
DDB_G0267726	uduA2	355.845	298.198	155.824	137.778	77.8551	48.6441	14.1944	5.49341	3.84469	3.64404	671.063	511.321	333.023	246.383	124.766	133.044	24.5824	19.3124	11.0045	15.8544	43.4675	37.8929	23.5641	36.6458	10.6425	13.123	3.32167	1.95829	0.996755	2.09407	91.6431	115.519	28.8326	42.955	25.342	22.0191	13.4018	7.61138	16.0923	7.58701	327.021	146.801	63.2496	9.84392	3.74436	591.192	289.703	128.905
DDB_G0267728	uduA3	565.781	474.254	211.693	179.277	171.892	108.604	155.584	61.1392	8.89136	7.21004	1185.38	1074.55	474.219	419.847	241.002	239.87	82.1596	77.6769	55.5332	50.5846	82.7604	76.1345	20.5302	47.1635	24.7987	35.4067	61.9879	23.7763	2.68932	4.7083	98.9039	132.273	43.5268	54.7766	30.2802	31.9404	50.115	25.0996	70.4593	33.8897	520.017	195.485	140.248	108.362	8.0507	1129.96	447.033	240.436
DDB_G0267730	dst2	42.5587	39.8599	30.8469	30.3404	28.8818	30.5225	31.2405	41.6331	67.2064	88.3751	57.1618	51.9806	38.3779	37.1811	49.0077	55.5053	39.8343	41.7243	46.577	50.4898	45.085	39.3523	36.123	35.5988	36.7363	30.4506	33.0568	39.0374	91.6264	88.96	50.4184	46.2094	28.0843	30.0367	37.2481	37.9321	38.2299	41.4475	45.8012	50.9872	41.2093	30.5937	29.7021	36.4368	77.7907	54.5712	37.7795	52.2565
DDB_G0267732	DDB_G0267732	4.26036	4.55616	2.31927	2.09908	2.01207	2.09937	3.0123	5.25799	4.81458	6.43914	6.35865	4.0426	1.73698	2.08309	2.66187	3.744	2.78537	4.27501	3.00789	3.32206	4.16567	4.66499	2.14316	1.92643	2.07835	1.97029	3.33756	3.4943	4.86948	5.46581	4.5247	4.10008	1.59362	1.59936	2.98535	2.97782	3.25039	4.24145	4.7246	4.15339	4.40826	2.20917	2.05572	4.13515	5.62686	5.20063	1.91004	3.20294
DDB_G0267734	DDB_G0267734	1200.32	1100.57	67.5759	61.819	50.3508	47.4212	88.3493	86.8846	71.8732	64.5157	1122.83	1139.18	55.7745	55.0136	47.1625	43.5731	74.156	79.4913	106.474	106.785	1047.61	973.573	63.2373	56.5384	42.1246	47.3509	89.8905	71.1312	69.7728	71.1937	1077.8	840.282	92.4758	88.523	57.1285	57.0676	80.2554	77.6614	88.218	73.8538	1150.45	64.6975	48.886	87.617	68.1945	1131.01	55.3941	45.3678
DDB_G0267736	DDB_G0267736_RTE	0	0	0	0	0	0	0	0	0	0	0	0	0	0	0	0	0	0	0	0	0	0	0	0	0	0	0	0	0	0	0	0	0	0	1.01368	0	0	0	0	0	0	0	0	0	0	0	0	0
DDB_G0267740	DDB_G0267740	0.0498526	0.106628	0.264271	0.156882	0.409825	0.0685073	0	0	0	0	0.0744057	0	0	0.0946336	0.0986763	0.200566	0.213336	0.344513	0	0.0606053	0.0742418	0	0.0591128	0	0.0776665	0.11705	0	0.0786012	0	0	0.0613056	0.271413	0.0551083	0.154398	0.174372	0.171057	0.0566226	0.305503	0.0679901	0.0812065	0.0782401	0.210577	0.239166	0	0	0.0372028	0.0473168	0.149621
DDB_G0267742	DDB_G0267742	0.447007	0.298777	0.592402	0.967103	0.918683	1.61248	3.03319	3.21273	0.889517	0.0655739	0.75056	0.411684	0.724923	0.42427	0.442395	0.730595	0.956448	0.86881	1.54019	1.6982	0.0832119	0.29016	0.861315	0.113696	1.74101	1.57431	3.36223	2.73104	0.717458	1.06767	0.343563	0.354907	0.123533	0.461474	0.58632	0.575174	0.825031	1.19845	3.04819	2.45749	0.372892	0.779753	1.26558	3.12296	0.477545	0.581122	0.574596	0.586495
DDB_G0267744	DDB_G0267744	20.6241	12.7289	40.976	29.5452	44.4952	28.0597	20.2279	19.174	6.44311	8.91083	20.6744	13.4189	39.7884	34.4755	34.3235	39.6296	28.8704	30.6679	19.5963	19.9583	10.6964	10.9231	25.6718	17.7467	31.8111	35.1736	6.31143	5.66226	3.95251	6.91984	17.2867	17.0382	25.1804	42.5833	46.8957	47.0605	31.4663	27.2477	20.9908	21.6448	16.6765	35.2606	36.2774	19.7009	7.67697	17.0466	37.132	36.9766
DDB_G0267746	DDB_G0267746	7.24987	7.39676	25.4741	19.799	26.0319	18.0933	127.138	267.857	140.62	140.532	14.6761	8.13517	15.256	16.7677	26.391	22.2947	30.9355	32.8249	37.0802	31.3035	12.41	8.9793	30.0385	23.9084	24.0176	24.8484	75.8837	41.5183	119.572	126.822	7.7882	7.10773	22.9371	19.4425	26.3298	24.7809	31.6126	27.9165	43.9825	45.9487	7.32332	22.6365	22.0626	197.497	140.576	11.4057	16.0118	24.3429
DDB_G0267748	cdc45	14.4231	13.1901	28.5823	22.2699	23.686	17.69	6.06564	1.9376	23.7238	33.141	12.1716	12.5385	23.5117	18.6791	38.7539	42.5709	22.6408	21.0756	9.55432	8.19347	10.9404	13.9122	19.1001	13.1654	20.1601	10.2859	2.97405	3.40045	51.8158	21.2113	11.3547	10.5799	14.0811	15.7248	32.7679	34.3033	14.3149	17.9664	5.88278	8.06928	13.8066	25.4261	20.688	4.00162	28.4324	12.3551	21.0954	40.6624
DDB_G0267750	DDB_G0267750	0.976887	1.18717	1.41233	2.30564	1.64265	0.976317	0.507462	0.0490984	0.863975	1.09433	1.59056	0.981483	1.72826	1.60152	2.28518	1.92043	0.997603	0.997293	0.611987	0.917685	0.991913	1.15294	1.10569	1.17458	1.10685	0.834056	0.118752	0.280042	0.712695	0.598918	1.14671	0.725247	0.687193	1.42107	2.07085	2.08227	1.05911	1.26986	0.545032	0.687145	1.08203	1.85898	1.30948	0.27828	0.979152	1.28602	1.66489	2.10281
DDB_G0267752	DDB_G0267752	5.16048	3.29927	21.3099	15.0922	15.1593	6.7832	10.7374	4.89977	2.33162	2.04066	5.69285	3.2029	17.7081	15.3328	9.04868	22.1155	13.5021	16.5713	11.9275	13.9791	2.92369	3.56822	16.4283	6.73401	15.9919	11.853	2.32517	1.23815	1.26041	1.324	4.89748	3.51191	5.08447	14.0136	18.3117	16.9371	18.858	19.8223	11.169	13.203	4.22987	18.2011	10.9713	7.81858	2.18614	4.44788	16.5205	15.5821
DDB_G0267754	DDB_G0267754	5.61639	5.90453	5.88727	6.59042	8.51031	6.5407	24.3416	27.6826	32.5816	25.0242	7.67215	3.68217	6.86119	4.33684	5.46422	7.27658	10.4896	8.55197	10.121	9.48947	4.96174	4.81973	9.25577	6.19833	6.67365	8.94023	22.7849	26.4155	21.543	30.815	5.2678	6.91014	3.99869	7.07572	7.76909	9.69007	10.2714	8.94476	14.0212	15.9715	5.76046	6.23884	7.5255	26.0121	28.8029	5.67716	5.59902	6.3704
DDB_G0267756	DDB_G0267756	36.3058	28.3536	16.8824	19.1672	14.2358	8.53406	3.07091	2.64106	0.63374	0.280311	56.6824	37.8365	18.5931	14.0557	8.03724	12.9729	12.7767	12.7924	8.9353	14.2283	29.8795	29.4584	12.4618	11.1784	8.18656	8.41216	2.55513	1.12978	0	0.805413	36.4222	39.6621	6.86491	13.8087	14.4812	17.4842	14.6497	13.6615	7.49236	5.44708	32.3297	18.0248	11.3849	2.85599	0.457025	47.2595	16.3244	10.505
DDB_G0267758	DDB_G0267758	1.77056	1.40659	2.32411	1.98993	1.92338	0.97324	0.794926	1.28652	1.02903	1.00925	2.71809	2.70222	5.46926	2.20865	3.80497	4.32484	3.03073	2.97152	1.89243	1.96796	2.18475	2.62698	4.67876	2.77924	1.57623	2.73183	0.879379	0.797598	1.13672	1.25092	1.55523	2.34102	3.8026	6.21473	2.30025	4.80234	2.06846	2.27338	1.17287	1.35966	1.58858	2.15702	1.44831	1.04072	1.01914	2.71015	3.83896	4.06491
DDB_G0267760	tbck	6.93694	6.60927	6.7603	5.82132	5.01144	5.43076	7.20703	6.83356	7.25062	10.6079	9.41225	7.35677	7.2726	6.30476	8.1552	10.6983	8.63578	11.1857	8.69152	7.66652	9.51673	6.38591	7.57742	5.1328	5.50185	4.54072	5.39691	5.70064	7.82751	9.49827	8.117	8.31634	5.71634	7.68228	6.02915	7.16476	7.68797	9.74733	7.68328	9.31377	6.7731	6.29081	5.2211	7.0203	8.92925	8.38451	6.78868	9.42673
DDB_G0267762	DDB_G0267762	0.797642	0.938323	0.704723	1.12955	0.49179	0.767282	0.227892	0.617379	0.493813	0.280825	0.952393	0.293844	0.574913	0.757068	0.552587	1.44407	1.10935	0.826831	0.157047	0.872717	0.237574	1.03553	0.472903	0.324606	0.248533	0.74912	0.959932	0.880334	0.128024	0.0896546	0.8828	0.651392	0.352693	1.07049	0.55799	1.27723	0.634173	0.407337	0.652705	0.649652	0.867983	0.917137	0.629536	0.422636	0.387319	0.623119	0.665991	0.99833
DDB_G0267764	DDB_G0267764	0.229603	0.736632	2.02856	1.80635	1.41563	1.10432	0.983989	0.634692	26.6015	55.6421	0.514028	0	0.66196	0.653771	0.113617	0.461866	0.245637	0.198337	0	0.279126	0	0.298078	0.408378	0.934387	1.43081	0.808634	0.614041	1.62904	38.8787	23.3556	0.423526	0.416677	0.380713	0.355551	1.07079	0.262609	0.130391	0.234506	0.313138	0.187004	0.483117	1.91746	1.25997	0.80934	41.1218	0.257014	0.657866	0.287741
DDB_G0267766	gfm2	6.98041	4.43048	1.60449	1.07155	0.699806	0.31195	0.162143	0.251004	0.552109	0.333006	6.77616	4.49494	1.79979	0.646374	2.58362	3.31064	2.06429	3.1375	2.23475	2.34573	5.66254	5.45206	0.807515	0.692861	0.618899	0.932732	0.0758867	0.0894782	0.364349	0.382729	4.67587	4.4286	0.501874	1.23035	1.85268	1.49292	1.74037	2.37649	1.08358	1.20177	5.70544	1.33802	0.505878	0.206574	0.442558	5.63555	1.22308	2.94713
DDB_G0267768	DDB_G0267768	52.6674	42.3489	24.0241	16.4078	20.0748	9.79516	14.3309	3.35693	14.1257	9.29451	50.6314	42.7918	25.8781	20.296	27.9562	33.4563	35.4453	36.9438	27.2886	26.1565	46.9815	47.4681	14.7126	9.40061	11.9273	9.60758	2.64758	3.53801	7.20327	8.30847	48.21	44.915	14.1537	15.126	24.6238	22.495	21.1393	23.3233	14.4018	16.1262	47.5081	20.2159	14.935	8.84392	11.7101	46.7116	23.0871	30.7062
DDB_G0267770	DDB_G0267770	1.49045	1.06262	1.60945	1.17258	1.27631	0.682725	0	0.183114	0.219697	0	1.6066	0.915116	1.07427	0.943091	0.49169	1.49909	0.974439	2.00277	1.79333	1.40928	0.986497	0.537487	0.883652	0.505459	0.129	0.388829	0.110722	0.391659	0.132901	0.09307	1.52738	1.57782	0.0915322	1.28224	1.83428	1.79941	1.59881	2.0297	0.564642	0.47208	1.27654	1.39102	0.979519	0.0915569	0.109848	1.26086	1.00868	0.995388
DDB_G0267772	DDB_G0267772	0	0	0	0	0	0	0	0	1.46001	0.645779	0.821288	0	0	0	0	0	0	0	0	0	0	0	0	0	0	0	0.735813	0	2.6496	2.47401	0	0	0	0	0	0	0	0	0	0	0	0	0	0	1.05289	0.410644	0	0
DDB_G0267774	abkC	11.0263	8.26784	6.94245	6.38139	6.31645	5.3991	8.05678	9.17904	10.2002	14.5762	13.8087	10.5052	9.40897	6.85666	6.58513	7.83961	7.11846	8.97742	5.73932	6.77932	10.9471	8.80273	6.83778	6.57612	4.73879	5.20753	6.2705	7.6933	10.3744	10.3279	7.09143	9.43009	8.12582	11.1215	5.91068	7.97269	8.92491	6.2781	7.08683	6.91605	9.64707	6.66192	5.85777	8.61791	12.3882	12.1569	8.13281	7.21237
DDB_G0267776	DDB_G0267776	30.6463	33.8817	46.5626	46.7348	33.9023	32.8624	29.0267	36.7832	30.5258	41.042	44.0578	40.0644	44.2216	43.1396	56.0172	71.9428	58.5985	65.8935	56.8606	57.4401	41.0572	41.3285	67.404	53.6806	48.5989	38.4095	23.9523	27.81	46.5967	42.5614	40.4966	39.3901	45.4614	52.4892	57.4325	62.8563	61.8657	75.6382	45.2861	58.9522	32.264	46.6487	33.3824	32.9049	35.7839	42.0611	43.6806	63.98
DDB_G0267778	DDB_G0267778_RTE	0	0	0	0	0	0	0	0	0	0	0	0	0	0	0	0	0	0	0	0	0	0	0	0	0	0	0	0	0	0	0	0	0	0	0	0	0	0	0	0	0	0	0	0	0	0	0	0
DDB_G0267780	DDB_G0267780_RTE	0	0.441358	0	0	0	0	0	0	0	0	0	0	0	0	0	0.415095	0.441525	0	0	0	0	0	0	0	0	0	0	0.650699	1.3248	0	0	0	0	0	0	0	0	0	0	0	0.220679	0	0	0	0	0	0	0.207547
DDB_G0267784	DDB_G0267784	3.01207	2.96002	3.74005	2.68991	4.01537	3.46796	6.74501	9.63147	12.0237	10.6046	7.89759	5.39815	6.10227	4.48145	3.70609	5.89528	5.48682	7.45412	5.60988	5.14623	4.24318	4.33312	3.57157	3.14728	3.80479	3.82276	6.42251	9.24139	12.5434	12.6272	3.30361	2.95471	4.3195	4.53826	4.84062	4.00372	6.19498	5.90333	6.55048	5.56949	2.98604	3.21498	3.74166	8.18824	11.3141	6.64787	5.29186	4.80069
DDB_G0267786	DDB_G0267786	100.009	94.8248	179.477	155.938	153.351	74.306	24.1828	19.8993	19.3325	7.42585	93.5818	86.2786	133.505	137.742	217.636	244.074	240.713	214.947	119.083	110.691	121.401	114.153	191.764	121.396	162.592	94.9286	12.417	8.81047	8.30943	7.9435	68.1115	61.9643	109.371	86.3633	245.66	208.563	163.245	159.05	51.5542	63.9183	97.4169	167.707	113.828	22.0411	13.3792	89.9302	135.624	230.855
DDB_G0267788	DDB_G0267788	30.2748	32.2107	53.2217	48.6132	47.2236	48.8575	77.404	66.951	78.6788	56.1182	38.2339	30.0272	44.3135	45.9757	47.3252	47.3149	54.3139	46.6716	52.2715	50.9604	30.7509	34.2648	60.3829	51.1777	53.9383	58.6889	73.9071	60.4623	61.7988	62.4732	28.6385	30.4293	54.9193	58.1816	43.9865	47.4121	49.3749	53.914	65.0044	65.5012	31.2427	50.9175	48.0405	72.1775	67.3985	34.1306	45.1446	47.32
DDB_G0267790	DDB_G0267790	47.7827	53.0213	133.315	153.195	143.242	118.983	152.429	159.695	210.028	153.05	117.431	86.6902	168.835	143.217	127.646	159.355	111.079	108.001	58.0037	59.3992	39.0573	36.3804	98.8327	59.2139	73.3223	51.4556	70.1394	31.7211	55.357	38.7663	52.5748	60.9611	108.42	107.931	211.533	162.722	142.004	111.55	34.7885	31.6021	50.402	143.255	131.113	156.062	181.539	102.06	156.026	143.501
DDB_G0267792	DDB_G0267792	1.03954	0.505322	0.166989	0.44609	0.485554	0.389598	0.135001	0.208989	0.501481	0.776338	5.64189	1.91478	0.272459	0	0.093528	0	0.303308	0	0.558201	0.34466	4.50357	5.03018	0.896459	0.384588	0.147229	0.443772	0.252736	0.149001	0	0.424885	0.232428	0.428754	0	0.292685	0	0	0.214673	0.289563	0.773314	0.307879	0.772429	0.30654	0.437576	0.171995	0.63891	3.77834	0.13623	0.046764
DDB_G0267794	DDB_G0267794	14.1062	15.5933	4.19426	2.66773	2.99665	1.58433	1.35633	0.449928	1.85937	0.955068	6.27561	8.74428	5.27916	4.76327	6.24201	7.02575	4.06304	4.921	4.40639	4.28719	19.4923	16.9044	3.05579	5.38183	2.8527	1.43309	0.816167	1.06927	1.19735	1.21964	9.59083	8.9229	3.74839	4.13077	3.71631	5.73997	3.8514	4.43305	2.40479	3.36937	14.8497	3.43099	2.29049	0.90313	1.40722	7.50995	5.02122	6.63388
DDB_G0267796	DDB_G0267796	12.2058	12.7018	15.5952	13.0005	14.8099	14.7088	18.04	19.1543	20.9257	28.7037	12.8222	13.3166	16.2416	15.0604	18.445	19.9258	19.2357	20.2764	20.3347	21.1734	15.2409	13.4691	16.1987	14.8062	17.041	13.6678	23.666	28.9409	27.3516	27.6496	12.643	12.5237	13.6483	18.3197	16.0919	18.9003	16.956	22.4875	22.2808	21.4883	12.4538	14.2979	14.7594	18.5971	24.8147	13.0694	15.651	19.1854
DDB_G0267798	DDB_G0267798	10.8417	8.67189	16.8618	13.3934	15.5604	12.9286	11.9679	13.5731	12.4414	10.6204	10.0298	7.67443	13.3684	12.2463	13.5675	19.1505	16.5835	18.189	19.6703	18.5721	8.20633	8.43344	18.4335	14.0386	15.7739	14.6212	8.74634	9.32393	12.3678	13.0925	8.81486	9.87829	11.539	14.0601	15.5656	17.2681	17.7078	18.7604	17.2302	20.616	9.75681	15.1276	14.2445	12.7705	11.5309	8.85212	12.8073	16.359
DDB_G0267800	DDB_G0267800	5.5145	4.74853	8.98493	7.54998	7.87445	5.70812	5.5246	4.03861	8.29743	9.49731	7.05469	5.40853	7.8461	5.43792	10.2773	11.0929	9.50067	9.03225	8.60138	7.40044	5.33269	3.71902	6.53883	3.49741	5.35554	3.36302	3.44753	3.50041	6.55198	7.16424	6.42911	6.62839	5.93753	8.42856	11.5229	10.0752	8.86633	10.6062	5.07898	5.59964	5.13152	8.26745	6.79129	4.7816	8.89737	6.23161	6.64201	10.6851
DDB_G0267802	DDB_G0267802	1.67198	1.78806	2.95442	1.31539	0	1.14882	0	0	0.739363	0	0	3.07972	3.61532	1.58693	0	1.68167	0.894371	0	1.64598	2.03261	0	3.25593	0.991276	0	0	0	0	0	0	0	3.08414	2.2757	0	0.863046	0	0.956165	0	0.853841	0	0.680885	1.73002	2.13491	0.574408	0	0.369682	1.53986	2.60113	0.840833
DDB_G0267804	DDB_G0267804	9.3645	7.90373	14.4383	14.5902	13.6324	16.0858	11.6726	7.86741	8.32272	5.06394	11.2361	9.30094	12.7713	11.5895	15.9916	18.1911	17.8761	15.7028	18.4377	17.9136	9.84413	10.2503	13.7711	11.9559	15.3043	14.5503	9.26875	7.52713	3.61021	4.64367	5.98373	9.95507	8.11901	9.62018	11.1858	12.8108	13.0346	15.5188	10.0795	13.5717	8.63412	14.5142	14.8591	9.76998	6.69333	10.2685	12.1804	17.0914
DDB_G0267806	ampA_ps	0	0	0	0	0	1.38927	0	0	0.894114	0	0	0	0	0	0	0	0	0	0	0	0	0	0	0	0	0	0	0	0	0	1.24322	0	0	0	0	0	0	0	0	0	0	0	0.694633	0	0.447057	0	0	0
DDB_G0267808	DDB_G0267808	2.32172	1.41881	0.937719	0.313126	0.886148	0.0911573	0.663333	0.293392	3.05072	4.67089	2.07912	0.855303	0.95624	1.25921	1.57561	1.86814	2.05805	1.37525	1.69788	1.45157	1.18545	1.98072	0.786567	0.944843	0.620068	1.09024	0.443509	0.627531	5.32346	3.28065	2.12094	1.14364	0.80661	1.36964	1.00543	0.910448	1.50686	1.21952	1.08563	1.02652	1.87027	0.625422	0.488653	0.478362	3.86081	1.46721	1.10773	1.72187
DDB_G0267810	DDB_G0267810	4.43671	2.80675	3.53341	2.75306	3.917	2.91965	5.17753	4.97487	7.68201	8.43349	4.19695	4.37388	4.41391	3.44	4.88568	4.83953	4.61285	4.64226	6.27474	4.55803	3.44323	3.32614	2.66747	4.06886	2.82324	2.64094	3.84371	5.51738	7.42193	8.8499	2.76642	3.6856	4.00645	3.74166	4.51713	4.71714	4.04557	4.6591	5.62477	5.44578	3.62173	3.14324	3.41833	5.0762	8.05775	4.28541	3.92696	4.8626
DDB_G0267812	DDB_G0267812	0	0	0	0	0	0	0	0	0.983017	1.7392	0.276485	0	0	0	0	0	0	0.320045	0	0	0	0	0	0	0	0	0	0.292075	0.297327	0.208218	0	0	0	0	0	0	0	0	0	0	0	0	0	0	1.36111	0.138242	0	0
DDB_G0267814	DDB_G0267814	4.63154	4.60552	16.2244	11.7623	14.1945	9.82613	18.4561	18.4183	5.82093	5.72148	11.5211	8.5311	15.9299	14.0362	22.195	25.2533	19.1245	16.9861	15.0384	13.8293	5.44532	4.74697	10.2129	8.59752	6.58264	6.10498	9.99605	7.68676	2.60833	5.1145	6.09526	6.11957	8.17374	9.89841	17.7157	18.1225	14.5817	14.6893	10.7493	11.2505	4.61853	13.9934	12.0103	18.4372	5.77121	10.0261	14.9831	23.7241
DDB_G0267816	DDB_G0267816	2.01464	3.01632	4.74654	3.80394	9.79909	15.5037	49.5014	34.8996	24.1134	14.3435	3.60825	1.97914	8.13168	6.62883	4.38647	7.5649	5.74755	5.10489	10.8421	9.63344	3.60031	2.26675	7.64436	9.01861	17.7857	19.2362	41.8458	27.7408	13.3653	19.1723	2.64264	3.41237	5.79028	7.21012	4.07143	7.83445	9.00037	10.6998	35.719	28.9885	2.51548	4.27524	12.6514	42.2005	19.2285	2.7937	7.38026	5.97569
DDB_G0267818	DDB_G0267818	1.8033	2.19849	1.65696	0.794475	1.22302	0.29737	0.103043	0.159516	0.191384	0.0846513	1.02275	1.19577	0.935824	0.958479	1.28497	1.52355	1.11895	1.9316	1.56222	1.40304	1.98728	2.57521	1.24019	1.1008	1.4047	1.43956	0.0964533	0.0568642	0.289434	0.445917	1.2862	1.17813	1.63459	2.34569	1.0933	1.48502	1.02409	2.57852	1.1805	1.67435	2.00089	1.22572	0.760193	0.131279	0.138018	1.10926	0.947152	1.40426
DDB_G0267820	DDB_G0267820	6.65137	4.8268	5.03704	1.86887	4.27181	1.30576	2.54511	0.787989	3.67662	1.53328	8.15454	5.25066	5.82139	4.73478	6.58273	6.92883	6.22639	6.77165	5.84637	6.2089	3.89141	3.70073	1.83088	1.69177	1.29529	2.23099	0.794115	0.749074	0.953181	1.46852	5.98852	5.28094	2.49463	4.90474	5.67773	5.84149	4.85655	3.63932	2.5918	3.38582	5.73908	3.45295	2.78879	1.66655	2.60495	6.7026	5.27809	6.75578
DDB_G0267822	DDB_G0267822	27.1994	19.8153	9.8642	8.4099	12.0831	8.81386	8.82304	2.75796	10.3996	4.59985	35.9863	29.3162	18.4915	18.0373	22.5694	22.459	29.8612	25.8554	29.4657	26.5683	21.5796	18.0411	9.43608	7.00875	5.36621	7.2507	1.90588	2.43449	5.33781	7.87662	21.9092	24.4648	14.3113	12.8749	15.6484	20.9207	19.0215	17.5901	14.4169	17.1226	23.5073	9.13705	10.4485	5.7905	7.49971	32.6513	18.2644	22.5142
DDB_G0267824	DDB_G0267824	26.7916	22.9213	12.2171	7.75115	7.63758	7.36338	2.96305	1.43342	2.44593	1.31852	27.3458	20.6947	19.435	12.9605	12.6588	13.9949	11.1876	14.3339	10.8903	7.5647	20.979	21.43	9.12053	8.44106	4.57785	10.3488	1.27122	1.90768	1.52585	2.23423	24.7631	21.5656	14.5214	24.179	11.3863	14.2341	13.7425	10.7689	6.12911	5.42001	24.8565	9.98411	7.50048	2.19824	1.88222	24.0203	16.1978	13.3269
DDB_G0267826	DDB_G0267826	0.932137	0.181246	0.598946	0.533338	0.957857	0.582246	10.4106	10.2131	18.9611	17.8011	0.25295	0.156087	0.24431	0	0.16773	0.426153	0.271972	0.732006	0.500531	0.721121	0.37859	0.220024	0.200961	0.68971	0.396054	0.596886	6.34549	7.8828	14.961	14.0013	0.521038	0.307566	0.28102	0.349929	0.493997	0.581527	0.481237	0.605844	3.35153	1.86348	0.556691	0.566142	0.770051	10.3119	18.3811	0.204519	0.122155	0.296942
DDB_G0267828	DDB_G0267828	5.11647	4.93643	8.45127	5.51288	6.05773	4.27977	8.50077	12.3602	21.4942	29.1741	3.8182	4.91704	6.09286	4.85622	9.30175	10.516	6.12825	4.41975	5.0369	2.9072	4.47236	5.05399	6.66036	5.09231	4.15882	4.04788	10.4856	10.6975	29.9919	26.8792	4.58215	4.03706	3.99599	4.42086	6.87315	7.50579	3.85314	4.3737	4.62669	4.80133	5.02645	6.98207	5.16875	10.4305	25.3341	4.36762	5.47454	9.90886
DDB_G0267830	gemA	16.8872	12.4161	21.5641	15.154	14.574	10.878	10.5543	9.3363	14.9937	19.2764	19.0018	10.4495	18.9233	10.5185	21.6746	28.5296	14.1145	16.753	9.09159	8.17979	15.5216	11.9895	15.0181	9.39586	11.3047	10.0674	7.5859	8.84055	15.7756	17.2017	14.9262	12.7494	9.62546	17.6381	18.9969	24.2944	10.1147	12.8011	10.2561	10.2081	14.6517	18.359	12.726	9.94529	17.135	14.7257	14.7209	25.1021
DDB_G0267832	DDB_G0267832	1.54297	1.14789	1.65958	2.21668	1.72342	1.84378	2.30002	3.63472	5.87383	7.558	4.30543	1.6064	3.28801	1.78285	2.32377	3.30624	3.73207	5.09964	2.90586	2.85444	1.6984	2.61279	2.94323	2.04758	1.98577	1.89014	3.13969	3.91357	7.53719	7.54039	1.73245	2.49577	1.70563	2.14696	2.4247	2.99244	3.35262	3.08331	3.47673	3.2237	1.34543	1.93813	1.7836	2.96737	6.71592	2.95591	2.53543	2.815
DDB_G0267834	DDB_G0267834	19.4124	13.6929	16.0563	13.3227	9.44351	4.96638	10.768	24.6616	14.0637	19.2675	19.2642	14.0745	8.48441	9.99654	14.6135	13.1897	12.483	11.774	7.92884	7.78282	16.6076	15.0139	5.01996	3.78194	4.82602	3.63661	6.62756	6.67494	9.94387	11.2579	15.9994	17.5209	9.24562	6.92897	12.5205	11.3377	7.38864	6.96053	5.49218	5.29829	16.5527	14.6895	7.20494	17.7148	16.6656	16.6694	9.24048	13.9016
DDB_G0267836	DDB_G0267836	6.453	4.0895	4.78626	4.63803	4.25698	4.81703	9.44597	7.3995	7.11632	8.41446	6.5397	4.25554	6.77569	3.47826	5.8345	7.77244	6.73319	7.29475	8.47019	7.45745	3.55925	4.86103	4.91218	5.34946	3.47521	3.92807	9.16147	10.4255	4.47535	7.07406	4.70252	4.40959	3.87488	4.52348	5.38731	6.37833	5.70058	5.93985	7.60559	7.85119	5.27125	4.71215	4.537	8.42273	7.76539	5.39762	5.12698	6.80347
DDB_G0267838	DDB_G0267838	26.2851	21.1906	28.5823	25.7695	32.2046	30.8417	106.871	88.9805	121.242	98.2365	31.3847	20.8561	31.1871	25.3319	34.8185	40.4695	39.8016	40.5211	39.4116	37.3622	26.7989	24.6744	24.4546	26.3309	20.7901	28.0092	61.9144	70.1342	68.4747	78.1788	21.3834	21.8326	27.7151	20.8737	31.5892	27.2885	33.7587	32.0091	57.6328	44.134	23.7379	27.1759	31.5232	97.9257	109.739	26.1204	28.2595	37.644
DDB_G0267840	DDB_G0267840	0.0312594	0.0334298	0.110472	0	0.064244	1.20279	25.5428	26.4071	31.9316	40.5369	0.139965	0.115157	0.0901231	0	0.0309369	0.0943217	0.0334424	0.0540056	0.553919	0.266013	0.0931047	0.0405821	0.111198	0.127213	2.38629	4.69726	33.8158	38.8373	41.4924	42.022	0.115323	0.0850931	0.103665	0.129085	0	0.0715061	0.106513	0.127708	10.4449	8.65632	0.0323446	0.055236	0.633515	25.975	36.2342	0.127561	0.0450615	0.0626293
DDB_G0267842	DDB_G0267842	0.991206	1.06002	1.75148	1.33682	1.60059	0.972938	2.02282	1.87885	5.63554	5.48386	0.634024	0.521646	0.408245	1.34398	1.4014	0.712106	1.66639	0.978551	0.836392	1.37714	1.05438	0.735325	2.85436	1.72877	2.64724	1.32987	3.21888	1.33955	1.59091	3.02402	0.348264	0.642433	1.0957	1.16947	0.660379	1.29565	1.6083	1.59087	1.93118	1.38395	1.02562	1.54415	1.28676	1.95084	5.5597	0.577835	0.876113	1.05675
DDB_G0267844	expl6	0.296734	0.317336	0.262167	0.466898	0.152461	0.203885	2.11947	1.80458	265.454	266.226	0.221439	0	0.213876	0.28164	0.734179	0.447679	0.476184	0	0	0.541104	0.220952	0	0.351852	0.301895	0.231144	0	3.37268	6.78385	228.369	194.78	0.182452	0	0.328016	0.459506	0.172983	0.169695	0	0.454605	0.202346	0.362519	0.307035	0.364532	0.178173	1.96203	265.84	0.11072	0.247758	0.590929
DDB_G0267846	expl1	67.8579	54.4269	47.9089	64.3489	32.2191	24.3533	30.293	8.3741	12.3244	4.62171	72.116	59.4267	42.3593	45.7169	65.5087	89.5795	60.1192	60.1877	65.3114	45.8506	60.0018	51.3235	34.6636	29.2796	28.0812	20.6269	3.24065	3.34343	2.43111	4.25625	78.6044	82.0519	20.4273	31.2741	80.1762	58.9024	44.5578	48.7314	16.9392	29.8546	61.1424	56.1289	28.2862	19.3335	8.47307	65.7713	44.0381	77.5441
DDB_G0267848	DDB_G0267848	26.7617	22.0582	22.1448	16.2272	8.71956	6.09942	0.372977	1.73216	3.81005	4.13648	55.9191	52.6604	27.6632	22.7984	25.3228	31.7749	32.6808	32.4773	21.0764	19.203	45.1033	27.9639	14.241	9.03147	8.13516	3.3716	0.698249	1.02913	2.51434	2.49444	34.0336	38.7347	12.2661	17.6549	26.027	20.0077	16.31	14.2666	6.76553	7.44271	24.4099	19.186	7.40949	1.05257	3.97326	54.2897	25.2308	28.5488
DDB_G0267850	DDB_G0267850	9.12971	12.918	1.24095	0.66301	1.58766	0.965079	0.100324	0.465919	1.92545	0.494506	6.60347	6.20919	1.01237	1.19981	2.08511	2.96669	1.95346	1.81996	3.042	2.64666	8.26231	19.9669	0.499642	0.285801	0.218821	0.164891	0.0939082	0.110727	0.563593	0.552556	5.00903	4.39698	0.621058	0.652513	1.47385	1.52616	0.877422	0.573825	1.14935	1.83036	11.0238	0.95198	1.27637	0.283122	1.20998	6.40633	1.10609	2.5259
DDB_G0267852	DDB_G0267852	27.8458	27.2082	23.0091	21.1191	28.82	19.5457	25.756	7.53129	2.65762	1.1755	35.5803	21.4019	25.7015	19.7745	29.3428	25.9922	23.7894	28.3802	18.9325	22.162	20.2868	13.784	15.9152	9.37544	18.1017	10.3479	10.7151	6.94878	0.643068	0.675508	29.0696	29.4477	18.6017	12.4088	31.298	21.5379	25.4838	21.6883	18.0321	13.8687	27.527	22.0641	24.1829	16.6437	1.91656	28.4911	22.738	27.6675
DDB_G0267854	gxcD	11.4399	10.8796	8.37455	8.22864	8.94259	11.6782	63.8516	40.1615	81.8081	81.9429	13.7813	11.5895	12.3682	10.9355	11.6049	14.6292	12.4136	12.3526	13.273	16.8875	10.3436	10.1309	10.5612	9.80989	15.4037	21.392	65.2314	71.3102	91.2162	94.6466	11.2042	12.1969	9.7554	8.98411	10.2893	10.4208	12.0189	13.9792	36.3302	35.7388	11.1597	8.30159	10.3104	52.0066	81.8755	12.6854	11.6519	13.117
DDB_G0267856	DDB_G0267856	1.15087	0.559442	2.31092	2.05778	1.82769	1.58152	2.83974	2.25587	1.94316	1.84175	1.40538	0.674499	2.11148	1.78745	2.27799	2.4203	2.63038	3.6151	2.78093	3.24337	1.01276	1.08662	2.48117	2.12889	2.44495	2.70215	3.28769	3.05173	1.17547	0.881981	1.54393	1.13922	1.9083	1.67416	2.25669	2.33346	2.43607	3.31261	2.85378	2.98246	0.855156	2.18435	1.70461	2.5478	1.89246	1.03994	1.94946	2.34915
DDB_G0267858	DDB_G0267858	5.09431	3.3835	5.40104	3.54378	2.31437	1.5475	0.766044	1.42305	1.51764	0.881042	4.88214	2.37057	5.7976	4.78429	5.41324	7.11942	5.56481	6.39247	3.273	2.54243	1.83675	2.15813	2.22548	1.41848	1.1696	1.13315	0.645349	0.338192	0.860685	1.32602	3.09936	2.7735	2.72677	3.65375	5.06424	4.8453	3.28895	3.77909	1.24328	1.09188	4.23891	4.47241	1.93093	1.09455	1.19934	3.62635	5.29094	6.26633
DDB_G0267860	DDB_G0267860	0.636168	0.680337	1.87353	1.00098	0.217907	1.16563	6.0586	6.5653	13.8784	10.4522	1.26599	0	2.75117	0	0.209868	0.853138	2.26865	1.8318	2.5051	0.773383	0.315799	0.550597	0.754337	0	0.991101	1.49367	5.38758	7.68989	6.80711	6.1971	0.521546	1.34692	0.937647	1.31351	1.2362	1.94032	1.68597	1.08292	1.44603	0.345425	0.658252	1.43726	0.691767	6.31195	12.1653	0.632993	1.37559	0.531503
DDB_G0267862	DDB_G0267862	1.35222	1.28543	0.530978	0	0.771964	0	0	0.332263	1.32881	0.176324	1.56972	0	1.08293	0.570418	0	1.36006	2.41109	1.81703	1.77492	1.27858	0.895007	1.36539	0.712623	0.305721	0	1.41107	0.602722	0.473781	0.24115	0.337754	1.66288	1.49965	0.166087	0.775548	1.92693	1.37476	0.682602	1.3811	0.614731	0.122371	1.31883	0.265489	0.385982	0.166131	0.752567	0.78486	0.826674	0.680029
DDB_G0267864	DDB_G0267864	1.05782	0.969657	0.267027	0.475554	0.776436	1.03833	2.15877	0.668376	0.935556	1.41877	1.57881	0.556704	1.0892	1.14745	1.64514	1.82392	1.77838	1.04432	1.19014	1.28598	0.450096	0.588558	0.358376	0.307492	0.706288	0	0.808285	1.19131	1.45528	1.69855	1.30084	0.822731	0.334098	1.8721	0.704761	1.90125	0.686557	1.08041	1.64878	0.73848	1.01374	0.371291	0.907382	1.41357	1.17716	1.06776	1.11833	1.73453
DDB_G0267866	DDB_G0267866	123.001	94.4209	116.115	136.801	143.709	198.202	454.923	387.892	258.995	186.27	115.178	72.624	104.928	106.829	110.392	101.343	118.612	127.502	118.766	120.444	112.917	87.0605	129.465	136.454	147	164.574	392.034	337.92	160.64	171.205	98.2144	93.5681	166.514	118.284	119.049	124.88	158.076	139.05	263.806	201.732	108.711	126.458	170.955	421.408	222.632	93.9008	105.879	105.868
DDB_G0267868	DDB_G0267868	1.12483	1.20293	0.46767	0.208221	0.339962	0.181852	0.0945215	0.0731619	0.175557	0.388254	0.493773	0.731257	0.763051	0.376806	0.392903	0.2662	0.707874	0.228626	0.130275	0.241314	0.886833	0.515399	0.235372	0.26927	0.309248	0.621416	0.176953	0.312969	0.212398	0.669339	0.732308	0.360232	0.146284	0.34154	0.154289	0.0756782	0.150304	0.202738	0.0902395	0.161671	1.16388	0.337946	0.260907	0.0838417	0.281905	0.612515	0.569928	0.329551
DDB_G0267870	rnf113	17.7061	11.3612	22.8718	16.5237	20.2023	18.7941	31.5736	21.0632	24.2993	27.6578	18.5897	14.1702	20.2431	13.9079	20.3029	24.1952	19.5958	22.9953	21.1573	17.3685	15.821	14.4261	17.2304	14.6597	13.3168	15.4822	26.4521	25.0288	20.3831	21.2741	17.5692	17.1743	14.7133	15.7579	17.2269	20.5307	17.6141	18.583	18.3191	16.8079	14.5337	19.6978	19.4982	26.3184	25.9786	16.3799	17.0755	22.2491
DDB_G0267872	DDB_G0267872	4.49705	2.58409	0.948819	1.68977	1.37944	0.737891	0.287651	0.0742162	1.06852	0.315079	5.71013	2.84355	3.09619	2.42083	3.12209	4.11805	3.01591	2.08729	1.85014	1.63195	3.29858	2.96268	1.35299	0.956027	0.941112	0.945557	0	0.317479	0.538648	0.980755	3.54922	4.01965	1.11294	1.8016	2.19118	2.84044	1.90588	1.50817	1.28156	1.58534	3.54057	1.3193	1.05867	0.180933	0.691799	4.27684	2.75851	3.62007
DDB_G0267874	DDB_G0267874	2.2704	2.07097	2.94988	2.20647	2.05857	2.11057	2.95717	1.03371	1.71269	2.19426	2.29229	1.35299	3.6579	3.67603	3.76698	3.76115	2.21463	3.92247	3.8128	3.00364	1.69057	2.77413	2.13787	1.22288	1.24839	1.88143	1.1608	1.26342	1.50049	1.35102	2.13505	2.2419	1.84541	3.79157	3.65922	4.81167	3.18548	2.65989	2.73214	2.5562	2.17068	2.57817	2.08457	1.99544	1.95347	1.82264	3.66696	3.76406
DDB_G0267876	DDB_G0267876	2.32468	1.24304	2.46465	0.731557	0.955529	0	0.664178	0	0.411197	0	1.38785	0.856392	0	0.441286	0.230069	0.467629	0.994808	1.6065	1.37311	1.69565	1.38479	2.41438	1.37825	0	0.362167	0.545816	0	0	0	0	1.42937	2.53126	0	0	1.35519	2.12708	0.792111	1.42459	0.317045	0.946685	1.78386	1.5981	0.477764	0.332089	0.205598	1.12212	0.220643	0.348849
DDB_G0267878	DDB_G0267878	0.320316	0.489365	0.970293	0.576005	0.893419	0.628825	0.326845	0.252986	0.0404704	0.0537016	0.546373	0.084287	0.725601	0.608046	0.452872	0.966516	0.783281	1.26491	0.450478	0.389405	0.545169	0.297033	0.81389	0.279332	0.356448	0.537198	0	0.0721477	0	0.1543	0.562721	0.622822	0.303501	0.614125	0.586868	0.575712	0.519736	0.747785	0.374447	0.74539	0.40484	0.773149	0.761122	0.289916	0.047086	0.31533	0.666823	0.709694
DDB_G0267880	DDB_G0267880	9.38068	7.82984	4.85146	7.20006	6.58309	2.20089	2.61476	1.01194	2.42822	1.07403	9.56152	3.79291	8.57529	8.68636	10.1896	11.0459	9.30146	10.2774	7.65812	7.50996	6.13315	5.94065	5.96853	5.58665	5.34673	3.76038	0.917829	1.80369	0.367225	0.771501	12.0985	9.54994	5.05836	6.14125	10.4036	6.28049	7.01643	5.84207	2.80835	3.35426	8.60526	6.02576	4.39199	1.81335	1.75113	6.67722	8.63083	10.6178
DDB_G0267882	DDB_G0267882	11.6739	11.8602	15.6184	9.44662	10.7964	7.90655	7.86184	10.3265	21.5342	23.4859	9.70737	9.67629	13.9435	10.6053	14.7719	15.1802	13.6489	11.813	16.2535	13.3809	13.6597	11.9079	12.9525	12.5557	10.2627	9.59331	7.13607	9.59739	29.9791	21.8378	9.02368	11.5007	13.642	14.6343	12.8331	15.4503	15.1534	16.7776	14.2153	14.1941	11.7671	12.5325	9.35149	9.09417	22.51	9.69183	12.2744	14.976
DDB_G0267884	alg12	7.27411	5.71529	14.0339	14.4821	14.6445	18.2581	22.0551	22.8163	20.2191	20.906	7.86557	5.19538	10.2719	9.5812	10.872	12.5422	11.9908	13.8495	14.0297	12.4525	6.30071	5.20356	10.0335	8.91097	14.9173	14.8135	27.7909	29.7255	14.6535	18.6047	6.11562	7.07188	7.71277	11.4942	11.5099	11.4609	14.4162	13.0394	26.5224	21.9449	6.4947	14.258	16.4513	22.4357	20.5626	6.53048	9.92654	11.7071
DDB_G0267886	DDB_G0267886	3.62262	2.96743	0.953376	1.69789	1.82169	1.48287	2.09204	1.44884	1.2952	1.26637	2.991	2.27156	1.66664	1.46313	2.36473	2.9459	2.47379	2.39693	3.33865	2.34255	3.78791	3.50225	1.6451	0.941014	1.2008	1.44777	1.54599	1.57983	0.742264	2.07922	1.32698	1.88834	1.36325	1.43229	1.79731	1.67498	1.57579	1.88935	1.36655	1.69497	3.29502	1.32563	1.65228	1.77044	1.28078	2.63128	1.56488	2.65532
DDB_G0267888	DDB_G0267888	0	0.0431926	0	0.127099	0	0	2.01938	3.39404	10.3589	11.9918	0.0602804	0	0	0.0766681	0.0399717	0.0406225	0	0.0697775	0	0.0490999	0	0.0524337	0	0	0	0.189658	5.6167	10.5071	20.9383	20.383	0	0	0.0446464	0	0	0.0461944	0	0.0412509	3.36005	3.12503	0.0215963	0.0635496	0	2.70671	11.1753	0.0301402	0.0383341	0.0402971
DDB_G0267890	DDB_G0267890	12.2296	11.7258	9.68724	9.45553	14.0838	13.6186	13.2535	8.04361	7.83235	5.44396	12.5882	9.32131	7.90285	7.00457	13.9816	12.5126	18.0465	13.8429	22.8334	15.7646	11.1474	9.99153	10.501	12.8714	9.03368	13.1194	8.8815	9.8073	5.07644	6.16203	9.594	8.9924	7.80835	7.29228	11.5545	10.9731	14.8484	13.6753	12.0779	12.966	11.9777	9.57139	13.8512	10.6485	6.63816	10.9548	7.45371	13.2471
DDB_G0267892	DDB_G0267892	4.21208	3.70625	15.922	14.849	11.3412	9.01205	8.45442	5.18797	11.9302	15.33	7.32108	6.38355	17.8312	13.8659	12.6641	15.2299	12.6631	16.0279	9.65783	9.33372	4.5259	4.36077	17.133	13.4527	13.6226	12.6437	8.48411	8.9108	13.6921	15.7612	4.39295	4.30577	13.8505	19.265	12.93	18.0506	13.6255	14.0496	9.81659	10.2918	3.95916	15.3855	10.1766	6.82119	13.6301	6.85231	15.8486	13.947
DDB_G0267894	DDB_G0267894	64.3378	57.4406	352.324	353.555	376.824	384.184	309.123	296.949	169.337	124.934	83.337	72.5992	407.187	386.563	343.036	291.683	338.78	355.825	257.153	277.627	32.5133	39.1291	214.433	207.968	220.032	254.489	237.167	188.867	63.5708	94.2489	83.1576	88.3577	462.39	420.461	315.818	341.636	341.235	295.209	203.685	201.578	60.8892	352.939	380.504	303.036	147.136	77.9681	396.875	317.359
DDB_G0267896	DDB_G0267896	2.49597	1.33463	6.61563	7.85461	26.9308	32.8704	32.9817	19.5489	11.9572	13.9136	3.10439	0.766245	19.1895	17.3727	26.9665	31.1712	47.6199	38.0909	29.0763	21.4931	0.309755	0	2.2197	2.11615	11.3415	14.6508	15.2972	8.52654	4.0061	6.07849	3.58095	2.64228	5.97806	6.6566	16.733	10.9433	30.9479	21.2439	16.453	17.2795	1.9153	7.23512	29.9006	26.2653	12.9354	1.93532	18.2811	29.0688
DDB_G0267898	DDB_G0267898	0	0.106628	0	0.313764	0.717194	0.411044	23.7862	2.75616	17.1953	23.6361	0	0	0.287457	0.189267	0.394705	0.100283	0.213336	0	0.392618	0.363632	0	0	0	0.202879	0	0	4.93298	3.61566	20.1637	16.2499	0	0	0.33065	0.102932	0.116248	0.228076	0.22649	0.101834	16.4536	11.5313	0.0533138	0.156882	0.564119	13.2712	20.4157	0	0.238362	0.247494
DDB_G0267902	DDB_G0267902	1.12196	1.37126	2.92658	2.606	2.52544	2.42282	10.5324	14.8278	11.3403	10.5962	3.82752	2.0666	2.07944	2.33261	1.16326	1.12846	1.25747	1.38454	0.73634	1.49386	0.716079	0.762964	5.00471	2.93522	2.74674	2.50883	8.64437	8.42363	11.3191	9.1278	2.56233	2.52089	1.77177	3.52997	0.996656	1.52767	0.424774	1.41875	7.06785	5.13467	1.24661	2.76629	2.47413	12.6801	10.9683	2.94706	2.20603	1.14586
DDB_G0267904	DDB_G0267904	10.778	8.49536	18.0575	15.6398	16.6952	10.2033	7.52735	2.25109	22.9481	33.0272	10.5455	7.94109	14.7888	10.7602	24.0991	27.583	13.7515	14.4828	7.70239	5.04699	9.63057	9.27647	12.5434	7.79771	11.2564	8.52906	3.4696	3.46163	41.6459	26.3826	10.0143	8.29476	6.26605	11.7038	21.2696	24.8831	12.2417	13.0468	4.95422	7.12022	9.6367	16.8486	13.4492	4.88922	27.9877	9.2433	12.7745	25.8411
DDB_G0267906	DDB_G0267906	21.6862	15.8849	81.8892	78.8398	74.7908	83.1439	50.5009	62.0824	36.9581	37.6523	48.7722	45.2346	84.6485	82.1445	79.1856	80.4748	53.6052	56.6272	54.006	46.9491	35.54	24.4257	81.3705	105.985	82.2267	92.7676	57.9968	59.4848	41.6412	43.6305	28.6167	27.5848	81.3313	89.0412	65.0003	73.7314	46.6756	47.8384	47.5379	43.4712	18.7855	80.3645	78.9673	56.2917	37.3052	47.0034	83.3965	79.8302
DDB_G0267908	DDB_G0267908	158.236	113.435	100.627	90.2887	121.505	78.8547	52.1645	31.2438	8.84279	7.14231	145.984	96.8879	77.7053	52.8131	76.5807	86.135	107.897	102.892	97.5735	67.1168	97.1083	67.1591	55.1546	38.9203	50.1167	36.7443	23.833	17.1351	4.8841	3.90894	141.665	150.287	64.3929	67.3176	119.108	89.9943	102.206	71.4836	49.8014	46.736	135.835	95.4581	100.18	41.7041	7.99255	121.436	65.2592	81.3578
DDB_G0267910	DDB_G0267910	5.26674	3.57613	11.2268	7.36621	4.553	1.60834	11.1065	21.1681	10.9426	6.57328	6.86249	2.30979	8.31524	4.44341	5.46059	9.33325	6.35003	7.79924	6.9131	5.08152	3.85943	2.60475	13.4814	7.65478	5.07939	4.12196	7.48972	3.42701	5.50132	7.98701	3.28975	3.41354	3.69649	5.00567	5.84816	6.69316	3.98797	6.40381	9.23515	9.19195	4.42143	9.2965	3.08067	16.1373	8.75793	4.58614	6.37932	7.39692
DDB_G0267914	DDB_G0267914	19.9734	14.7187	37.0728	29.7107	29.1482	13.6084	7.55278	6.21721	5.34397	3.1516	22.4205	17.7767	27.2196	25.6483	19.1859	28.5299	34.2969	33.9272	27.0982	26.5259	15.3723	13.183	28.46	16.0517	23.6646	18.916	4.37652	3.04329	2.69393	2.07521	18.4731	20.8649	17.9972	31.6228	29.4516	31.3873	33.5521	31.3712	13.3912	16.1309	17.3461	33.3917	21.3783	6.88499	4.24779	20.0986	26.4339	23.8579
DDB_G0267916	mtmr15	1.41097	1.59516	2.56445	2.02982	2.44413	1.66197	2.7067	1.29269	3.24451	4.0214	2.16607	0.965327	2.26642	0.994837	2.67314	3.32487	2.37209	2.36803	1.26997	1.22522	1.62097	1.30841	2.24669	2.05074	1.50733	1.79841	1.02422	1.58903	6.21161	3.3078	1.93343	1.75584	1.60429	2.87166	2.39711	3.59648	2.3352	1.81167	1.81436	1.6417	1.50307	2.29713	2.05305	1.9997	3.63295	1.5657	1.63063	2.999
DDB_G0267918	DDB_G0267918	5.87647	4.78542	6.9543	4.83526	4.54281	2.59303	8.24072	7.86882	10.3468	11.0089	4.58652	3.87288	6.60592	5.11702	5.6024	7.86261	4.96027	5.58854	6.58119	5.37436	4.97785	5.45931	3.83561	3.29102	3.19168	3.41772	7.20908	7.73522	9.69147	11.0893	4.64087	4.40275	3.81416	5.28745	5.0286	7.02953	4.53131	6.16714	7.13213	8.12334	5.33094	5.89478	3.56792	8.05477	10.6779	4.2297	5.86147	6.7325
DDB_G0267920	DDB_G0267920	0	0	0	0	0	0	0	0	0	0	0	0	0	0	0	0	0	0	0	0	0	0	0	0	0.829288	0	0	0	0	0	0	0	0.588421	0	0.620621	0.608823	0.604591	0	0	0	0	0	0	0	0	0	0	0
DDB_G0267922	DDB_G0267922_ps	0	0	0	0	0	0	0	0	0	0	0	0	0	0	0	0	0	0	0	0	0	0	0	0	0	0	0	0	0	0	0	0	0	0	0	0	0	0	0	0	0	0	0	0	0	0	0	0
DDB_G0267924	DDB_G0267924	25.8953	23.9673	12.3125	10.2785	16.8678	22.0969	53.7418	54.8583	40.027	60.1505	39.799	32.0866	12.2659	11.7644	16.5107	16.948	23.3313	25.5233	30.8681	33.0689	31.38	25.1375	14.3	17.382	21.8676	24.4616	38.9718	35.3881	48.3374	54.447	27.1892	26.0808	9.92441	11.9314	12.9282	16.5906	27.966	26.3114	40.7991	38.7984	24.9313	11.2955	19.4824	54.3001	50.0888	35.9428	12.0152	16.7293
DDB_G0267928	tmem144B	266.938	215.486	65.3964	65.0729	51.9149	43.27	61.7649	34.9463	11.638	4.96377	262.859	194.988	82.4814	70.7	56.2786	62.158	40.3482	44.2503	25.6772	25.1384	219.062	203.018	55.8651	68.3735	30.7509	57.1027	9.26925	7.03927	2.2629	8.84794	204.009	208.314	57.925	96.9131	56.8484	60.8741	36.0303	32.6398	44.3854	44.5925	241.212	65.2347	47.5924	48.3556	8.30087	228.923	76.5907	59.2183
DDB_G0267930	DDB_G0267930	50.7167	59.7724	5.48677	5.70004	6.91336	4.9782	5.17505	0.57223	1.3731	0.60734	37.8477	37.1766	9.69824	7.85909	8.19483	6.24619	5.53658	2.68228	12.2273	8.80798	11.5605	14.109	2.45459	4.21216	3.22501	2.43018	4.8441	0	1.66126	1.74506	26.7292	75.6037	7.43699	5.34267	2.41353	3.55147	8.22915	7.39995	14.8218	8.43001	55.2446	5.59341	5.94578	2.87364	0.990221	37.5121	8.77867	7.22051
DDB_G0267932	DDB_G0267932	8.3599	1.78806	1.47721	1.31539	6.0134	5.74408	2.38848	0.924372	3.69682	1.96217	12.4773	4.61957	6.02554	0	0.827363	5.045	0	1.4443	4.93793	3.04891	3.73493	1.08531	2.97383	0	0	1.96284	2.23574	7.90849	0	0	9.25242	12.8956	0	0	5.84816	0.956165	3.79807	4.2692	6.84085	5.44708	5.07398	1.3963	5.87874	1.65643	2.8295	8.54842	3.01277	2.93618
DDB_G0267934	fnkB	0.0818672	0.0875512	0	0	0	0.112502	2.68986	3.98298	458.177	541.102	0.122188	0	1.06213	0	0.162045	0	0	0.141438	0	0	0	0	0	0	0.127543	0.192218	2.07995	4.13049	345.711	252.038	0.4027	0.14857	0.361992	0.25355	0.0954503	0.0936357	0	0	0	0	0.0847092	0	0.0562509	3.33642	499.639	0.0610939	0.531064	0.0810223
DDB_G0267936	DDB_G0267936	0	0	0	0	0	1.1415	1.18664	0	8.08119	1.94968	0	0	0	0	0	0	0	0	0	0	0	0	0	0	0	0	0	3.92906	0	4.66832	0	0	0	0	0	0	0	0	0	0.676548	0	0	0.570749	0.593318	5.01544	0	0	0
DDB_G0267938	DDB_G0267938	0.983689	1.37567	1.60449	1.60732	2.02166	1.35178	2.32404	2.67738	0.970374	1.28762	2.20225	0.627201	2.29065	1.93912	1.57264	2.62568	1.86191	2.54922	2.38373	1.7478	1.12687	1.22794	2.10851	1.46271	2.23982	1.59897	1.21419	1.4913	1.15377	1.74354	1.2562	0.995576	1.21286	2.18728	2.2938	2.20692	2.79318	2.70494	2.06396	2.06458	1.17968	1.60591	1.68672	2.50071	1.129	1.41473	2.11489	2.09916
DDB_G0267940	DDB_G0267940	1.20754	0.516552	5.68999	6.33338	3.8053	2.54441	3.68004	3.56055	11.2493	7.36905	1.68212	1.18626	8.23936	5.807	5.73638	8.01594	5.16748	5.98049	6.18156	2.83813	1.55853	1.46316	4.96372	5.56941	3.51168	1.70113	2.26058	2.15775	8.01095	7.96265	1.38596	2.11836	3.55959	6.89797	3.56666	5.52451	3.20023	4.11109	3.40353	2.81937	0.862046	6.01169	3.17486	3.62029	9.30917	1.43419	7.02318	6.87616
DDB_G0267942	DDB_G0267942	6.44447	4.47185	12.9522	12.7719	11.8291	17.9148	30.2187	47.4871	49.4255	62.2359	8.73738	8.06465	12.4811	15.6885	15.9206	17.7136	15.5785	17.6781	16.6597	20.0945	8.13204	7.47231	12.7748	13.2132	14.1786	18.5962	40.1269	42.1945	66.1671	60.7131	9.01393	7.81171	13.7039	13.9155	12.7332	16.486	16.7625	17.9374	29.5207	28.2874	5.45816	12.862	14.8719	38.8529	55.8307	8.40101	14.0848	16.8171
DDB_G0267946	DDB_G0267946	2.00638	0	0	0	0.687246	0.919052	0	0	1.77447	2.35461	1.99636	2.46377	0	1.26955	0.66189	0	0.715497	0	2.63356	0	1.99196	0.868249	0	0	0	1.57027	1.78859	0	0	0.751719	1.64488	0.606852	0	0	0	0	0.759614	0.683073	0	0.544708	1.00319	0	0.803149	0	2.06454	2.23007	0.634773	0.330945
DDB_G0267948	ccdc53	11.0209	12.8338	7.78967	6.16568	8.05336	9.08697	3.49863	3.79123	4.54865	3.59271	5.3002	11.2778	8.82614	10.2279	8.96815	8.49834	11.9216	12.6936	12.7783	13.398	10.3947	28.9335	7.40525	10.216	6.86791	8.33792	3.43863	5.59907	3.53778	4.81735	5.27055	10.6669	7.98651	8.59642	6.71029	12.045	8.90139	13.5075	5.34421	11.0706	11.9274	6.97768	8.57016	3.64493	4.07068	8.28902	9.52701	8.73324
DDB_G0267950	copE	81.7437	68.1128	79.622	70.9002	86.3738	83.9513	92.8414	89.4276	87.1122	69.9994	79.755	64.9094	91.8123	63.6038	69.0367	98.1959	80.3448	82.8387	74.7853	63.7335	63.6634	57.7487	61.6501	52.603	69.3002	70.5318	85.9385	81.0643	45.6653	64.1209	76.902	82.0359	53.0035	77.2326	84.3612	83.0879	88.2515	66.6733	74.6509	62.4605	74.9282	75.2611	85.1625	91.1345	78.5558	72.3322	77.7081	83.6163
DDB_G0267952	DDB_G0267952	27.7778	21.3148	23.5713	15.5568	34.3499	42.2698	160.744	183.072	89.6632	70.5391	26.468	12.141	23.9803	13.4059	15.8424	21.3092	24.8487	38.5009	34.2981	38.5389	22.4366	18.7441	29.2158	16.6053	36.9188	49.3757	152.143	157.37	39.2944	88.1981	20.071	27.626	10.0619	28.0287	25.7995	28.0015	42.4232	35.103	85.8276	62.6316	24.5463	19.5641	38.3098	171.908	80.1011	19.3045	18.6931	18.5758
DDB_G0267954	DDB_G0267954	2.45224	2.26488	2.56049	0.87693	1.37449	2.29763	4.45851	3.32774	1.38014	1.56974	3.49363	2.8744	2.24953	0.634773	0.551575	1.79378	1.55024	3.46633	3.29195	1.8971	1.65997	2.60475	1.18953	0.226808	1.56289	1.83198	3.42813	3.1634	2.32576	1.37815	3.83804	2.62969	1.72503	2.64667	1.55951	1.91233	2.27884	1.59384	3.04038	2.3604	2.35856	1.71871	1.83606	3.89312	1.47494	3.18402	1.44215	1.17268
DDB_G0267956	abiA	52.218	53.8889	56.7461	64.4978	63.0491	72.8342	73.1034	87.7626	65.2327	53.1614	52.0223	52.1795	81.2959	75.0862	88.1129	65.7819	80.4451	62.0227	97.9282	78.5576	69.7935	94.5687	63.7751	86.5958	74.8435	88.5812	79.0767	90.9754	78.1539	99.0441	43.6658	45.605	84.9971	52.4255	60.273	68.3845	62.4229	77.5995	66.587	91.6517	53.0534	60.622	67.9417	80.433	59.197	52.1009	78.191	76.9474
DDB_G0267958	DDB_G0267958	15.0066	13.0553	26.096	18.5525	21.4788	14.239	9.61283	4.6092	21.8568	30.4701	11.732	11.2979	21.5467	18.1997	33.9468	34.9787	16.5642	16.4611	9.02807	7.45661	13.4799	12.8334	19.4888	16.7217	17.3488	13.9819	6.92773	4.60065	40.8123	25.6357	12.0098	12.7522	17.4444	16.6603	27.8415	37.5288	15.9623	17.9424	7.63426	9.99129	14.031	22.3242	17.8589	7.11102	26.1635	11.515	19.8732	34.4627
DDB_G0267960	cog4	3.25066	2.49052	4.54374	4.50405	5.23488	7.53397	5.5447	5.74019	1.93093	1.48039	5.43095	2.681	4.26629	2.76296	4.94571	8.39332	5.08674	6.20277	4.77627	5.07245	2.89013	2.89739	3.85447	4.54123	8.54124	6.60705	4.21696	5.73719	1.0902	1.03613	3.1025	4.62251	2.78887	3.90682	5.65671	6.43704	6.17186	7.82942	6.48456	7.27088	2.87059	4.52389	6.38443	5.64244	1.70566	4.05598	3.51463	6.66951
DDB_G0267962	tsuA	1.37555	1.34126	2.50211	2.73729	2.63993	6.64378	5.75059	9.99819	4.25796	6.86076	1.75111	1.6022	2.01206	1.84317	1.96195	2.86877	2.55368	3.11039	4.62007	4.10684	1.205	1.31308	2.85436	3.04592	7.50051	7.83674	10.2247	9.24927	7.27274	9.43584	1.51743	1.2298	1.83363	2.61042	2.59435	3.23913	4.48027	6.42546	9.84904	10.9727	1.3584	2.6197	4.64185	7.87439	5.55936	1.67666	1.92762	2.41536
DDB_G0267964	DDB_G0267964	0	0	0	0	0	0	0.492862	0.762974	1.22054	1.21468	0.514935	0	0	0	0	0	0	0	0	0	0	0	0	0	0	0	0.461343	0.543971	0.553753	1.16337	0	0	0	0	0	0	0	0	0	0	0	0	0	0.627918	1.21761	0.257467	0	0
DDB_G0267966	pyd1	79.8842	77.5135	68.8291	60.1383	51.4379	44.7742	38.859	56.4435	17.4343	14.7493	83.0615	78.9627	60.9904	59.235	72.7555	98.9186	79.615	86.0347	73.4725	70.5859	112.171	111.643	103.807	74.5301	78.9904	70.5378	36.9494	27.959	18.514	21.3347	73.0422	73.9308	45.5803	66.4733	81.9476	83.4912	83.1552	97.6354	54.9435	70.0058	78.6988	64.4837	48.1061	47.6512	16.0918	81.0121	60.1127	85.8371
DDB_G0267968	DDB_G0267968	1.9335	1.34403	1.87909	1.36902	2.18553	1.19565	3.7288	2.3517	2.22302	0.567271	1.87575	1.06843	2.36912	2.01866	1.81787	1.9447	1.34454	1.50319	1.90343	2.23301	1.43971	0.75304	1.03169	0.590139	1.35551	1.13492	2.06835	1.37182	1.39649	0.434648	1.90215	1.84215	0.427467	1.29745	1.57801	2.21144	2.30587	1.77731	3.55988	2.67711	1.63876	1.62406	1.69059	3.04025	1.39515	1.47209	2.19389	1.88128
DDB_G0267970	DDB_G0267970	0	1.72184	2.84499	1.26668	0.82724	0	3.45003	0	0.71198	0.944751	1.20151	1.48283	2.32095	0	1.59344	0.809691	2.58374	2.78162	1.58501	1.95733	0	0	2.86369	0	1.25417	5.67042	1.07647	0	0	1.80969	0	0.73047	0.889896	1.66216	0.938594	2.76225	0	4.9333	2.19583	1.967	0.86092	2.05584	0.41362	1.72502	0.828365	1.34217	1.16047	1.20157
DDB_G0267974	DDB_G0267974	14.7345	14.2895	10.3498	7.48806	8.18184	3.20701	2.94161	2.47926	0.849879	0.483314	19.0547	13.9073	9.76264	9.03382	9.37446	10.7697	8.22445	8.14283	8.82937	7.89936	13.6292	12.8318	10.2008	8.00753	8.91121	9.56212	1.16258	0.577181	0.44067	0.514334	20.4268	14.7401	8.34629	12.9911	8.58962	11.9853	7.84801	9.11363	6.36559	8.57199	14.512	8.91892	5.69442	2.71044	0.666597	16.481	9.39823	10.0721
DDB_G0267976	aph1	17.3093	13.5654	29.8854	20.1667	23.0823	13.255	43.7913	33.6033	43.5887	28.9972	30.173	19.7139	22.4758	21.8215	17.1307	30.3007	30.1096	30.5894	31.4787	27.6287	12.2	11.15	14.8842	8.87241	12.3511	17.063	29.5063	34.3743	30.1147	35.9409	19.0111	21.1015	9.64009	17.5967	23.2623	23.878	22.6614	23.8868	34.7795	31.6394	15.4373	25.0261	18.1686	38.6973	36.293	24.9435	22.1487	23.7157
DDB_G0267978	krsB	45.0844	40.4313	53.8747	59.5487	46.4093	68.3883	109.027	152.772	110.678	151.988	66.291	55.5798	48.1476	56.7562	67.396	77.6732	60.6068	70.6859	71.416	81.9261	50.7951	50.5117	60.1763	57.7161	68.4607	72.1401	123.939	124.799	141.693	149.15	54.2809	50.2259	41.1398	42.3603	56.3717	54.3102	64.7906	73.2897	100.118	108.749	42.7579	56.7117	57.3988	130.899	131.333	60.9354	52.4519	72.5346
DDB_G0267980	mocs3	15.715	14.187	13.7041	10.4367	11.325	7.01155	4.22751	3.27219	5.41506	3.71247	20.4088	17.4806	15.0044	14.5283	19.8956	18.372	13.7557	19.0404	11.6532	8.93203	15.0449	13.6454	12.2211	10.1744	10.4926	8.86502	2.31971	3.53964	4.09465	5.27615	14.1803	21.019	12.07	15.6969	13.6823	15.99	14.7197	11.4647	4.87103	5.40233	14.951	12.0704	9.16829	3.74985	4.56376	18.9447	14.7663	19.1338
DDB_G0267982	copA	62.8593	56.8376	78.072	68.7924	81.519	103.393	118.611	167.764	117.921	147.247	82.934	65.6569	104.562	95.5536	114.915	128.093	101.806	112.779	89.233	95.1002	70.5664	68.1668	88.3291	70.6484	106.409	104.573	126.295	128.162	125.785	136.109	55.0771	61.008	73.3007	99.8195	95.3126	111.566	98.467	111.581	101.497	105.899	59.8485	73.4322	92.4562	143.187	132.584	74.2954	100.058	121.504
DDB_G0267984	DDB_G0267984	29.176	25.1223	20.6809	18.9417	22.1637	33.4305	57.2042	56.017	36.5245	46.896	30.4445	24.1758	19.2817	15.2345	23.3316	24.1319	28.2621	29.0305	25.348	25.1027	24.4016	23.6598	20.1229	18.8818	19.5361	25.5169	65.7307	63.1361	42.1321	50.3652	23.2339	23.8948	16.4494	20.4542	22.418	20.7488	25.3521	25.9568	41.0451	33.5676	27.1492	19.8113	27.7971	56.6106	41.7103	27.3101	17.2581	23.7318
DDB_G0267986	DDB_G0267986	0.0695543	0.297534	0.368711	0.109441	0.285894	0	0	0.307631	0.12303	0	0	0.128116	0.300795	0	0	0.209872	0.0744117	0.120166	0.136945	0	0	0.0902979	0.494845	0.283057	0.216721	0.816541	0.0930067	0.548322	0	0.156358	0.0855335	0	0.076887	0	0.0810945	0	0	0	0	0	0.183544	0.239076	0.142947	0.153816	0.061515	0.0640581	0.150397	0.104936
DDB_G0267988	DDB_G0267988	5.33938	2.9978	3.0663	1.68026	2.60619	2.20121	1.90688	0.737984	5.54863	5.16954	3.18764	1.96698	2.30907	2.2805	2.90636	3.08793	4.14139	7.14908	4.73071	6.16648	1.59031	1.03977	1.10796	0.814839	0.623876	0.940234	1.42794	3.57784	2.7852	2.25054	3.77547	3.02805	1.91824	1.92927	3.57953	3.05346	4.09352	5.31706	4.73328	5.21849	4.16859	2.37328	2.4037	1.32243	5.35908	2.57731	2.29479	2.99714
DDB_G0267990	ypel	14.0368	9.55267	51.8613	44.1726	37.7649	39.28	69.2707	69.7024	73.809	79.6696	27.4256	23.5047	43.7801	50.3843	54.3048	53.1354	53.2422	62.611	56.2789	74.4627	12.5424	9.60851	50.8403	37.3901	42.146	44.3425	35.8331	28.5696	58.986	67.9857	13.4954	21.0736	38.9325	45.581	54.7507	49.9152	70.439	57.6067	79.3592	80.0273	11.7947	48.0169	38.5225	69.4866	76.7393	25.4651	47.0822	53.7201
DDB_G0267992	DDB_G0267992	85.9512	67.7017	40.89	41.6125	36.5181	26.1214	57.142	74.5684	36.6927	45.5851	97.9394	85.5529	40.5063	33.573	46.131	49.542	63.837	58.541	53.3722	43.0017	46.5233	42.9173	23.3233	19.1709	21.6309	22.5092	29.8382	32.055	25.7337	30.8405	94.1113	83.9902	24.3013	28.3263	63.4033	44.9943	46.7466	42.5427	36.9701	29.7518	76.8264	41.2513	31.3197	65.8552	41.1389	91.7461	37.0396	47.8365
DDB_G0267994	DDB_G0267994	109.476	101.618	148.371	142.654	153.126	158.913	223.805	213.659	222.597	225.521	111.838	100.042	139.121	130.741	139.798	128.711	140.432	140.843	144.814	151.825	94.8131	79.3418	145.439	118.517	130.648	127.023	190.163	181.992	213.242	173.824	106.917	99.5297	152.623	140.451	133.712	134.209	152.229	129.725	182.501	142.057	105.547	145.513	156.02	218.732	224.059	105.94	134.931	134.255
DDB_G0267996	DDB_G0267996	51.5296	45.129	154.379	121.286	97.8403	50.122	16.6611	12.7789	20.1612	18.789	56.8111	44.1376	116.466	100.232	113.748	112.188	100.161	107.893	64.2975	57.8748	42.0013	36.2017	129.746	68.391	61.7786	35.8481	5.9547	9.52877	13.1037	13.3476	55.5446	49.9321	80.9892	115.918	109.28	111.204	73.5806	67.4659	19.3768	23.4025	48.3293	137.832	73.9811	14.72	19.4751	50.4743	108.349	112.968
DDB_G0267998	psiS	0	0	0	0	0.166683	0.668714	1.85375	3.58712	57.0965	51.5876	0	0	0	0	0	0.163147	0.347069	0.560476	0.319369	1.57755	0	0	0.384674	0	0	0	0	1.27874	33.3243	23.3369	0.199472	0.147184	0	0.334913	0.756479	0	0.368469	0.662682	0.221222	0.396336	0	0	0.417698	2.72043	54.3421	0	0	0.0815734
DDB_G0268000	psiB	20.224	15.8607	123.886	243.58	66.8805	90.7867	217.819	12.3331	173.011	9.20599	11.1592	6.99883	65.7282	61.1923	41.365	51.0379	19.9317	17.9995	12.0664	8.94043	14.4202	17.3446	231.668	451.671	114.573	164.613	11.9646	13.1412	20.8532	44.0858	7.98862	2.33558	34.2794	36.5691	40.2996	32.524	20.6038	25.7886	99.128	95.6362	18.0424	183.733	78.8336	115.076	91.1085	9.079	63.4603	46.2015
DDB_G0268002	DDB_G0268002_ps	0	0	0	0	0	0	0	0	0.692737	0.229804	0	0	0	0	0	0	0	0	0	0.238053	0	0	0.232191	0	0	0	0	0	0	0	0	0	0	0	0	0	0	0.199999	0	0.159487	0	0	0	0	0.461271	0	0	0
DDB_G0268004	snrp70	44.2275	39.5162	43.5841	46.8395	51.6629	55.5827	89.3709	106.48	75.5565	72.8649	46.8277	48.3917	43.7297	35.5197	57.5197	53.5136	68.9521	60.5728	72.7522	65.6003	41.658	37.9104	48.1847	40.3818	51.5301	45.9304	89.4684	82.8443	72.3514	75.8419	37.4209	46.134	50.3527	41.0735	49.2517	52.2066	64.08	54.2449	80.1668	62.9612	41.8719	45.2118	53.6228	97.9253	74.2107	47.6097	39.6247	55.5166
DDB_G0268006	DDB_G0268006	14.6904	10.5804	16.9522	13.6801	21.8734	18.1275	15.8464	12.2655	18.8257	13.018	24.6103	15.4623	24.2019	14.2277	16.319	23.2186	29.8288	26.9338	23.6113	25.1483	10.7154	10.898	12.4422	10.9807	13.078	11.2626	14.4321	12.29	10.105	9.77235	11.429	13.8739	14.2506	21.0464	22.7205	19.5453	23.4956	16.5351	18.8084	18.8018	12.6354	15.3162	20.0004	14.0559	15.9219	20.0363	19.2148	19.7688
DDB_G0268008	DDB_G0268008	24.8552	17.2184	17.7812	13.1418	15.7176	11.201	8.91259	5.00702	4.18288	2.24378	28.3858	22.7985	26.2557	14.7085	24.3	24.6956	24.2226	28.1639	20.8033	17.0043	18.2827	20.2491	12.8866	11.0569	10.0334	10.8683	2.96028	2.53853	2.74569	2.71454	22.2744	25.5665	12.4585	24.3091	21.9396	26.1263	18.7442	20.6582	8.23436	10.6546	21.0368	15.4615	13.4593	6.9598	3.21333	25.5921	20.4821	24.4978
DDB_G0268010	DDB_G0268010	0.346386	0.185218	6.73278	3.54266	3.91538	1.42801	0.494826	1.14902	1.8381	2.43904	0	0	0.499327	0	1.02844	2.61295	2.03817	2.09453	2.38699	3.15824	0.257924	0.224845	3.69655	0	2.42839	1.21993	0.463181	0.273069	2.77979	0.973341	0.425964	0.314306	0.382904	1.25159	1.4135	2.37708	2.55727	1.9458	1.88964	1.69272	0.265802	5.13772	2.6717	0.821923	2.13857	0	0.249664	1.82069
DDB_G0268012	DDB_G0268012	2.17357	1.80793	2.34712	3.23003	3.72258	3.15286	15.1801	20.8292	36.6313	26.3585	1.62204	1.55697	2.08885	2.06301	1.07557	2.42907	2.45455	2.71208	13.5519	14.3864	1.25881	1.25414	0.859106	1.22855	2.44563	1.98465	13.7249	17.3255	23.6452	26.1953	1.33646	1.31485	2.93666	2.49324	2.25263	2.90037	14.6753	10.3599	79.2145	62.0589	1.99075	2.78857	3.43772	18.0047	31.4949	1.58951	2.07593	1.75232
DDB_G0268014	gtf2h1	9.71569	8.25891	9.57434	10.2895	11.5837	11.7252	11.1212	14.1172	17.2405	18.2724	12.2699	8.94794	11.3121	10.0491	10.2934	12.7161	11.2604	10.4371	9.44196	10.9027	8.53291	8.48968	8.71414	6.33634	11.2552	10.9671	13.8244	12.9618	15.6939	16.3106	6.81634	9.04192	9.29419	9.45147	10.4563	12.6795	11.0351	13.1036	11.8065	10.9059	8.9873	9.93191	11.6544	12.6192	17.7565	10.6089	10.6806	11.5048
DDB_G0268016	DDB_G0268016	14.8573	11.7695	23.3362	15.5849	22.6182	4.53709	23.5825	20.6872	35.0402	10.9782	28.7451	18.2444	14.2782	9.40107	3.26756	15.4969	14.1288	11.4082	14.0846	10.7034	16.3896	15.002	24.142	6.71812	14.5738	12.9199	24.2818	25.1604	17.664	19.7921	18.2706	21.4703	1.21657	17.6105	16.0393	22.0281	13.75	18.5467	26.2666	19.2716	13.3134	19.4605	13.5777	22.1349	23.0092	23.4947	11.8396	9.38222
DDB_G0268018	DDB_G0268018	20.6735	18.9629	16.3159	15.3001	18.7249	17.9664	31.8674	39.4839	18.2117	19.1791	25.6112	18.212	20.2603	10.858	17.4679	21.2864	23.5159	19.9053	20.5933	17.4835	20.8089	22.7018	16.7623	14.9642	18.5862	20.7205	32.6704	37.3622	13.3775	21.1244	16.6806	17.2018	10.3877	18.6431	17.8156	19.4396	19.1189	21.6991	30.3123	24.0255	19.8182	15.808	18.3456	35.6757	18.6954	21.9116	15.5591	19.3771
DDB_G0268020	bkdB	205.406	173.052	110.15	87.9435	93.797	61.6706	41.3446	33.0382	67.567	52.2541	232.245	182.16	123.304	94.9764	140.665	140.127	179.761	187.253	159.416	162.39	166.646	142.079	85.7254	53.407	61.8837	48.6953	28.6729	32.1456	40.9986	45.8326	188.762	181.385	83.1561	96.6518	130.877	123.698	141.87	125.54	82.9384	87.1313	189.229	99.0466	77.7338	37.1914	59.9106	207.203	109.14	140.396
DDB_G0268022	DDB_G0268022	14.9902	15.4966	12.8025	14.1518	11.0394	5.49319	4.6397	2.20999	5.9659	2.93198	17.8984	14.2658	13.6856	8.06234	9.14854	11.3078	15.7697	12.9489	8.36232	10.0229	12.2781	11.6765	12.146	7.11709	4.6707	7.03914	4.00891	1.96955	0.801987	2.52733	12.9038	19.0426	6.62819	11.0906	15.147	10.5728	17.8771	10.7172	4.08878	4.27314	15.2434	13.4772	8.26628	3.42485	4.44894	16.0821	10.874	10.2281
DDB_G0268024	hdaA	40.4642	36.0136	48.4565	47.7867	60.214	67.8808	89.9608	89.188	73.4704	73.7993	52.5276	33.2356	45.9691	37.8125	47.1189	51.3899	54.5664	69.5996	56.9824	55.2731	40.4396	37.5726	51.0521	39.2596	54.8296	63.1281	79.43	83.2342	52.473	63.0517	41.9612	41.985	33.671	51.5487	53.739	60.7885	70.2071	68.0593	71.8758	63.9491	38.2389	48.1216	64.0474	89.5744	73.6348	42.8816	41.8908	49.2544
DDB_G0268026	DDB_G0268026	91.4265	86.5166	33.0683	49.9968	82.5311	97.2423	164.581	119.63	451.191	460.75	169.624	119.211	24.448	19.9825	24.116	28.0378	62.3573	71.0623	138.941	170.156	67.9322	68.3308	18.492	33.7161	52.8439	67.2822	78.4614	123.864	354.496	462.324	127.533	128.065	13.5759	43.6709	33.1833	33.8903	122.441	112.493	160.581	188.938	88.9716	41.5325	89.8867	142.105	455.97	144.417	22.2153	26.0769
DDB_G0268028	DDB_G0268028	7.18908	6.60706	1.09168	0.61861	1.212	0.694633	1.04303	1.42836	2.03659	3.0979	5.44873	4.03467	1.21445	0.852925	0.944947	1.29927	1.382	0.8733	0.774077	0.341394	4.01481	3.86449	1.26535	1.14283	1.4	1.18683	0.826126	0.974087	4.50729	2.96706	6.97584	6.37038	1.86257	1.73947	1.37515	2.44106	0.956878	1.20464	0.306395	0.503187	6.89807	0.855147	0.953318	1.2357	2.56725	4.7417	1.03369	1.12211
DDB_G0268030	DDB_G0268030	3.65226	2.80869	3.91567	3.68046	4.59641	3.55272	4.27943	3.31238	1.81467	1.78189	4.53233	4.38409	5.50148	4.75181	7.91956	7.05792	7.94634	7.7278	8.40287	7.73262	2.81119	3.72926	4.52531	4.50905	4.79489	4.62484	2.79854	3.29977	2.2394	2.7675	3.5325	3.83531	4.0373	4.70249	6.60265	5.9139	7.13124	8.08919	5.26087	6.35036	3.23047	3.79806	4.07457	3.79591	1.79828	4.45821	5.12664	7.48874
DDB_G0268034	DDB_G0268034	550.416	553.38	357.4	321.708	417.354	458.476	583.2	730.729	897.122	725.22	319.133	382.765	422.407	434.003	354.206	356.994	368.481	404.405	637.887	565.762	647.388	598.72	576.64	681.008	684.248	795.006	1205.13	1257.53	1008.41	1005.69	461.153	521.459	490.577	651.772	394.89	620.36	484.091	708.834	835.756	788.037	551.898	339.554	437.915	656.965	811.171	350.949	428.205	355.6
DDB_G0268036	DDB_G0268036	42.0116	39.5509	27.8024	21.6942	29.8362	21.3988	54.6856	41.2518	33.4258	28.554	49.8718	40.6339	32.9696	19.7064	36.1199	38.3395	35.2275	28.8645	27.1463	27.6071	42.5151	32.4297	21.3494	20.1335	18.953	18.6616	43.8138	41.6868	23.4312	24.6132	37.5007	45.6271	22.2341	26.7931	34.9872	33.3944	30.0303	25.6789	30.971	22.4591	40.7813	24.7483	25.6175	47.9687	30.9899	45.2528	26.338	37.2297
DDB_G0268038	mtpn	557.944	456.06	692.603	801.021	758.299	862.01	941.26	816.351	277.39	178.347	547.473	489.7	689.321	647.206	701.166	695.598	636.881	555.52	570.841	531.973	420	325.558	567.862	689.366	613.445	625.059	767.69	664.444	122.247	168.391	589.368	563.971	520.656	464.732	685.701	526.792	556.59	480.324	492.428	446.233	507.002	746.812	810.155	878.806	227.868	518.587	668.264	698.382
DDB_G0268040	DDB_G0268040	25.9258	17.2236	24.5252	13.5977	21.3936	14.2149	24.8777	14.0438	27.2139	22.435	21.3015	21.2241	19.8189	18.6417	20.2156	22.7835	27.7363	23.0741	24.7491	23.5587	18.1347	16.3189	15.6813	11.4566	12.0355	12.9122	16.2832	13.6255	16.6026	16.1891	20.1274	23.8811	12.3031	18.6543	19.6935	19.7684	22.6054	20.4613	23.2149	22.1821	21.5747	19.0615	17.8042	19.4607	24.8244	21.2628	19.2303	21.4996
DDB_G0268042	DDB_G0268042	1305.03	1174.04	848.473	789.905	842.172	830.576	839.146	826.173	963.905	898.616	1137.57	990.137	805.109	716.294	846.262	732.865	881.514	827.667	709.926	674.95	1138.35	921.6	758.02	520.404	740.164	611.369	879.61	765.424	732.792	699.69	1169.03	1227.61	861.808	732.862	912.828	828.087	926.594	762.458	677.742	568.114	1239.53	819.189	836.374	832.66	931.26	1063.85	760.702	789.564
DDB_G0268044	DDB_G0268044	155.082	116.986	192.058	178.738	197.599	225.247	270.493	261.594	215.683	216.128	181.153	154.38	213.353	179.984	236.082	251.767	226.939	229.428	222.416	231.213	131.913	122.91	184.138	179.525	210.6	205.506	211.308	205.4	193.122	203.376	134.005	125.331	147.727	164.007	190.617	201.1	216.257	215.652	239.507	235.894	136.034	185.398	211.423	266.043	215.905	167.766	196.668	243.925
DDB_G0268046	DDB_G0268046	4.72516	6.06387	1.66989	7.43484	10.6822	5.19464	21.6002	37.6179	4.17901	8.87244	0	6.96284	1.3623	1.79392	4.6764	0.950507	3.03308	3.26538	3.72134	4.59547	0	2.45375	4.48229	3.84588	2.94457	4.43772	12.6368	20.8601	10.6176	3.18663	0	3.43003	7.31263	0.975617	2.20366	3.24265	3.2201	3.86085	10.3108	7.69696	5.39451	4.55236	7.93842	29.6091	6.52573	3.48142	1.57811	2.81345
DDB_G0268048	DDB_G0268048	34.2366	27.942	26.6663	23.0365	21.5254	15.4763	29.6024	22.1658	29.4826	21.9398	31.6004	19.9144	27.9235	21.3784	21.1771	23.5608	28.6755	38.1356	19.5129	17.2509	24.8221	24.2705	19.7639	11.9163	10.5272	10.0481	20.7819	18.1117	17.7143	15.4433	27.4217	30.0439	21.6618	29.0663	27.049	23.9586	25.0712	24.3853	21.196	19.4458	31.0893	24.8514	18.5008	25.8841	25.7112	25.7574	24.6509	22.3689
DDB_G0268050	DDB_G0268050	0	0	0	0	0	0	0	0.19945	0	0.211687	0.269219	0	0	0	0	0	0.192976	0	0	0	0	0	0.427771	0	0	0	0	0	0	0	0	0	0	0.186217	0	0.206309	0	0	0	0	0	0	0	0.0997248	0.105843	0.134609	0	0
DDB_G0268052	DDB_G0268052	8.09222	10.6144	7.11005	7.52711	8.03985	8.0484	3.95979	4.05368	41.5179	54.1471	5.60514	7.16454	5.28479	7.72303	8.67242	10.0277	10.7619	9.96406	15.9327	16.3598	9.98714	13.4077	8.64113	20.1048	10.6568	15.1159	8.42943	17.4112	115.961	107.439	4.8382	4.50302	11.0705	15.0005	6.72429	10.7384	10.0544	20.9137	14.0851	32.5901	9.35329	7.31858	8.04413	4.00673	47.8325	6.38484	6.50391	9.35008
DDB_G0268054	DDB_G0268054	5.07167	4.26155	4.48087	1.14001	2.97806	0.49782	0.517505	0	0.320391	1.70055	9.19158	4.00363	2.61107	0.687671	1.4341	5.46542	2.71293	3.75519	2.13977	3.08279	2.69745	5.17332	0	0.737127	0	0	0	0	0	0.407181	1.78195	3.94454	0.800907	2.24392	3.80131	2.90037	4.52603	3.32998	2.47031	0.885151	4.66661	2.81044	1.73794	0.258753	1.01047	6.59761	1.64937	3.44976
DDB_G0268056	sptA	44.6488	37.2886	69.2934	51.7279	39.4593	22.8997	25.6165	16.6233	35.1629	33.1607	47.58	37.8677	54.9629	44.6986	66.3269	82.71	61.8159	69.1581	43.687	39.4157	37.6294	36.0956	38.1228	21.9295	26.2435	20.6262	14.0479	19.1342	31.5431	27.1793	35.7503	43.1434	29.2331	47.4028	74.0199	70.0232	51.3293	56.4247	31.0024	37.0288	40.9687	60.5106	31.1795	21.1199	34.1618	42.7238	49.8308	74.5184
DDB_G0268058	alrC	0	0.15094	0.498798	0.444159	0.145036	0.193956	0	0	0	0	0	0	0.20346	0	0	0.141959	0.150998	0	0	0	0	0.183234	0	0	0	0	0	0	0	0	0	0.256139	0	0.145709	0	0	0	0	0.192491	0	0.0754702	0.471479	0.169496	0	0	0	0.10173	0.0709794
DDB_G0268060	DDB_G0268060	22.6692	21.3339	58.3416	52.3705	53.7148	58.6389	89.1506	108.697	80.5262	82.5654	30.4904	22.1059	58.5904	53.3599	61.5517	61.5882	43.8253	53.4481	42.7429	45.5853	25.4984	23.1284	64.0693	51.8793	64.8999	58.8611	106.558	100.834	74.3958	79.4378	20.8586	23.4252	41.7454	55.8364	48.9428	53.9301	44.0436	49.6296	48.8848	46.6143	22.0015	55.356	56.1769	98.9238	81.5458	26.2982	55.9751	61.57
DDB_G0268062	DDB_G0268062	2.03138	2.52	3.4459	2.94058	3.33989	1.45159	11.2594	18.5082	5.38975	7.24721	3.27441	1.04768	4.21675	2.93063	4.66416	6.61979	6.60664	6.45752	4.6395	5.7293	2.05712	2.6372	1.92697	1.81871	2.27861	3.05249	6.1932	3.71527	2.73875	4.10987	2.6979	2.87546	2.15571	2.7682	5.87367	6.97017	5.62966	5.39436	4.98679	5.62526	2.27569	3.19324	2.39574	14.8838	6.31848	2.16104	3.57369	5.64198
DDB_G0268064	DDB_G0268064	432.57	350.653	11.3672	8.89514	11.4181	4.55405	2.5063	0.862195	1.72408	0.915095	422.459	359.788	10.9594	6.66084	14.8554	11.7641	16.2671	14.8187	11.5145	9.95341	336.758	325.71	4.85414	3.17328	3.03701	9.15404	1.04268	2.7662	0.312883	0.876444	320.271	305.304	7.54217	9.25743	16.1371	10.0333	8.19225	8.56138	4.51966	3.96929	391.612	10.1312	7.98609	1.68425	1.31959	391.123	8.81015	13.3098
DDB_G0268066	DDB_G0268066	4.58426	4.45174	24.9532	31.5886	26.5318	27.2262	8.43063	12.0605	8.1554	6.67853	6.60614	4.46465	32.4342	32.0079	19.7644	20.1392	20.2377	16.9325	10.2709	10.9539	4.62981	3.6256	19.8063	16.19	13.9555	13.8564	4.7208	4.98475	5.15896	3.79049	4.14708	5.3072	47.8797	48.4143	19.7207	20.1896	15.8598	12.2705	4.81485	5.10705	4.518	28.2709	26.879	10.2456	7.41696	5.5354	32.2211	19.9518
DDB_G0268068	rab6	140.398	123.009	187.075	178.692	208.393	256.675	265.636	245.856	290.099	303.902	165.464	142.905	201.489	192.285	199.881	216.734	204.944	220.281	175.686	179.025	120.805	102.341	159.818	149.401	178.548	191.926	211.657	178.729	212.991	197.785	122.264	136.077	187.389	227.828	192.551	183.895	205.768	182.273	168.501	142.471	131.703	182.884	232.534	255.746	297.001	154.184	196.887	208.308
DDB_G0268070	DDB_G0268070	9.822	8.16973	16.7129	16.0269	9.99957	7.24859	20.3971	22.2236	38.286	26.2554	12.7592	9.04586	15.2075	10.3582	12.2408	20.8555	15.2754	20.74	11.6389	10.3927	5.95922	6.96597	11.5386	7.03201	9.35118	10.2495	12.0393	13.1919	25.9823	31.4841	6.26291	9.65504	7.74098	14.6465	14.8447	16.1228	15.7008	15.4192	12.4032	15.629	8.99587	16.3699	8.62408	21.3103	32.2707	10.9025	12.7829	16.5481
DDB_G0268072	DDB_G0268072	0	0	0.21074	0.187656	0.306385	0.327783	0.681488	2.50557	25.8422	22.5341	0	0	0.343844	0.113197	0.0590163	0.0599771	0	0.103023	0.469634	0.362468	0	0	0.141417	0.364013	0.0929015	0.420031	0.797383	0.752157	21.9177	17.7618	0.0733312	0.108218	0.263673	0.246246	0.0695255	0.136408	0.0677296	0.24362	0.162654	0.194272	0	0.199198	0.317084	1.59353	24.1881	0	0.22852	0.0594967
DDB_G0268074	DDB_G0268074	6.7151	6.99235	2.26385	3.96223	3.08702	3.52117	2.39819	2.63784	1.83639	2.79969	8.11022	5.53347	5.15845	3.52221	3.45407	5.10994	3.63929	5.72437	2.78344	3.22243	6.9739	6.88246	3.09069	2.69681	1.99597	4.46027	1.29964	1.04482	1.34724	1.63866	6.24768	7.81692	2.78364	3.83108	3.24502	5.0529	5.26866	4.10607	2.47031	3.20238	6.85373	3.11304	3.30409	2.51802	2.31804	6.82185	4.34033	4.28201
DDB_G0268076	DDB_G0268076	1.49902	0.863203	1.42627	1.27004	1.18491	0.950744	0.658892	0.254999	48.441	69.285	0.1721	0.212394	1.16355	0.875549	0.342357	1.27575	1.23362	1.99214	1.36219	1.54198	0.515163	0.449094	1.64073	2.34629	1.2575	0.812209	0.308378	0.363609	109.194	46.2696	0.992597	1.15093	1.65705	2.49986	1.61329	1.05508	1.57161	0.942169	1.72987	1.59656	1.18111	1.34815	1.06783	0.456946	58.863	0.192247	1.01955	0.809052
DDB_G0268078	DDB_G0268078	4.13628	4.42346	4.15603	5.23213	6.16726	7.35585	9.15289	10.582	8.75097	5.99635	2.42096	3.73473	4.91036	4.92659	4.81599	6.03643	5.81341	5.74488	8.62295	7.49335	3.98579	5.68574	8.65517	10.7269	10.74	11.4255	13.6647	18.1581	11.0647	13.4005	3.29129	2.7965	4.39303	7.87046	5.01167	6.77165	6.72457	10.1887	17.2553	22.1948	4.27987	4.69408	6.76155	9.86744	7.37366	3.07785	4.91848	5.42621
DDB_G0268080	rpc3	32.848	26.9738	29.4822	29.1241	28.1956	30.6305	43.2004	38.0503	45.4792	55.9882	32.8786	28.5716	27.6217	29.0739	42.2488	44.7722	40.1622	40.5358	40.2931	34.3075	36.1062	33.591	29.444	27.8495	29.4457	30.2989	35.8187	39.8705	54.6048	50.9862	24.2847	26.3758	24.4235	29.8068	37.3102	43.3098	40.6399	39.9398	40.3545	41.8821	29.9109	29.3031	29.4131	40.6254	50.7337	30.7251	28.3478	43.5105
DDB_G0268082	DDB_G0268082	0	0	0	0	0.480333	0.642348	0.667748	1.03371	1.24022	1.64569	0	0	0	0	0	0	0	1.61514	0.920331	1.13651	0	0	0	0	0	0	1.87514	0	2.25074	0	0.574822	0	0	0.482563	0	0	1.06183	0.477416	0.637499	0.38071	0	0	0.561341	0.850728	1.44296	0	0	0
DDB_G0268084	wdr91	13.6025	11.9406	12.018	9.00711	11.1823	7.24338	7.69173	5.07621	6.51642	4.65601	14.3806	8.66496	11.52	8.28432	10.321	15.1065	11.5813	14.2962	12.2751	10.7487	10.213	10.0805	11.0889	7.49621	9.44798	6.65369	3.63781	4.11063	5.54908	6.11568	11.4305	10.1828	5.38811	9.30334	11.6302	13.2891	12.8748	12.3879	10.0487	10.0171	12.7716	10.5125	9.21284	6.38397	5.58621	11.5228	9.90217	12.7137
DDB_G0268086	DDB_G0268086	0	0	0	0	0	0	0	0	0	0	0	0	0	0	0	0	0	0	0	0	0	0	0	0	0	0	0	1.10549	1.12537	0	0	0	0	0	0	0	0	0.716125	0	0	0	0	0	0	0	0	0	0
DDB_G0268088	lvsG	3.02172	2.88911	1.80339	1.63733	1.17212	1.07249	1.60087	0.663812	1.45127	1.92574	3.73341	3.50172	2.16353	1.86136	2.39639	3.72356	3.16852	3.76844	3.34903	2.65172	3.60598	3.1695	1.80337	1.5066	1.37176	1.12765	0.454901	0.44172	1.95925	1.68696	2.58392	3.66793	0.906965	1.48745	2.56648	2.26592	2.56837	3.8016	1.69211	2.52629	2.95542	1.72036	1.12231	1.13234	1.68851	3.61757	2.01245	3.05998
DDB_G0268090	DDB_G0268090	64.7908	53.6145	79.4636	102.994	75.8208	72.327	780.421	375.883	112.1	122.557	59.91	44.7916	26.1707	27.823	26.3742	29.819	34.7468	39.9978	29.842	27.9425	97.9764	82.6001	126.397	89.8109	130.52	87.5982	405.791	289.918	80.7333	111.951	35.4341	38.5386	30.3792	38.1724	44.8583	46.4821	61.1038	42.8687	282.58	136.062	59.2027	91.2288	74.0739	578.152	117.328	52.3508	26.9968	28.0966
DDB_G0268092	DDB_G0268092	19.3822	14.8056	19.0814	17.4269	13.0883	7.99049	29.6659	16.8389	23.264	18.197	20.663	12.2404	13.1717	9.98655	8.22093	11.9752	13.9226	11.4808	10.9033	11.1081	15.6693	11.5029	12.8045	14.0852	9.05879	8.45146	18.8827	19.6453	9.33267	12.7601	12.258	13.8184	8.26413	13.7208	13.8816	13.301	15.7245	11.0292	12.8393	18.0413	17.0939	18.2541	10.5394	23.2524	20.7305	16.4517	11.5791	10.0981
DDB_G0268094	DDB_G0268094	5.10761	5.46223	11.0309	7.67943	8.74758	7.79875	37.1307	32.3796	22.5863	9.99018	9.82544	5.22667	7.85365	6.03283	4.38092	11.3019	8.98574	9.60858	9.38594	8.14105	3.21159	5.74677	7.13305	5.77384	7.07313	8.26134	41.8894	50.2867	11.1126	18.8813	5.02482	4.94355	1.63109	7.73361	10.5868	8.95749	7.60606	7.76705	21.6716	14.4213	5.28492	9.35514	8.27316	34.7551	16.2882	7.52605	6.94324	7.84139
DDB_G0268096	DDB_G0268096	1.6111	0.997502	2.69701	2.26816	2.5269	2.09745	2.54378	2.06271	1.87485	1.09463	1.51869	1.09332	1.71128	1.60963	1.6784	1.53515	3.17508	1.90445	2.33733	1.3401	1.7679	2.09159	2.81528	1.20778	1.98156	1.79182	0.793702	0.668468	1.22488	1.71556	1.87695	1.53883	2.15589	3.50156	1.77955	1.93968	3.08192	3.29101	2.08161	2.21	1.3043	2.48258	2.31217	2.30325	1.48474	1.306	1.66046	1.60677
DDB_G0268098	nop58	223.48	195.489	50.3684	22.372	45.5798	22.9979	10.2043	5.86738	38.2664	17.3249	167.941	193.603	75.3164	74.2555	87.1903	91.9627	80.2051	84.7415	113.049	104.29	211.034	190.152	51.627	43.1894	29.4642	26.036	6.73171	10.7262	23.9128	18.6577	208.814	184.572	54.3714	56.8179	67.6581	86.9916	61.1971	71.4287	45.9268	57.4586	209.485	36.3702	34.2888	8.03585	27.7956	180.772	74.7859	89.5765
DDB_G0268100	asnS2	33.7588	29.346	15.8295	15.1342	10.4652	8.42299	12.2585	12.1993	10.5917	11.6198	30.6816	30.2226	16.1761	16.2893	24.3578	20.5813	19.7732	20.0385	16.3384	16.2785	29.9119	32.1968	13.6413	9.01822	9.10838	6.86355	12.4833	10.4074	9.23241	9.1152	27.2511	26.0973	18.5546	15.4787	16.0518	16.7173	14.8874	13.7726	11.0601	10.5988	31.5524	15.4818	9.4441	12.2289	11.1057	30.4521	16.2327	22.4696
DDB_G0268102	DDB_G0268102	4.96693	5.3674	4.4113	4.09176	4.94365	6.61113	7.76412	12.7381	11.1316	13.7027	3.57076	4.93369	5.21068	3.89977	4.8642	6.09424	5.06341	5.3913	8.24334	8.59897	6.27379	6.75209	7.33881	7.72551	9.43967	9.52495	14.2918	17.3025	21.4953	19.7883	4.89281	5.45078	5.86427	6.98009	4.8208	7.34655	6.14356	10.385	13.4062	14.6143	5.16716	4.25153	5.77739	10.2511	12.4172	4.25222	4.55522	5.47922
DDB_G0268104	gabT	169.416	162.526	240.356	198.444	245.15	265.33	329.409	394.908	239.673	217.129	141.536	170.639	177.384	178.351	226.564	224.435	277.45	310.56	361.69	374.623	214.056	182.394	273.113	200.808	296.844	265.664	431.398	384.434	221.979	241.452	154.124	139.49	211.594	189.466	266.091	278.475	352.792	346.336	382.141	338.927	165.971	219.4	255.24	362.158	228.401	156.088	177.867	225.499
DDB_G0268106	DDB_G0268106	0	0	0	0	0	0	0.4814	0.372615	0.596076	0.395477	0	0	0	0	0	0	0	0	0	0	0	0	0	0	0	0	0	0	0	0	0	0	0	0	0	0	0	0	0	0	0	0	0	0.427008	0.495776	0	0	0
DDB_G0268108	DDB_G0268108	0.966033	1.85959	0.341399	0.608005	0.595613	0	0	0	0	0.22674	0.288363	0.355878	0	0	0.764851	1.36028	0.413398	0.667589	0.380404	0.939517	0.575456	0.752482	0.229095	0	0	0	0.258352	0	0	0	1.66315	1.05188	0.213575	0.19946	0.675788	1.32588	0.438888	0.591996	0	0	1.41281	0.474702	0.297806	0	0.11337	0.322121	0	1.06257
DDB_G0268110	DDB_G0268110	6.55956	5.63045	18.4539	14.667	19.4234	20.4004	14.7956	6.2987	9.69442	10.9393	9.27496	5.24632	15.0547	14.9094	11.3608	14.7577	10.8958	12.0782	11.0458	10.7025	8.61185	5.37843	20.5708	21.2503	19.0939	26.7497	15.696	19.732	7.34208	9.50718	4.98851	5.32552	15.0746	21.563	13.6857	16.7819	15.4889	11.3717	19.3047	15.1138	6.095	16.5604	19.9119	10.5472	10.3169	7.26064	14.982	13.0592
DDB_G0268112	DDB_G0268112	10.8679	8.36814	12.6744	8.55007	10.051	5.97384	6.52056	1.68236	10.1884	5.61182	18.8157	10.4094	12.8464	14.4411	16.994	15.7404	14.1847	17.6494	12.8386	15.5901	7.76866	7.05452	5.6701	5.74959	6.4339	2.55169	4.94098	4.45512	3.13978	5.13048	10.959	13.2142	10.0914	9.42446	12.9244	10.6899	16.7875	13.9859	10.6717	10.6218	9.618	10.6123	8.0124	4.10146	7.90012	14.6126	13.6438	16.3672
DDB_G0268114	DDB_G0268114	111.337	97.3273	43.1047	30.0175	36.6366	16.7611	30.3802	23.515	27.9362	23.8567	99.4231	91.5939	63.5672	39.1824	53.2369	49.0708	49.184	53.4912	33.2511	27.7546	90.3549	69.4287	18.5419	24.8184	12.1808	11.0145	11.7095	18.7376	10.5412	20.0368	104.225	99.3229	36.3001	33.9009	45.2146	43.2819	28.4172	26.1926	18.3407	16.5568	104.332	36.5611	26.6989	26.9476	25.8964	95.5085	51.3748	51.1539
DDB_G0268116	DDB_G0268116	7.10705	7.09379	9.41871	11.1826	11.4416	13.6731	23.8588	20.4319	14.2474	16.2641	8.66269	6.32726	11.0988	12.142	10.4333	15.1304	11.912	13.3018	15.3923	13.824	4.9392	6.30486	11.0958	12.0511	10.1496	9.45585	20.1156	18.1156	12.5477	14.1127	6.26352	6.01892	7.20161	12.9622	12.7055	14.6317	14.3954	14.0337	19.0624	16.4006	7.10042	10.3007	12.5574	22.1454	15.2557	7.49498	11.6204	12.7819
DDB_G0268118	DDB_G0268118	29.6242	23.4269	23.2651	23.7527	23.6185	29.6352	65.3435	89.5458	64.9983	87.7138	25.4953	21.6384	21.7612	20.8994	25.5554	27.6268	30.418	27.257	29.6104	29.1146	28.0591	27.1866	25.7732	22.287	31.7407	32.2459	79.7569	77.3091	76.6044	78.2043	19.6805	20.1347	20.3259	25.4272	22.4307	28.8198	30.1019	31.9956	50.3091	39.982	26.5255	23.5089	26.6269	77.4447	76.3561	23.5669	21.3303	26.5911
DDB_G0268120	DDB_G0268120_ps	0	0	0	0	0	0	0	0	0.844987	0.560621	0	0	0	0	0.472779	0	0	0	0	0	0	0	0	0	0	0	0	0	0	0	0	0	0	0	0	0	0	0	0	0	0	0	0	0	0.702804	0	0	0.236389
DDB_G0268122	DDB_G0268122	4.81901	3.86519	91.5392	68.2426	74.5892	45.1142	36.572	14.3203	10.655	5.30195	37.7603	45.4916	137.199	137.788	95.0875	85.73	50.911	74.41	53.3707	64.0765	9.41928	7.03823	66.0698	237.787	53.0227	125.875	22.5536	49.8619	10.6351	16.9267	10.3707	4.91929	51.9387	36.6904	38.9788	35.1374	115.968	59.3705	57.9181	40.721	4.3421	79.8909	59.8517	25.4461	7.97849	41.6259	137.493	90.4088
DDB_G0268124	DDB_G0268124_ps	0.368402	0.78796	0.325487	0	0.189284	0.506258	0	0	0.325821	0	0.824768	0	0.265532	0	0.364601	0.370537	0.197065	0.318236	0	1.11966	0.274317	0.239136	0	0	0	0	0	0	0	0	0.453038	0.334283	0.407241	0.190163	0.429526	0.21068	0.627647	0	0.251218	0	0.578181	0.162743	0.347771	0	0.162911	0.412384	0.132766	0.367569
DDB_G0268126	DDB_G0268126	5.68048	4.30304	5.15817	6.33108	7.13438	6.28825	8.90372	9.0726	9.76872	9.72184	7.18292	3.77838	5.5728	5.69107	6.87117	10.3158	8.0185	7.76936	9.32023	9.78309	3.64229	3.07275	3.64847	1.76589	5.5311	6.29818	7.17384	7.09037	8.10428	8.69047	5.43316	5.29757	3.48852	6.76027	6.43899	10.1065	8.4233	11.4424	6.77877	10.9238	4.99176	5.74462	6.71132	8.98816	9.74528	5.48065	5.63193	8.59351
DDB_G0268128	DDB_G0268128_RTE	0	0	0	0	0	0	0	0	0	0	0	0	0	0	0	0	0	0	0	0	0	0	0	0	0	0	0	0	0	0	0	0	0	0	0	0	0	0	0	0	0	0	0	0	0	0	0	0
DDB_G0268130	DDB_G0268130	20.9337	18.4415	32.8802	28.7737	24.3135	13.7773	11.1139	4.25689	4.75266	1.88253	25.8569	19.7966	29.0204	29.3846	38.5777	40.8999	36.2963	36.1662	28.8987	29.0566	19.4694	20.2004	24.6319	18.605	19.9927	13.9354	1.82324	1.39104	2.18845	1.35226	19.7264	21.8332	21.3674	19.9552	35.1609	31.3735	29.6978	26.5415	10.7199	17.1151	19.6876	30.8269	19.0454	7.68542	3.31759	22.8267	29.2025	39.7388
DDB_G0268132	DDB_G0268132	10.6865	8.73944	9.82615	9.58673	11.4286	12.3597	13.5392	13.153	15.011	20.5428	11.836	10.1538	10.5256	10.3724	11.5812	15.2716	11.6915	12.3641	14.281	14.1084	10.7298	10.7348	12.2129	12.8895	12.2041	15.3272	13.8372	18.7552	20.8775	21.5774	8.74126	8.86315	7.00237	9.68455	9.07691	11.3931	11.6435	11.4086	17.4763	16.1474	9.71298	9.70644	11.8941	13.3461	17.7769	10.9949	10.449	13.4264
DDB_G0268134	DDB_G0268134	3.06961	4.93972	2.32459	2.52995	2.52344	3.53529	2.75631	5.65688	6.43798	8.64571	2.138	3.76939	2.14926	3.60715	3.38512	3.85189	3.90949	3.28295	4.95011	3.98047	5.13731	8.57739	3.88244	7.67366	6.01192	8.09951	6.9583	12.906	18.4872	18.7626	2.69629	2.1752	3.26395	4.67798	2.04509	3.87867	3.0216	6.24045	5.6616	11.6195	4.00466	2.42727	3.02937	4.2066	7.54184	2.9537	2.8782	3.6185
DDB_G0268136	DDB_G0268136	0	0	0	0	0	0	0	0.148356	1.3053	1.25967	0	0	0	0	0	0.134949	0	0	0.264169	0	0	0	0	0	0	0	0	0	2.79953	1.65889	0	0	0	0	0.156432	0	0	0	0	0	0	0	0	0.074178	1.28248	0	0	0.0674743
DDB_G0268138	DDB_G0268138	104.289	89.3151	56.3813	27.6298	26.1864	13.5368	1.52957	1.42071	2.27272	0.753939	111.226	86.7782	45.0698	31.3009	23.1009	24.9848	23.3682	21.4582	11.8056	11.4547	69.8414	59.7723	21.3295	16.1224	10.3423	5.53076	0.572701	1.01291	0	0.481396	102.177	103.18	26.2761	40.6779	25.2172	21.5537	10.4587	10.061	2.92056	3.13945	96.8019	42.0056	19.8616	1.47514	1.51333	99.002	38.1853	24.0429
DDB_G0268140	DDB_G0268140	35.4606	29.8948	123.636	106.391	104.539	105.235	84.9882	89.0733	46.2255	55.5528	67.2229	46.537	120.97	111.02	112.547	112.464	87.8005	97.3639	74.8919	80.3614	40.1281	37.2362	131.39	133.367	111.886	144.552	53.1852	50.9636	43.8778	61.0772	48.0851	52.1533	132.769	170.723	106.463	133.4	96.9682	97.7824	136.223	129.168	32.6777	115.014	104.887	87.0307	50.8891	56.8799	115.995	112.505
DDB_G0268142	DDB_G0268142	83.0816	63.6735	117.313	102.699	98.6857	51.8646	100.713	33.0549	18.0667	7.89368	90.3511	73.1896	79.3644	51.0728	77.2932	85.818	124.464	130.409	104.475	92.2187	55.8349	53.0403	93.4924	49.4234	87.7129	67.8501	14.8238	14.9257	8.39673	12.4604	98.4922	123.196	83.7165	97.4723	119.086	116.537	129.733	110.808	93.6027	99.5224	73.3775	110.006	75.2751	66.8841	12.9802	81.7703	65.2186	81.5556
DDB_G0268144	vwkA	104.304	83.919	504.696	417.943	449.207	377.134	152.871	187.816	62.7065	53.9504	176.507	135.202	349.666	321.777	283.085	322.896	415.668	445.704	390.354	371.708	55.7416	54.6331	485.244	347.18	387.094	216.853	158.88	83.3213	25.9698	31.0654	129.547	112.224	259.002	334.509	306.533	312.144	410.458	410.662	228.247	251.915	94.1114	461.319	413.171	170.343	58.3285	155.855	335.721	302.991
DDB_G0268146	DDB_G0268146	15.2516	14.6518	61.2083	58.3676	34.5326	25.2216	6.4624	4.85914	3.54367	1.9719	26.8144	16.9033	37.6366	30.6692	36.3285	44.2	43.6957	43.7671	25.1937	24.0408	10.3941	11.4103	58.2387	18.6729	16.5118	9.10415	4.3208	2.24165	2.07451	1.74333	19.7092	15.481	42.5774	67.2509	61.3333	54.5497	36.4073	36.4351	9.69516	15.4748	14.9517	59.7879	29.8771	5.66077	2.75778	21.8589	34.1529	40.2643
DDB_G0268148	DDB_G0268148	29.0527	22.2322	19.622	9.54899	6.6343	13.3081	2.5824	2.28439	0.685192	0.151534	28.9077	21.8812	20.4749	17.1577	19.4242	21.0391	9.11727	10.7079	6.60998	6.5929	18.2679	16.428	16.2295	5.78025	3.82212	8.18562	1.55395	1.22151	0.414492	1.74161	16.3551	19.5665	31.1164	39.4574	15.8074	14.3254	4.69306	5.80274	2.81762	3.68083	25.6424	14.5855	9.97118	2.4334	0.418363	25.3945	18.8163	20.2317
DDB_G0268150	DDB_G0268150_ps	0	0	0	0	0	0	0	0	0	0	0	0	0	0	0	0.384663	0	0	0	0	0	0	0	0	0	0	0	0	0	0	0	0	0	0	0	0	0	0	0	0	0	0	0	0	0	0	0	0.192331
DDB_G0268152	DDB_G0268152	0.317696	0.339754	0.37425	0.333255	0.326463	0.218289	1.05896	1.46368	0.234147	0	0.316111	0.195061	0.305313	0.201024	0.262015	0.532562	0.623118	1.37218	0.208504	0.901181	0.394268	0.412445	0.627849	0.107741	0.494947	0.870247	0.49562	0.166968	0.339941	0.297575	0	0.336319	0	0.273315	0.740815	0.847854	0.48112	1.18976	0.866563	0.991886	0.328725	0.353752	0.272376	1.26132	0.117073	0.255586	0.253169	0.397288
DDB_G0268154	DDB_G0268154	18.4605	18.0439	44.8963	58.0936	55.2778	77.7418	64.9363	92.184	80.9316	105.527	57.4752	43.1441	56.9427	61.0425	47.9342	41.5272	34.615	41.1528	22.2771	29.199	28.6743	25.2545	63.315	85.224	57.8293	96.0088	73.5241	78.8683	88.5701	101.293	33.1979	30.7998	71.533	82.3795	37.9552	52.8991	46.8949	36.2902	45.21	30.3942	18.2522	51.495	66.5098	78.5601	93.2295	50.3097	58.9926	44.7307
DDB_G0268156	DDB_G0268156	8.30153	5.72768	9.14838	11.3767	11.0989	14.3519	17.0872	11.1532	15.2367	15.7135	7.59396	5.09702	11.5809	12.2002	12.898	11.9409	10.6002	10.9494	11.7753	10.8517	7.31137	7.30078	8.89096	9.44492	9.8737	10.06	14.8009	15.0592	8.73951	11.4379	5.26901	6.15575	10.7555	8.3859	9.88704	11.8431	13.2815	9.93752	15.5827	13.7407	7.01461	10.2625	12.7254	14.1202	15.4751	6.34549	11.8905	12.4194
DDB_G0268158	DDB_G0268158	13.9935	12.3001	1.24198	0.402159	1.24755	0.439038	0.912797	0.141305	7.45956	12.5979	11.8256	11.2988	0.921101	0.606471	1.51771	0.899745	0.888674	0.220785	0.503229	0.854473	11.2286	8.21242	0.303065	0.390053	0.199094	0.150026	0.0854422	0.302235	15.1784	7.32567	18.1513	11.19	0.635702	0.593688	1.41548	1.16932	0.508022	0.848402	0.522868	0.728591	13.1468	0.822072	0.843293	0.527051	10.0287	11.5622	0.763786	1.20873
DDB_G0268160	gnt12	1.18487	0.422377	2.93115	3.35581	2.35395	1.0855	2.14399	1.57216	3.14375	3.24454	0.353686	0.436495	0.797079	1.19957	0.469056	0.556142	0.507045	0.272939	0.311051	0.384115	0.117636	0.307647	3.18457	3.37534	3.07655	2.41105	1.79563	1.49452	2.28209	2.92993	0.388553	0.286702	0.960506	0.244643	0.644679	0.632424	0.717745	0.484067	0.43092	0.450349	0.803622	3.14348	1.71972	1.85808	3.19414	0.395091	0.998325	0.512599
DDB_G0268162	DDB_G0268162	7.88877	7.58216	19.7625	19.0118	20.3174	28.5427	40.9408	44.8285	61.0263	79.2202	8.64428	8.0931	21.3044	19.1453	19.469	19.8864	22.3278	21.0475	28.9016	29.8635	9.36879	8.16726	22.7341	25.6019	26.7582	22.7425	41.7943	48.8074	98.4085	81.9351	9.45551	8.06426	23.0705	18.1438	17.231	18.7309	16.5591	22.3358	32.1405	30.4991	7.73547	19.3871	24.4301	42.8846	70.1233	8.36869	20.2248	19.6777
DDB_G0268164	DDB_G0268164	4.10539	4.02455	5.31981	4.9524	4.14835	7.42812	12.7068	14.2235	8.351	12.5266	5.31036	3.90701	3.84673	4.93564	5.55279	5.9873	4.83129	3.78277	6.19702	6.6545	3.66831	4.88561	7.62648	4.7337	8.10144	7.87195	13.6326	14.7797	11.5312	13.305	3.95469	4.9048	3.1011	5.29782	4.46743	4.93032	5.98405	7.12818	11.3847	10.9227	4.06497	5.13611	5.78824	13.4652	10.4388	4.60869	4.39119	5.77005
DDB_G0268166	DDB_G0268166	0	0.516552	0.853498	0.380003	0.744516	0.66376	1.03501	0.534082	0.854375	0.283425	1.08136	0.444848	0	0.458447	0.478032	0.242907	0	1.66897	1.90202	0.587198	0.35966	0	0.572737	0	0.752502	1.13408	0	1.14234	0.387627	0.542908	0	0	0.266969	0.747973	0.281578	0	0.274305	0	0.329374	0.590101	0.258276	0.616751	0.704138	0.784546	0.5689	0.763105	0.229224	0.36047
DDB_G0268168	png	23.3159	20.7288	29.1623	25.4154	27.2789	34.4533	50.8643	61.1131	56.6455	57.1154	28.4054	23.4138	24.9042	18.2638	26.2724	29.7375	36.2892	33.8513	31.8027	32.2722	24.9961	22.0639	31.7273	24.1501	33.042	31.9889	50.2409	49.2737	48.3563	59.1235	19.3452	23.0682	21.5041	34.2932	30.869	31.0854	33.5813	37.2269	41.2809	42.0411	22.0224	27.2889	30.8661	55.9887	56.8805	25.9096	21.584	28.005
DDB_G0268170	DDB_G0268170	0.955417	0.510875	0	0.751654	0.981779	0.656466	0	1.05643	0.844987	1.12124	0.712986	0.879919	0.688633	0.906818	0	0	0	0.825316	0	0.580746	0	0.620178	1.69933	0.972036	0	0	0	0.75319	0.766734	0.536942	0.587456	0.433466	2.64035	0.493169	1.11394	0.54638	0	0.487909	0.65151	1.16723	0.733146	0.375827	0.819123	0.528213	0.983115	0.796453	0.797725	0
DDB_G0268172	DDB_G0268172	2.32883	0	1.37169	1.22144	0.797696	0	1.10894	0	0	0	1.1586	0	0	0	0.768265	0.780774	0.830487	0	0	0	0	0	0.920471	4.73868	0	0	0	0	0	0	0.954615	0	0	0	0	0	0	0	0	0	1.16441	1.29657	0.398848	0.55447	0	0.579301	0	0.77452
DDB_G0268174	DDB_G0268174	0	0	0	0	0	0	0	0	1.38133	0	0	0	0	0	0	0	0	0	0	0	0	0	0	0	0	0	0	0	3.76021	0.877756	0	0	0	0	0	0.893184	0	0	0	0	0	0	0	0	0.690663	0	0	0
DDB_G0268176	DDB_G0268176	1.45511	1.94517	2.41051	2.00336	2.14944	1.24976	1.16926	0.402237	0.884761	0.640375	1.76457	1.34013	2.22869	2.24428	0.990066	1.55501	1.45943	1.41409	0.716241	0.995043	2.43786	2.00714	3.34297	1.85053	1.41685	4.69767	0.729655	1.4339	1.45968	0.81777	1.23022	1.56791	0.402129	2.81664	1.16637	2.60045	1.34283	1.67196	1.11629	1.33328	1.70014	2.20694	1.6996	0.785748	0.762568	1.55235	2.23649	1.27254
DDB_G0268178	jcdB	1.66615	1.78183	4.28236	3.81327	3.11296	1.45703	0.865514	1.00489	1.20565	0.711032	2.48676	0.278999	4.36694	2.87528	1.34915	2.13285	2.43069	3.40191	1.49113	1.28897	0.451142	0.196642	2.33485	2.46565	1.88781	4.62327	0.405082	0.955265	0	0.681	0.931332	1.09952	0.837185	8.91313	3.35539	5.19727	4.12891	2.01114	2.06576	1.35703	1.72399	4.04782	2.285	0.935203	0.958342	1.38288	3.62111	1.741
DDB_G0268180	DDB_G0268180	8.0909	4.83962	12.6005	12.0834	7.32773	4.05166	13.5172	6.89926	3.39594	1.28748	7.06126	5.3045	10.3784	7.15872	12.6897	11.655	10.7832	11.1353	9.18008	7.58542	8.98583	9.07964	13.0085	8.51068	8.01166	4.18574	1.46698	1.08108	1.10052	1.38724	5.2278	6.40832	6.8216	8.06962	14.07	11.6067	7.63208	9.4542	4.02107	4.3001	6.46526	12.342	5.68969	10.2082	2.34171	6.18288	8.76854	12.1723
DDB_G0268182	DDB_G0268182	205.694	168.95	194.223	162.382	154.351	106.849	73.7129	39.8607	59.7021	35.6701	202.03	177.071	210.414	191.206	171.392	214.351	186.785	180.127	142.651	137.92	146.847	119.755	110.217	87.7361	84.2436	75.5134	35.4446	47.9225	24.3921	29.7937	230.349	218.393	167.604	158.716	211.802	148.758	161.773	125.98	90.1361	91.2497	187.322	178.302	130.6	56.7868	47.6861	189.551	200.81	192.871
DDB_G0268184	DDB_G0268184	0	0.0920587	0.304217	0.270893	0.265372	0.118294	3.81212	3.9025	12.0289	10.6074	0	0	0.12409	0.326814	0	0.173162	0.368375	0.594882	0.169487	0.418597	0	0	0.204144	0.350318	0.268219	0.404228	2.76258	2.98591	8.28984	9.57884	0	0.156219	0.285472	0.266604	0.100365	0.0984566	0.586633	0.439601	1.05661	0.841332	0.0460294	0.287555	0.191833	3.85731	11.3182	0	0.225452	0.0865809
DDB_G0268186	DDB_G0268186	2.01146	1.79794	2.2811	1.18095	1.44996	0.78386	2.27302	2.3237	4.08897	5.81335	2.06116	1.82486	2.2937	1.13979	1.96099	2.65722	2.31252	3.52697	1.65507	2.29932	1.74366	1.75389	1.60192	1.22176	1.26283	1.55075	2.08751	2.69806	5.44498	5.23037	1.91978	1.87965	0.829669	1.76662	2.87023	2.23193	2.25051	2.42236	2.37477	2.66523	1.9047	1.73103	1.11691	2.29836	4.95116	1.94301	1.71674	2.3091
DDB_G0268188	DDB_G0268188	0.375593	0.357041	0.442454	0.262658	0.471725	0.114698	0.0596166	0.276868	0.110727	0.146928	0.373719	0.153739	0.721907	0.316879	0.41302	0.839488	0.44647	0.576797	0.57517	0.304404	0.186448	0.162536	0.346392	0.0849171	0.52013	0.39194	0.055804	0.0657987	0.0669819	0.0469073	0.307921	0.265073	0.0922644	0.344666	0.535224	0.620513	0.473999	0.383614	0.284579	0.373888	0.366317	0.352556	0.293212	0.168242	0.128827	0.263729	0.519393	0.626254
DDB_G0268190	fut11	4.51169	2.89496	6.00263	4.59344	5.39979	6.71054	20.0178	22.6545	32.6728	37.2502	5.38701	4.10629	6.96284	3.22424	5.83094	7.68762	6.13283	6.69423	6.68841	7.42064	3.79422	3.37652	5.28681	3.88814	6.45002	7.6021	20.583	23.9347	36.8032	38.3615	3.98164	5.15343	2.7577	5.26047	4.51763	5.70664	6.81241	6.39703	15.4191	10.3322	3.70333	5.29803	6.05516	21.3361	34.9615	4.74665	5.09354	6.75928
DDB_G0268192	DDB_G0268192	14.5228	19.2585	17.9634	22.851	22.9822	36.7212	1.6597	1.60581	1.28442	2.38607	38.1487	23.0053	37.6831	29.7735	14.6604	12.8541	13.3618	10.5379	4.00313	3.17793	32.009	18.854	11.0211	26.5957	5.88259	65.4687	1.94196	4.57953	1.86475	3.91764	26.7888	20.8208	39.1713	71.9653	13.8845	20.9292	17.4847	8.30641	4.75355	0.946264	16.8906	20.4072	29.8517	1.63276	1.83525	30.577	33.7283	13.7572
DDB_G0268194	DDB_G0268194	79.8109	57.9305	59.1114	56.1098	57.0602	49.7042	61.3729	49.0062	27.3333	31.0882	72.992	61.9312	59.2385	52.8647	56.1314	51.7507	45.2356	59.555	56.169	45.0032	59.4282	46.7362	50.1369	50.7927	39.9473	48.2429	48.3653	41.2313	22.6217	19.2775	58.679	64.561	45.4264	44.5278	53.2579	52.6339	46.289	40.4107	32.1912	27.661	68.8707	57.6106	53.3822	55.1895	29.2108	67.4616	56.0516	53.941
DDB_G0268196	DDB_G0268196	4.93611	4.25905	1.98232	0.70607	2.53616	0.924982	1.36221	0.372134	2.13318	1.97483	5.86029	2.99627	3.07263	1.9166	3.44183	4.40054	3.90061	4.45777	4.19671	3.27316	5.68031	3.93233	2.39441	1.82617	2.0973	1.7121	0.675049	0.619074	1.71056	1.13485	3.10404	5.5478	1.24011	2.66375	2.22356	3.27193	2.29354	3.4374	1.683	2.467	4.59758	1.34419	1.73057	0.867171	2.05401	4.42828	2.49462	3.92119
DDB_G0268198	rpa43	27.5419	22.1304	2.63065	1.17124	4.28352	1.2275	0.212673	0.823071	2.63335	0.349428	28.8857	20.5666	6.43824	5.08688	7.51427	9.43346	7.48576	7.20173	7.91422	8.14436	18.8452	16.6216	2.82446	1.81757	0.927743	1.74773	1.19444	1.40836	1.19474	1.67335	20.3215	23.7753	1.31656	2.76648	6.76945	6.12993	5.07276	3.80135	2.84255	3.27385	24.8361	1.90094	2.75551	0.517872	1.49139	24.7262	5.76256	8.47386
DDB_G0268200	DDB_G0268200	0	0	0.556629	0.495656	0.323703	0.432887	0	0	2.22881	2.95748	0	0	0.908197	0	1.5588	0.950507	1.01103	1.08846	0	0	0	0	0	0	0	0	0	0	0.5056	0.708141	0.38738	0.285836	0	0.650411	2.20366	1.08088	1.07337	1.28695	0	0.513131	0	0.526143	0.378295	0	2.59314	0	0.454098	1.25465
DDB_G0268202	DDB_G0268202	7.88343	6.02198	12.3381	9.56899	9.72114	8.04766	4.82647	1.24527	3.38651	0.264334	11.7661	11.6168	11.6889	5.55837	10.0312	13.8193	17.3499	17.1221	15.0782	13.965	4.02521	5.26348	5.87575	4.12486	5.26362	2.64424	1.20475	1.06539	2.89214	1.01268	12.4644	10.8322	5.72669	7.44098	12.868	12.881	14.0706	11.2725	9.21565	10.0898	6.9527	10.9536	8.8844	3.03587	1.82542	11.6914	8.62364	11.9253
DDB_G0268204	gnt9	1.3069	0.956275	1.58005	0.432915	0.424091	0.472614	0.294781	0.0760559	10.5242	14.7722	1.23193	0.760183	0.495772	0.261141	0.476519	0.691825	1.10381	1.42602	0.812571	0.50172	0.20487	0.80368	0.326243	0.279922	0.21432	0.807497	0.183953	0.325349	17.664	7.88591	0.507517	1.18586	0.456213	0.852121	0.561374	0.393359	1.17187	0.491769	0.469046	0.952378	1.13159	1.00648	0.448353	0.185419	12.6482	0.996058	0.378456	0.584172
DDB_G0268206	DDB_G0268206	0.296734	0.158668	2.09733	1.40069	1.21968	0.815541	0.211947	0.328105	0	0	0.221439	0	2.13876	0.844919	0.881014	1.04458	1.58728	1.79429	0.584237	0.90184	0.883807	0.192615	0.703705	0.905685	0.231144	0	0	0.233926	0	0	0.729808	0.269252	1.14806	1.22535	0.172983	0.509084	0.168515	0.30307	0	0.12084	0.227701	1.74901	1.01761	0.270026	0	0.11072	1.49184	0.962799
DDB_G0268208	DDB_G0268208	31.728	23.7957	182.39	166.949	514.245	478.474	186.302	180.196	67.4187	62.864	23.3697	17.0771	245.316	196.719	268.128	312.902	458.02	511.845	216.614	211.892	6.75002	5.61687	46.9048	25.5724	154.709	225.419	134.992	78.935	10.251	23.6204	36.2301	44.8668	141.658	219.287	385.055	376.321	537.742	466.302	118.294	102.526	27.7618	174.669	496.359	183.249	65.1413	20.2234	221.018	290.515
DDB_G0268210	DDB_G0268210	75.9908	64.6891	110.161	106.843	104.925	54.6444	39.7155	11.5511	32.0391	15.0281	108.639	90.0041	112.215	94.0349	142.743	178.452	196.484	216.869	159.239	179.232	37.6389	33.9055	44.1541	29.8279	41.7376	26.5059	7.88574	10.8921	14.6036	20.4537	107.953	89.7459	76.9243	97.9323	219.238	166.313	248.406	199.971	101.57	111.296	70.34	108.502	79.7846	25.6333	23.5336	99.3217	103.125	160.597
DDB_G0268212	DDB_G0268212	33.7476	22.4292	19.8775	9.00007	12.5392	5.10921	9.66917	7.58958	4.46861	3.69199	23.6192	14.2234	13.1928	9.59119	7.45352	13.3279	14.6865	16.1407	12.9512	11.5894	5.3949	4.0842	1.46952	1.35787	1.78224	3.58132	1.52972	5.11046	1.68312	3.10743	39.2732	29.238	8.00907	17.7152	15.6721	19.1904	14.1845	12.8526	18.0722	16.3831	28.0884	14.4388	8.82421	8.62938	4.0803	18.9213	11.392	10.3907
DDB_G0268214	enoB	0.685361	0.209413	0	0	0.201221	0	0.139866	0.10826	15.7598	17.8098	0.43839	0.541031	0.282277	0	0.0968983	0.590856	0.523731	0.169153	0.192772	0	0.145808	0.381326	0.116095	0	0	0	0.261843	0	35.9864	13.536	0.361206	0.710728	0.216461	0.40431	0.114153	0	0.222409	0.199999	0.40059	0.0797433	0.447387	0	0.10061	0.124063	16.7848	0.489711	0.141139	0.343877
DDB_G0268216	fncD2	2.39905	2.24822	4.15176	2.84083	3.38018	2.88892	3.63912	4.59434	3.54356	6.73383	3.21148	2.73337	3.10179	3.19252	2.91279	5.39804	3.33392	3.93109	4.09044	3.42764	2.72559	2.02284	3.6365	2.36529	3.1981	4.47138	3.73711	3.50955	4.68416	5.72664	3.07186	3.54582	2.24187	4.05974	5.21932	5.82729	3.96085	4.97634	3.54173	4.59278	2.32364	3.4963	3.13455	4.11673	5.1387	2.97243	3.14715	4.15542
DDB_G0268218	DDB_G0268218	7.40344	6.53328	7.41009	5.70231	8.35253	8.75088	17.824	23.1845	17.0332	18.4097	9.42704	4.86348	7.08999	5.30699	5.22628	11.1955	8.91744	10.465	9.78569	10.0073	6.09095	7.4606	8.34892	5.58332	8.71098	8.26589	19.5918	18.9377	22.4359	22.6366	6.36663	8.08012	4.00612	8.8189	8.4507	11.8429	9.23207	12.0561	16.0987	17.963	6.96836	6.5562	8.55171	20.5043	17.7215	7.14526	6.19849	8.21091
DDB_G0268220	DDB_G0268220	28.851	24.183	25.4901	22.0845	19.4309	21.6987	24.2276	29.0991	26.206	22.8774	38.6963	25.853	34.2834	22.5729	30.4826	41.9587	33.3685	47.1504	28.4023	26.7794	21.1925	19.74	18.0297	17.0564	20.0442	14.1888	16.6828	16.9046	25.6564	26.7315	24.9313	22.1106	15.2998	25.961	32.0469	34.5591	30.3335	28.0734	33.2328	26.1973	26.517	23.7873	20.5648	26.6633	24.5417	32.2747	28.4281	36.2206
DDB_G0268222	DDB_G0268222	138.262	119.1	193.673	175.927	153.766	109.904	89.9388	59.9623	27.217	8.69247	179.774	139.031	175.031	172.908	241.295	241.321	192.916	190.121	191.494	165.404	120.417	121.344	163.004	108.73	121.026	91.5089	34.4295	22.9394	10.6145	10.5058	157.99	156.101	120.282	119.706	185.156	177.602	159.742	167.422	97.289	120.151	128.681	184.8	131.835	74.9506	17.9547	159.402	173.97	241.308
DDB_G0268224	DDB_G0268224	12.8126	12.3972	8.22054	6.24005	5.95613	4.9258	12.8559	11.553	19.4932	20.5856	13.5455	9.13109	13.3027	9.98932	13.9636	15.4182	13.2179	13.1761	11.4121	10.5696	12.607	13.7625	9.58582	8.22479	6.17844	5.55104	9.48424	13.8283	18.9733	19.2018	11.2544	13.3561	6.74448	10.8653	11.026	12.561	12.0405	11.061	9.56919	9.50373	12.6049	7.23029	5.44096	12.2045	20.0394	11.3383	11.646	14.6909
DDB_G0268226	DDB_G0268226	37.9513	33.9448	112.174	153.087	158.83	167.836	145.887	125.128	184.301	125.517	27.8065	20.3359	83.5541	70.7318	157.751	156.849	140.26	140.671	76.0807	65.4307	19.5244	13.4372	69.5467	77.2229	64.5002	77.7658	86.7325	108.794	76.4179	83.763	38.1846	50.7155	58.7332	69.8108	170.556	127.064	100.317	73.2948	50.8177	54.5141	35.9481	132.63	163.333	135.507	154.909	24.0712	77.143	157.3
DDB_G0268228	DDB_G0268228	4.95585	2.99562	6.85337	5.93313	5.42473	3.99737	11.0042	6.07543	4.81182	5.37349	6.91429	4.16735	5.35802	5.3173	7.67694	9.15643	7.78003	8.09669	7.10605	6.61417	5.13418	4.47573	5.81254	4.60362	3.86042	3.03547	3.38547	4.50141	4.84173	5.02543	3.5109	4.25248	3.87055	5.50553	6.09214	6.53083	7.15844	7.48248	7.34664	7.50239	3.97574	6.39325	4.71105	8.53981	5.09265	5.54082	5.33766	8.41669
DDB_G0268230	DDB_G0268230	6.57986	5.53448	4.44167	4.42044	4.78617	4.67341	4.64698	3.84212	2.48466	1.90878	10.5929	5.03858	3.83667	1.82443	5.85345	7.21286	5.77387	4.34274	5.38582	6.83067	6.8262	7.96633	3.06824	3.15912	3.10983	2.77735	2.27376	3.61352	1.66126	2.40985	5.72769	9.32468	1.06243	2.59501	4.56846	3.63603	4.70237	3.851	6.04973	4.45586	6.05717	4.43106	4.72979	4.24455	2.19672	7.81576	2.83055	6.53316
DDB_G0268232	DDB_G0268232	9.55321	6.98282	34.6131	32.2696	32.6927	37.9989	45.5112	70.1628	56.8952	65.6735	14.4545	12.2692	35.6284	36.8514	29.7083	30.5005	28.5514	29.6781	23.4684	24.0266	8.28814	9.10261	51.0787	47.1702	36.73	37.0407	40.9014	42.6304	55.6354	56.1516	8.73011	10.6169	33.6187	42.164	24.5757	34.0827	29.5154	29.6297	37.473	34.0854	8.26801	33.4414	35.3458	57.837	61.2843	13.3618	36.2399	30.1044
DDB_G0268234	DDB_G0268234	0.776276	0.830173	0.548677	0	0.797696	0.426703	1.33073	0.858346	1.64772	0.364404	0.463441	0	1.34283	0.294716	0.768265	1.09308	1.49488	1.87759	0.305681	1.3212	0.46242	0.201558	0.184094	0	0.725627	0	0.415209	0.73436	1.99351	0.523519	0.763692	0.563506	0.343246	1.12196	0.543044	1.95331	1.23437	1.90285	0.211741	1.13805	0.803224	0.274339	0.612199	1.09454	1.00606	0.231721	0.818775	0.930674
DDB_G0268236	DDB_G0268236	163.797	204.555	64.9303	62.8511	74.5921	83.1829	123.733	195.081	258.102	245.842	118.501	136.275	96.4813	121.29	108.125	104.853	84.2396	89.416	105.293	99.5135	261.398	318.172	88.4069	125.84	103.888	155.797	285.491	386.412	435.619	439.202	115.793	101.888	118.867	122.103	80.9033	116.89	74.8076	126.246	138.374	212.035	184.176	63.8907	78.8875	159.407	251.972	127.388	108.885	106.489
DDB_G0268238	alg3	12.1615	9.93941	15.724	8.71212	14.1227	7.74471	17.0906	14.8684	9.09434	8.93466	16.0852	8.01333	11.83	8.63368	11.8403	15.4142	13.857	17.082	11.875	11.6594	10.0127	9.6271	11.3722	7.8463	10.1665	8.35732	10.0481	12.7831	8.56952	7.77935	9.97026	11.2146	6.66714	11.7385	13.4876	15.1537	13.7007	12.3202	14.2937	12.8042	11.0504	12.2181	10.9337	15.9795	9.0145	12.0492	10.2318	13.6272
DDB_G0268240	DDB_G0268240	64.3658	53.5381	45.3455	43.6881	44.9592	38.1555	40.8662	19.5371	24.5564	10.3679	65.3003	34.8703	54.5797	29.5477	18.7358	49.9292	45.4571	63.9594	32.3036	37.8459	43.2288	45.331	43.8976	17.1204	32.7703	34.5713	21.3765	21.8887	10.8035	13.7128	75.0143	83.2171	29.2977	56.4599	72.1022	58.2212	64.9837	53.2797	34.4249	39.7461	58.952	44.5168	41.5573	30.2016	17.4621	50.0853	42.0637	34.3325
DDB_G0268244	DDB_G0268244	50.8423	40.2779	69.9616	63.6863	70.4347	77.5968	99.8861	96.8257	76.2273	79.5987	62.5499	51.9033	72.019	63.225	92.5583	87.8534	92.0903	96.5076	82.8403	85.3387	40.7321	41.0206	61.071	58.1224	60.1366	63.4416	64.151	69.9024	63.4593	66.8156	42.1112	44.2822	61.3227	56.4728	68.4074	74.8016	81.1085	83.1861	80.8464	80.7527	45.5601	66.8239	74.0157	98.3559	77.913	57.2266	67.622	90.2058
DDB_G0268246	DDB_G0268246	1.20399	0.760846	1.06374	0.688885	0.112474	0.376029	0.703616	0.786667	1.30684	1.41296	1.14353	1.00805	0.710017	0.727205	0.649947	1.32106	0.409842	0.945495	0.64651	0.465718	0.652007	0.781533	0.25957	0.445431	0.255781	0.128495	0.21954	0.862866	1.05406	1.47631	0.807597	0.64556	0.483972	0.677978	0.893299	0.938912	0.497271	0.614851	1.04493	0.802319	0.98242	0.876312	0.244251	0.745141	1.3599	1.07579	0.718611	0.985502
DDB_G0268248	DDB_G0268248	0.109776	0	0	0	0.112805	0	0	0	0.388352	0.515318	0	0	0	0	0	0	0	0	0	0	0	0	0	0	0.171023	0	0	0	0.176194	0.123388	0	0	0.121349	0	0	0	0	0	0.149716	0	0.0548882	0	0.0564027	0	0.451835	0	0	0
DDB_G0268250	DDB_G0268250	0	0	0	0	0	0	0.158825	0.737607	16.3227	14.6134	0	0	0	0	0	0	0	0	0	0	0	0	0	0	0	0	0	0.175295	15.5249	15.1209	0	0	0.122901	0	0	0	0	0	0	0	0	0	0	0.448216	15.4681	0	0	0
DDB_G0268252	DDB_G0268252	25.7859	26.2768	6.20244	3.82363	7.4914	3.71046	4.62862	2.08989	4.17901	0.633746	37.4783	22.8779	12.066	11.2761	16.0334	21.1827	14.5877	17.0266	11.4298	7.87794	24.9305	20.8569	7.52385	5.49412	2.52392	2.85282	1.98578	1.91572	0.433372	0.455234	28.7215	29.0328	6.26797	9.33805	12.2775	12.0441	10.7337	8.6869	4.78718	6.26753	26.0313	5.01304	5.60093	3.35925	2.40638	30.1781	11.6711	18.608
DDB_G0268254	DDB_G0268254_ps	0.222171	0.118798	0	0.349577	0.114151	0	0.634759	0.368489	1.17895	0.65183	0.165797	0	0.320267	0.21087	0	0	0.237686	0	0	0	0	0	0.13172	0	0	0	0	0	0.891476	0.874017	0	0	0	0.229361	0.259033	0	0.126171	0	0.757505	0.0904754	0.170485	0.174788	0.0570753	0.501624	0.91539	0.0828983	0.265568	0
DDB_G0268258	kif12	3.53974	3.25365	7.96062	6.72038	7.81592	4.50249	3.30145	0.970404	10.4785	12.428	2.57606	2.37093	5.65087	3.60958	9.69896	12.4167	5.32048	5.05409	3.51348	2.59616	3.79023	4.82328	6.3479	4.28585	6.01597	3.15956	1.79942	1.66046	20.7534	14.3034	2.80603	2.54829	3.36316	4.71132	8.11764	8.43175	4.95078	7.85809	2.59332	4.50319	3.39669	7.3405	6.1592	2.13592	11.4532	2.47349	4.63022	11.0578
DDB_G0268260	DDB_G0268260	6.83021	3.88048	12.0691	8.73198	12.173	15.9856	29.2716	28.4392	35.7726	30.0588	6.53065	4.71786	9.99983	7.29313	7.39345	9.12394	8.56313	9.7721	12.8176	12.3254	5.40373	4.84926	6.70693	6.29755	11.6385	12.7793	33.108	31.1292	22.9531	27.1099	6.16828	5.51977	5.89866	8.48356	11.1986	8.66652	12.6064	10.1371	18.0482	16.5151	5.35535	10.4005	14.0793	28.8554	32.9157	5.62426	8.64648	8.2587
DDB_G0268264	DDB_G0268264	1654.45	1646.66	3301.44	4089.1	3497.43	3632	4675.36	5743.2	5273.3	4704.13	1836.79	2152.97	3299.52	3499.83	3267.23	2740.39	3115.6	2500.91	3173.62	3134.94	2059.26	1541.38	4240.2	4767.76	4798.49	4311.03	6673.14	5651.37	7306.13	5615.04	2268.59	1856.72	5333.44	3173.86	3205.74	2635.91	2800.51	2419.74	3951.79	2736.94	1650.55	3695.27	3564.71	5209.28	4988.71	1994.88	3399.67	3003.81
DDB_G0268266	DDB_G0268266	9.72192	9.7129	15.5965	20.7315	23.6609	25.665	21.5631	52.5464	27.0392	29.2738	14.4146	12.7237	16.4117	15.5409	12.3435	13.8311	14.917	13.0391	19.1414	17.9615	7.81057	8.88476	19.1877	24.3371	29.6941	26.881	22.3223	47.6992	29.1547	27.2466	6.92155	11.7814	10.5347	14.9888	9.99265	12.2899	12.0592	14.8943	21.8947	19.4308	9.71741	18.164	24.6629	37.0548	28.1565	13.5691	15.9763	13.0873
DDB_G0268268	DDB_G0268268	6.92035	6.7754	13.9507	11.5023	19.4309	10.4475	12.1138	16.8128	23.706	23.5637	10.6197	7.1814	20.2328	19.2424	18.2317	19.8029	18.0398	22.5648	13.8173	11.3753	6.24164	3.92269	9.70829	8.72653	10.9332	9.61175	4.82238	7.83757	22.0582	14.2422	5.63351	8.9327	9.15835	13.6849	12.8415	16.8336	13.7276	12.2448	8.77347	8.65304	6.84787	12.7265	14.9392	14.4633	23.6349	8.90053	19.7376	19.0173
DDB_G0268270	DDB_G0268270	67.4935	57.2339	96.7298	97.4834	125.939	128.681	106.629	67.9352	14.6383	5.44176	84.0099	66.4306	79.0979	76.8968	111.031	118.668	105.003	105.368	125.406	133.177	67.6161	54.0951	105.231	79.4132	129.029	117.642	68.4633	43.8658	3.51448	5.79102	69.6148	69.6576	59.4451	50.0643	98.9654	93.9903	112.941	110.111	114.71	117.233	62.3637	97.1066	127.31	87.2821	10.04	75.2202	77.9974	114.85
DDB_G0268272	aslN	0.126924	0.0678681	0	0.19971	0.195639	0.174419	10.9696	22.5952	33.9567	30.0886	0.0947179	0.116894	0.274448	0.120468	0	0.0638297	0.0678939	0.219281	0.12495	0.1543	0	0	0.0752502	0.129132	0.197738	0.596015	5.51591	11.2066	22.8162	29.8877	0	0.0575845	0.210457	0	0.369957	0	0.14416	0	2.16377	0.775315	0.0973961	0.0998548	0.185029	16.7824	32.0227	0.105806	0.197458	0.0319148
DDB_G0268274	DDB_G0268274	110.669	94.2889	113.599	102.601	115.61	78.2489	47.2314	28.942	34.9271	17.245	135.018	138.717	113.195	85.4261	115.435	135.789	149.347	130.903	128.386	133.98	75.2247	96.5774	74.597	82.226	67.9637	92.7234	22.7195	40.545	18.4259	22.7104	118.587	115.003	39.0865	77.7471	112.968	111.346	107.443	109.749	74.5267	79.2896	102.479	108.1	96.9293	38.0867	26.0861	136.868	99.3107	125.612
DDB_G0268278	DDB_G0268278	2.15205	3.68235	6.08434	8.46541	23.4412	62.9915	264.081	287.928	563.951	473.797	2.56957	2.37839	5.27384	4.08517	1.91686	3.24678	4.60468	4.46161	21.6096	23.0228	1.28196	1.39694	10.2072	19.2675	42.5797	56.5919	276.258	361.363	426.236	441.207	1.85252	2.14802	3.5684	3.99906	4.01458	2.9537	6.59962	9.45143	105.074	77.2973	2.9172	7.27488	43.2163	276.005	518.874	2.47398	4.6795	2.58182
DDB_G0268280	DDB_G0268280	0.430005	0.624096	0.542733	0.0483282	0.378746	0.126624	0.307139	0.441504	0.353139	0.252319	0.550104	0.509176	0.531314	0.291523	0.334375	0.864993	0.788631	0.424515	0.362844	0.485414	0.228705	0.318999	0.32778	0.124996	0.334957	0.504809	0.287497	0.338989	0.739467	0.414278	0.566564	0.836101	0.203716	0.317087	0.608782	0.772859	0.418628	0.878374	0.544561	0.450289	0.52705	0.295531	0.252685	0.374322	0.302729	0.52964	0.411419	0.599684
DDB_G0268284	tgrO4	0	0.0461818	0	0	0	0	0.370136	0.334243	45.4106	65.4262	0	0	0.124501	0.081974	0.0427379	0	0	0	0	0.0524979	0	0.0560624	0	0	0	0	0.346465	3.13197	94.8171	84.6991	0	0	0.0954723	0.0445812	0	0.0493913	0	0	0	0	0.0230909	0	0	0.35219	55.4184	0	0.103238	0.021369
DDB_G0268286	DDB_G0268286	1.47778	2.89737	0.870423	0	0.75928	1.52308	18.9996	23.5571	51.1899	54.196	4.22742	3.40252	1.06514	0.701307	2.55943	1.61021	2.10798	2.5531	3.637	1.79653	1.65057	1.59876	0.438071	1.25291	1.72671	2.89143	18.2786	25.6298	58.9017	62.1499	2.87737	2.90533	0.95292	0.88994	1.57939	1.97192	1.67847	1.00623	8.06174	6.01802	2.18758	0.435212	1.14118	21.2784	52.693	3.81497	0.883222	2.08482
DDB_G0268288	DDB_G0268288	1.32436	1.22995	2.27858	0.932236	0.895329	0.431036	0.846374	1.04047	2.06516	2.04502	1.92461	1.79746	1.80863	1.05852	1.31069	2.27847	1.49142	2.58909	1.37238	1.82185	1.34945	1.13114	1.36373	0.709155	1.19451	1.22743	0.605836	1.09899	1.3425	1.52775	1.92862	1.73931	0.500834	1.47516	1.58472	1.47488	2.13756	1.92217	1.94878	2.21406	1.27715	1.60541	0.663183	0.943424	2.05509	1.86103	1.43357	1.79458
DDB_G0268290	DDB_G0268290	1.40231	0.749833	3.71685	2.20647	0	0	2.00325	0	1.24022	0	2.09296	0	0	0	0	0	0	0	0	0	1.04417	0.910261	0	0	0	1.64625	0.937568	1.10549	0	0	0	0.636216	0	0.723845	0.817485	0.801945	0	0	0	1.14213	1.07607	2.96166	0	1.00162	0.620111	1.04648	0	0
DDB_G0268292	DDB_G0268292	0	0.126331	0.208736	0	0	0.162333	0.168752	0	0.104475	0	0	0	0.170287	0	0.11691	0	0	0	0	0	0	0	0	0	0	0	0	0	0	0	0	0.107189	0.130583	0.243904	0	0	0	0	0	0	0.0631653	0.104368	0.0811663	0.0843758	0.0522376	0	0.0851434	0.058455
DDB_G0268294	DDB_G0268294_ps	0.27398	0.293002	0	0	0	0	0	0	0.242312	0	0	0	0	0	0	0.275567	0	0	0	0	0	0	0	0	0	0	0	0	0	0	0	0	0	0	0	0	0	0.27983	0	0	0.283491	0	0	0	0.121156	0	0	0.137784
DDB_G0268298	DDB_G0268298	0	0.352194	0	0	0	0	0.470459	0	0	0	0	0	0	0	0	0	0	0	0	0	0	0	0	0	0	0	0	0	0.528582	0	0	0.298829	0	0.339988	0	0	0	0	0.449147	0	0.176097	0	0	0.23523	0	0	0	0
DDB_G0268300	DDB_G0268300	0	0.726401	1.20023	0	0.697984	0.933413	0	1.5021	0	0.797133	0	0	0	0	0	0	0	0	0	0	0	0	0	0	1.05821	0	0.908269	0	0	0	0	0	0	0	0	0	0	0	0	0	0.3632	0.600116	0.815698	0.751052	0.398567	0	0	0
DDB_G0268302	rpl38	8706.88	7863.48	9335.03	10842.4	9339.76	9385.22	4380.54	3023.18	1313.26	541.715	8860.63	9694.05	10593.8	10645.1	10338.5	9396.49	8852.3	7559.79	7093.9	7087.18	6373.37	4969.35	6043.81	6894.86	5565.94	5046.97	2890.4	2430.47	398.44	532.336	10444.1	10702.2	10865.4	6810.89	10061.5	6807.79	7495.24	5802.34	4047.92	3994.83	8285.18	10088.7	9362.49	3701.86	927.49	9277.34	10619.5	9867.5
DDB_G0268304	tgrO3	0	0	0	0	0.0687246	0	4.49035	11.3883	95.3483	114.669	0	0	0.0964086	0	0	0	0	0	0	0.0813044	0	0	0	0	0	0	5.81292	14.3407	106.484	102.459	0.246731	0.12137	0	0.0690437	0	0	0	0	0.273634	0.163412	0	0	0.0343623	7.93931	105.009	0	0.0482043	0
DDB_G0268306	rpb9	26.4555	28.2923	28.9702	24.0379	35.992	15.8733	43.1156	30.4884	48.1135	41.9793	26.1381	17.1584	25.2453	22.6342	20.2822	20.9872	25.5126	41.1998	19.8082	23.555	38.2884	28.0568	33.137	15.9219	21.4786	21.8716	28.8985	25.262	34.6871	42.7191	22.9108	30.4293	16.8877	20.0029	26.935	25.9968	27.0857	32.7289	25.9171	26.4028	27.3739	26.504	25.9327	36.802	45.0464	21.6482	23.9397	20.6347
DDB_G0268310	DDB_G0268310	0	0	0	0	0	0	34.794	67.1579	102.525	51.0165	0	0	0.888873	0	0.305127	0	0	0	0	0	0	0	0	0	0	0	30.5075	38.8881	48.9894	65.8421	0	0.279755	0	0	0	0	0	0	0.840956	0.251107	0	0	0	50.9759	76.7708	0	0.444437	0.152563
DDB_G0268312	DDB_G0268312	1.94648	1.38775	3.43947	1.0209	3.33365	3.56647	2.78062	0	3.44301	5.33009	0	2.39023	1.87061	0	2.56853	3.26294	2.77656	3.36286	0	3.1551	0.966251	0.842331	1.5387	3.96068	1.01082	4.57019	0	0	4.16554	2.18784	3.98944	2.35495	1.43446	1.33965	2.26944	2.96839	3.68469	1.32536	0.884886	1.0569	1.66712	2.23019	3.45006	1.39031	4.38655	1.19511	0.935307	2.91573
DDB_G0268314	DDB_G0268314	0.081509	0.174336	2.23243	1.09013	1.75892	0.896076	0.465755	0.180253	0.252308	0.23914	0.243307	0	1.46872	1.4699	1.65369	2.37746	2.04923	1.61943	1.60483	1.28817	0	0.158727	0.483247	0.24878	0.698416	0.956884	0	0.321283	0.065412	0	0.250586	0.0369801	0.675765	1.09391	2.94601	2.00436	2.59218	2.45586	0.889311	0.796636	0.127923	1.66128	1.3275	0.323004	0.245724	0.121653	1.46931	2.01557
DDB_G0268316	DDB_G0268316	4.40614	3.08987	2.87178	3.52326	5.01017	8.28827	54.6368	47.7612	27.0864	29.9233	5.12083	4.98929	3.90467	2.60519	3.46709	4.57696	4.75248	4.80448	5.75978	5.53212	3.496	3.84472	3.34031	4.11534	11.647	18.3162	45.6373	37.1268	26.317	30.6891	3.86393	4.7518	2.35548	3.54205	3.78973	4.54384	5.12755	5.82816	12.1169	10.3247	3.748	3.19752	6.64922	51.199	28.5048	5.05506	3.25493	4.02203
DDB_G0268318	DDB_G0268318	16.282	12.8481	265.36	223.359	211.497	140.983	123.524	167.1	543.29	439.113	43.6477	30.282	344.319	276.068	137.36	181.253	228.816	241.151	158.11	154.508	7.76866	7.59323	198.313	117.726	132.495	54.1886	79.9012	54.3338	243.063	115.847	41.7948	42.0273	217.206	384.159	183.753	216.963	170.568	162.422	68.9889	74.6745	14.565	244.36	176.24	145.312	491.201	36.9649	310.194	159.307
DDB_G0268320	DDB_G0268320	13.7531	12.5995	18.0991	14.4519	19.5683	22.6002	32.0807	39.7725	41.424	60.5539	15.0721	13.9064	14.0027	14.3315	15.2769	16.9283	18.3663	21.1022	28.6881	28.7039	15.6834	17.5427	27.0847	18.5913	29.6672	22.2426	38.3884	32.223	78.1085	67.5092	13.6012	14.0066	17.2762	23.0349	17.4927	25.4653	27.3091	35.6082	40.2026	49.6624	13.1763	16.2755	21.0842	35.9266	50.9889	14.4893	14.1671	16.1026
DDB_G0268322	DDB_G0268322	0.148198	0.158487	0	0.233184	0.152287	0.203654	0.211707	1.14706	0.393207	0.34784	0	0	0.213633	0	0.146669	0	0.158548	0.256036	0.291787	0.360326	0.441401	0.384792	0.351453	0.904656	0.230881	0.347958	0.198168	0.70098	0	0	0.364489	0.268946	0	0.152995	0	0	0.336647	0	0.404232	0.120702	0.153343	0.116592	0.177971	0.679384	0.370523	0	0.106816	0.0733344
DDB_G0268324	DDB_G0268324	0.298773	0.319517	0	0.235053	0.153508	0	0	0.33036	0.13212	0	0.668884	0.550327	0	0	0.147845	0.300504	0	0	0	0	0.667411	0.193939	0	0	0	0.350748	0	0	0	0.16791	0.183706	0.135551	0	0.154221	0	0	0	0	0.203737	0	0.309145	0.117527	0.0767542	0.16518	0.06606	0.609606	0	0.224174
DDB_G0268326	DDB_G0268326	0.295724	0.316256	0	0	0	0.203192	0	0.163494	0	0.173526	0.662059	0.272356	0	0	0	0.148719	0	0	0	0	0	0.575879	0	0	0	0	0	0	0	0	0.727326	0.805008	0	0.305295	0	0.169118	0	0	0	0	0.30599	0	0.101596	0.0817472	0.0867628	0.467207	0	0.0743594
DDB_G0268328	DDB_G0268328	1.2095	1.16789	1.16197	0.997739	1.1222	1.0973	1.45941	1.73988	2.14979	3.29361	1.99798	1.3194	1.47269	1.24828	1.58053	2.35034	2.09798	2.35333	2.12705	2.16987	1.32905	1.38728	1.50378	0.884075	1.15254	0.854699	1.06774	1.68481	2.54439	2.75854	1.79061	1.87531	0.687975	1.09105	1.65661	2.01461	1.97393	2.47065	2.69051	2.87877	1.1887	1.07986	1.10975	1.59965	2.7217	1.65869	1.36049	1.96543
DDB_G0268330	sgmD	34.5593	31.2402	28.1713	23.8389	28.6952	22.0447	32.5356	20.4752	21.2815	8.71581	47.442	35.75	30.5477	23.4967	35.3787	40.5362	45.0241	45.5071	49.3268	46.8287	25.9545	26.6111	21.37	13.097	19.5925	13.485	14.8302	20.1405	7.78786	12.3546	33.4876	36.5701	17.7331	15.641	31.4034	26.1628	35.6534	34.387	39.84	37.0997	32.8998	26.0051	25.37	26.5054	14.9987	41.596	27.0222	37.9575
DDB_G0268332	uduA1	134.316	125.164	59.0883	61.8236	33.2169	27.5716	2.78657	2.77312	0.492909	0.654058	249.129	200.182	141.399	125.368	73.0837	63.9033	20.5705	14.9245	6.03525	7.79167	5.8099	5.06479	3.63468	14.7425	2.60482	5.88851	1.11787	0	0	0	40.4365	70.5466	17.8664	25.316	12.671	14.0238	5.3806	7.68457	3.04038	4.31227	129.74	60.456	30.3942	2.77984	0.573483	224.655	133.383	68.4935
DDB_G0268334	DDB_G0268334	10.9793	9.59594	8.76477	6.05082	8.87692	6.66313	7.56354	8.13448	12.6185	13.3428	12.0614	10.2657	8.75711	9.73318	11.4176	13.0049	9.59958	9.24354	11.4121	11.1794	13.4458	11.7214	10.3093	7.48468	8.59589	7.58964	8.7939	7.64488	12.4339	12.7166	10.2119	10.8728	8.62515	8.45785	9.35706	10.8365	8.73556	8.65225	10.0332	9.53239	10.2876	7.40779	7.77003	7.84901	12.9806	11.1635	9.24515	12.2112
DDB_G0268336	DDB_G0268336	14.4905	12.1507	9.60186	3.36821	3.38416	2.94166	3.52844	0.728293	1.45632	1.15947	16.2204	10.0091	10.6816	6.56413	10.5928	10.434	12.3315	10.8104	11.3473	9.6087	12.7516	8.97848	3.90503	3.35058	2.30881	3.8662	0.880745	1.03849	0.528582	0.740329	13.3646	12.4014	4.00453	4.75983	9.0233	7.34509	8.6032	6.72723	3.81775	4.15753	13.3206	6.48503	3.16291	2.12837	1.30789	13.1148	8.62288	10.5134
DDB_G0268338	DDB_G0268338	0.207007	0	0	0	0	0	0	0	0	0	0	0	0	0	0	0	0	0	0	0	0	0	0	0	0	0	0	0	0	0	0	0	0	0	0	0	0	0	0	0	0.103503	0	0	0	0	0	0	0
DDB_G0268340	DDB_G0268340_RTE	0	0	0	0	0	0	0	0	0	0	0	0	0	0	0	0	0	0	0	0	0	0	0	0	0	0	0	0	0	0	0	0	0	0	0	0	0	0	0	0	0	0	0	0	0	0	0	0
DDB_G0268342	DDB_G0268342_ps	0	0	0	0	0	0	0	0	0	0	0	0	0	0	0	0	0	0	0	0	0	0	0	0	0	0	0	0	0	0	0	0	0	0	0	0	0	0	0	0	0	0	0	0	0	0	0	0
DDB_G0268344	DDB_G0268344	28.0193	18.5122	9.59105	6.0014	6.18057	6.65253	6.07734	3.40635	3.63278	2.06591	24.7412	15.6723	8.88173	10.025	9.00141	9.8857	7.06241	9.37741	5.48782	6.77689	20.5358	13.5218	8.69736	9.25348	8.68467	5.8554	5.68868	3.00683	1.17727	1.81377	12.4476	9.98337	6.48653	4.84626	8.38083	6.87923	14.1627	9.8888	8.40293	6.45194	23.2657	7.79623	6.41655	4.74184	2.84934	20.2067	9.45336	9.44356
DDB_G0268346	DDB_G0268346	7.3994	7.36361	24.3338	27.0045	39.2851	34.7415	123.467	161.361	101.616	85.0275	17.6392	10.4113	28.1477	17.9477	22.4777	23.0504	39.3608	46.5182	50.9903	55.2216	4.74445	6.80436	24.4937	18.8203	25.1368	35.4703	80.9411	77.9382	37.608	70.2315	10.1103	15.4798	21.0167	48.3795	24.0839	31.3839	43.3052	38.6267	68.5379	51.8117	7.3815	25.6691	37.0133	142.414	93.3218	14.0253	23.0477	22.764
DDB_G0268348	DDB_G0268348	0.905656	0.899354	0.571539	0.508933	0.731221	0.133345	0.231029	0.357644	0.143032	0.227752	1.44825	1.0724	0.792645	0.245597	0.864299	1.17116	0.899695	0.72645	0.509469	0.353892	0.722532	1.09177	0.882118	0.329075	0.352735	0.607545	0	0.101994	0	0.0363555	1.07394	1.20332	0.286038	0.701225	0.716516	0.924862	0.514322	0.528568	0.441126	0.579563	0.902505	0.540236	0.432283	0.294337	0.185392	1.26033	0.519121	1.01773
DDB_G0268350	DDB_G0268350	2.70089	2.06315	2.13059	2.65609	2.67629	3.31389	11.7817	16.7987	13.2232	13.3579	3.45524	2.39862	2.43339	1.64797	2.95941	4.17183	3.1991	3.33301	4.17825	4.28021	1.72382	2.06627	3.03102	3.92553	2.32931	3.28398	12.1891	14.3722	14.5532	17.51	3.20276	2.84462	2.71905	2.53935	2.86785	3.08915	3.23201	3.6945	7.82751	7.89565	2.38202	2.39334	2.99509	14.2902	13.2906	2.92693	2.04068	3.56562
DDB_G0268352	DDB_G0268352	1.59421	0.914823	1.99251	1.52953	2.35741	1.06867	1.55529	2.27869	0.584613	0.365056	2.32135	1.0027	1.12103	0.88573	1.0775	2.3074	2.45432	3.4932	1.6077	2.03261	1.9109	2.06966	1.5676	0.632954	2.42308	0.821653	0.779909	0.674368	0.187226	0.0874092	1.43448	1.9758	0.34386	1.20425	1.90405	1.60102	2.34067	2.85937	1.32575	1.01341	1.25452	1.76102	1.71304	1.91699	0.474834	1.66202	1.00338	1.69245
DDB_G0268354	gxcGG	11.2802	8.64924	11.0004	12.3908	14.38	27.0541	50.0149	56.4218	31.6234	44.6473	18.4242	12.8391	13.116	13.2316	16.4824	16.1621	14.6296	17.7418	19.1715	19.1468	10.1427	10.9142	15.9623	16.8899	24.1224	30.9826	53.7891	47.4832	30.5737	39.9506	11.3198	12.891	7.76399	9.77767	12.5314	15.9447	13.7186	16.6295	47.6041	40.9098	9.96474	11.6956	20.7171	53.2184	38.1353	15.6316	13.1738	16.3223
DDB_G0268358	DDB_G0268358	8.57543	9.26161	10.6521	11.7563	12.7382	10.5009	14.3122	14.9272	19.2234	13.352	9.88433	8.75794	11.9946	11.6044	14.369	14.0051	14.0794	14.082	15.5468	12.9023	8.59813	6.06248	11.7792	9.32927	13.4921	7.57533	12.0346	16.3319	11.5834	11.8337	8.24847	8.01235	12.6706	10.4307	11.0871	12.1388	11.1865	12.4874	14.9376	11.4101	8.91852	11.2042	11.6195	14.6197	16.2877	9.32114	11.7995	14.187
DDB_G0268360	DDB_G0268360	802.621	702.239	589.453	631.445	626.804	657.122	710.562	617.792	524.901	495.129	753.311	721.496	560.032	486.436	639.456	601.081	610.469	574.742	575.711	536.267	663.743	585.748	455.778	462.761	432.728	465.213	531.117	530.285	356.943	399.638	748.418	705.034	496.731	398.237	559.659	475.747	560.795	503.353	458.073	428.972	752.43	610.449	641.963	664.177	510.015	737.404	523.234	620.268
DDB_G0268362	DDB_G0268362	0.450482	0.541978	0.497505	0.708814	1.21514	1.16072	7.48103	9.58857	5.32878	2.97376	1.26066	0.518605	0.892903	0.320675	0.167187	0.736274	1.20485	1.2647	0.886951	0.616102	0.754727	0.438623	1.00155	0.343738	1.22818	2.2476	6.85202	6.30358	4.06707	4.30388	0.276987	0.459856	0.18674	0.988255	0.393918	0.772859	1.7908	1.32279	4.30064	3.21039	0.49623	0.60316	1.18793	8.5348	4.15127	0.88963	0.606789	0.45173
DDB_G0268364	DDB_G0268364	2.60702	3.26402	3.82014	2.50124	2.87497	3.4078	3.72422	2.24986	5.62363	7.31295	3.32159	5.03626	3.57478	3.50038	5.16023	4.6047	4.48973	5.0533	5.25814	4.32883	3.12489	3.63217	2.18651	2.19952	1.88217	2.538	3.48605	4.81219	9.28717	8.79082	3.67511	3.00023	3.44417	4.33248	3.55851	3.92722	2.52773	5.0656	4.68286	5.74852	2.93552	3.16069	3.14138	2.98704	6.46829	4.17893	3.53758	4.88246
DDB_G0268366	DDB_G0268366	8.6204	6.58494	4.78733	2.13146	4.55568	4.23077	7.21282	5.71906	12.5252	11.4173	7.16824	2.94885	4.43807	2.57146	4.02197	5.44993	6.19219	4.89345	5.8192	5.38958	5.86868	4.31665	4.23469	1.75407	3.0697	3.18058	6.09286	5.63079	6.72033	8.30511	6.66338	7.15157	2.85876	4.0683	5.16892	5.07065	5.0354	4.77957	5.03859	4.31292	7.60267	3.45939	4.39322	6.46594	11.9712	5.05854	3.50477	4.73595
DDB_G0268368	mybAA	2.9216	5.97955	2.22523	3.72517	2.74341	2.83809	10.1462	12.8105	46.5996	47.5878	2.8569	2.78352	2.54148	2.10365	1.99411	3.03986	2.91007	2.61079	7.93426	6.91982	3.60077	7.52047	2.68782	3.8949	3.76687	5.20391	18.86	35.9777	85.6193	107.349	4.02642	2.37678	2.283	3.53619	1.35079	1.90125	4.3482	4.57888	14.4955	18.3389	4.45058	2.9752	2.79075	11.4784	47.0937	2.82021	2.32256	2.51698
DDB_G0268370	DDB_G0268370	0	0	0	0	0	0	0	0	0	0	0	0	0	0	0	0	0	0	0	0	0	0	0	0	0	0	0	1.4583	0	0	0	0	0	0	0	1.05788	0	0	1.26143	0	0	0	0	0	0	0	0	0
DDB_G0268374	dcd2B	1.81383	0.840564	0.854685	1.14159	1.4911	1.57862	22.8019	37.0366	168.974	241.53	0.81215	0.556833	1.65597	1.26248	0.538534	0.304057	1.03493	1.25347	2.49987	2.35206	0.18008	0.863419	0.430151	1.59933	0.282581	0.567831	19.565	40.9907	194.374	197.146	1.71008	0.822922	1.40354	1.18594	0.422955	0.691524	1.30476	1.60555	6.1019	5.17056	1.3272	0.99814	1.53486	29.9192	205.252	0.684492	1.45923	0.421295
DDB_G0268376	DDB_G0268376	0.175998	0	0	0.553851	0.180854	0.241856	0	0.583814	0.311311	0.413089	0	0	0	0	0.174182	0	0	0.912192	0	0	0	0.228487	0.41738	0	0	0	0.235341	0.277491	0.282481	0.197821	0	0	0.194552	0.363388	0.205199	0.201298	0.199898	0.179756	0.24003	0.430033	0.0879989	0.276925	0.211355	0.291907	0.3622	0	0	0.0870908
DDB_G0268382	DDB_G0268382	0	0.354883	0.586373	0	0.341	0	0.47405	0	0	0.389439	0.495281	0.611241	0	0	0.328419	0.333766	0	0	1.30673	0.403419	0	0	0	0	0	0	0	0	0	0	0	0.60222	0.366827	0.342583	0	0.379546	0	0	0	0.270275	0.177441	0.293186	0.1705	0.237025	0.19472	0.553261	0	0.331092
DDB_G0268384	DDB_G0268384	22.278	19.5721	22.5174	20.9041	21.2675	20.5545	6.39081	4.19715	5.87494	5.09105	25.4266	22.8065	25.7307	18.7001	31.3951	37.3603	28.0397	31.072	27.2253	26.4239	23.419	21.7649	20.4149	18.114	22.0353	16.2332	2.35659	3.98987	4.49679	4.67285	20.7832	19.2307	17.7831	21.133	26.1323	30.649	28.7421	28.5691	16.7632	23.2237	20.925	21.7108	20.911	5.29398	5.48299	24.1166	22.2154	34.3777
DDB_G0268386	DDB_G0268386	9.50336	5.49361	17.3599	13.4376	18.8054	20.6481	25.8676	30.5302	17.5481	14.0917	14.8548	9.2255	17.6797	15.4802	16.078	19.1814	15.594	18.3045	16.9412	16.7052	8.22384	9.75337	15.9893	18.1614	21.1079	25.1777	23.0971	23.083	13.9133	16.167	9.71254	10.546	13.9124	23.997	15.1229	22.6203	17.9413	18.9535	21.5431	20.8671	7.49849	15.3988	19.7267	28.1989	15.8199	12.0401	16.5799	17.6297
DDB_G0268388	DDB_G0268388_ps	3.89826	2.27395	9.08002	7.38837	6.46394	4.99173	4.1766	2.74297	2.42905	1.87153	4.23142	2.93745	8.4292	6.05449	7.27765	5.88126	5.68703	6.42872	7.50082	4.95449	1.84717	2.41541	8.08914	5.76882	5.107	2.2882	2.96175	1.53657	0.9954	1.09541	2.94167	2.97448	6.65971	7.95738	6.30108	7.09329	4.93078	7.05811	3.86657	3.24716	3.0861	8.23419	5.72783	3.45979	2.15029	3.58443	7.24185	6.57945
DDB_G0268390	DDB_G0268390_ps	0	0	0	0	0	0	0	0	0	0	0	0	0	0.189702	0	0	0	0.172652	0	0	0	0	0	0	0	0	0	0	0	0	0	0	0	0	0	0	0.113506	0	0	0	0	0	0	0	0	0	0.0948511	0
DDB_G0268394	DDB_G0268394	2.81613	3.60549	7.07874	7.36429	5.82842	8.44841	19.2081	22.1478	13.8563	18.0606	3.55192	2.92236	6.51813	5.87281	6.47698	7.49999	7.29859	8.22304	9.76172	9.30624	3.60317	2.72912	7.9483	9.28135	9.70151	11.8272	26.0945	23.5138	18.2071	19.5714	3.46309	3.45507	6.79601	7.86191	7.72285	9.2092	8.96497	13.8547	13.9022	16.3462	3.21081	7.22152	7.13841	20.678	15.9585	3.23714	6.19547	6.98848
DDB_G0268396	15-Sep	241.413	208.616	326.895	289.646	226.053	200.862	437.495	277.062	210.756	187.873	225.537	164.981	251.366	209.662	170.762	215.73	174.01	199.363	146.057	138.058	191.762	176.442	282.781	212.814	179.776	194.817	187.614	187.716	135.528	150.497	219.84	246.811	257.955	378.756	256.268	253.91	209.913	179.407	293.023	218.702	225.014	308.27	213.457	357.279	199.314	195.259	230.514	193.246
DDB_G0268398	DDB_G0268398	0.762657	0	0	0	0	0	0	0.843287	8.76859	9.8453	0	0	0	0	0	0	0.815917	0	0	0	0	0	0	0	0	0	1.01981	0	6.12042	10.2867	0	0	0	0	0	0	0	0	0	0	0.381329	0	0	0.421643	9.30694	0	0	0
DDB_G0268400	DDB_G0268400	0	0.485955	0	0.714988	0	0	0	0.502446	5.22449	1.59982	0.678207	0	0	0	0	0.457038	0	0	0	0	0.676713	0	0.538812	0	0	1.06691	0	0	0.729333	3.0645	0.558799	0	0	0.469112	0	0	0	0	0	0.740196	0.242977	0.357494	0	0.251223	3.41216	0.339103	0	0.228519
DDB_G0268402	rab24	43.4715	33.6649	73.7877	65.705	57.8742	45.6131	57.206	48.3041	116.098	109.321	46.9833	42.9947	66.0612	71.1383	69.9386	58.585	66.2099	66.9645	66.1958	66.6456	30.6154	32.5273	86.3338	76.6903	45.7062	46.2572	20.9036	27.3486	75.9596	61.1373	33.1811	34.199	74.5672	65.2174	42.9442	52.1699	62.2659	64.7405	42.3481	47.9638	38.5682	69.7463	51.7436	52.7551	112.71	44.989	68.5998	64.2618
DDB_G0268404	DDB_G0268404	8.2384	6.5646	7.13598	7.11682	8.85304	10.4333	21.9224	22.9223	15.3343	16.1138	8.43838	6.24844	8.84873	7.97266	8.79286	11.9147	10.6571	10.6051	13.9942	12.241	6.73583	5.94188	7.34249	5.9165	9.39541	9.73477	20.3044	19.2716	14.4328	17.491	6.42296	7.13339	5.95224	8.39385	8.09857	12.3172	12.1093	12.264	18.2121	17.5422	7.4015	7.1264	9.64315	22.4223	15.7241	7.34341	8.4107	10.3538
DDB_G0268406	DDB_G0268406	0	0	0	0	0	0	1.82649	1.06031	1.69619	1.12536	0	0	0	0	0	0	0.341965	0	0	0	0	0	0	0	0	0	0.427421	0	1.02607	1.43711	0.393077	0	0	0	0.745354	0	0	0.326469	0	0.260338	0	0	0	1.4434	1.41078	0	0	0
DDB_G0268408	DDB_G0268408_ps	0	0	0	0	0	0	0	0	0	0	0	0	0	0	0	0	0	0	0	0	0	0	0	0	0	0	0	0	0	0	0	0.168811	0	0	0.216908	0.212784	0	0	0	0	0	0	0	0	0	0	0	0
DDB_G0268410	drnB	0.642752	0.790485	0.795028	0.556239	0.495366	0.309144	1.01001	1.24373	0.93796	0.829741	0.719487	0.591961	0.509602	0.488046	0.667925	0.549505	0.550111	0.721796	1.01241	0.937665	0.526462	1.20994	0.800252	0.653932	0.550747	0.754566	1.54706	1.16542	1.75378	1.4449	0.553291	0.291612	0.355257	0.72991	0.449637	0.624877	0.474525	0.85342	1.09575	1.17787	0.716618	0.675633	0.402255	1.12687	0.883851	0.655724	0.498824	0.608715
DDB_G0268412	DDB_G0268412	4.40127	3.8386	8.30567	7.93375	7.64032	5.10869	1.22085	1.13396	1.51167	1.20354	5.9312	4.25025	10.2868	10.3015	10.0227	14.6986	7.81725	9.08037	6.4782	5.19474	8.90901	6.43506	11.8057	13.9987	6.92342	8.02628	1.42847	1.9538	1.23451	1.44088	4.46655	3.37328	6.37681	10.8961	10.8609	11.8274	7.61978	8.20493	3.90457	4.62877	4.11993	8.11971	6.3745	1.17741	1.3576	5.09072	10.2942	12.3606
DDB_G0268420	DDB_G0268420	12.2189	10.0353	30.2697	19.8542	24.9069	11.6879	2.50988	0.927203	2.7193	0.562338	6.07894	3.604	5.75618	4.92697	6.48109	18.1533	12.7731	14.6252	18.7901	18.5437	11.1202	11.8195	20.6911	5.52507	26.75	13.7819	0.640738	0.755496	0.256361	0.314175	9.03523	7.60888	2.6043	7.21407	17.0861	13.5186	10.7034	14.9676	8.33218	13.1065	11.1271	25.0619	18.2974	1.71854	1.64082	4.84147	5.34157	12.3172
DDB_G0268422	DDB_G0268422	7.32273	4.47494	7.08586	6.03534	6.62898	4.07307	11.9552	10.2175	12.9527	11.4583	8.32707	4.8172	8.79664	4.6335	4.31379	13.3274	8.58022	9.94021	9.6118	5.72283	1.81753	4.75332	4.75495	3.1929	4.346	4.50298	7.46043	7.97193	6.99594	10.7783	4.93133	3.63868	2.12005	6.47977	7.92786	7.97656	4.35661	7.4791	4.75567	9.08818	5.89884	6.5606	5.35103	11.0864	12.2055	6.57214	6.71507	8.82061
DDB_G0268424	DDB_G0268424	11.3889	9.39346	14.337	9.36994	11.5502	9.20626	21.0547	15.7207	9.80922	7.94949	15.6649	10.8317	16.6321	12.8585	15.1022	21.5622	19.67	21.991	17.4406	15.1123	8.97919	8.31081	8.47338	7.87615	9.16146	10.4864	12.243	15.0225	6.33212	11.6298	11.8085	11.2798	8.22849	14.1398	14.2332	19.2412	18.262	20.5273	14.6188	16.248	10.3912	11.8535	10.3782	18.3877	8.87936	13.2483	14.7453	18.3322
DDB_G0268426	zntA	6.51689	5.16552	7.58665	5.18734	5.04222	5.79473	13.2525	19.4134	25.0888	26.633	6.98022	6.63741	5.74711	4.65724	4.93207	8.09691	7.30009	6.49045	9.35913	6.43122	4.56711	5.87255	5.091	4.52417	5.61391	6.48048	14.0453	18.6159	22.027	20.9407	5.37413	6.26117	4.2376	6.0946	5.45279	7.10294	7.14064	6.18621	10.4563	8.11779	5.8412	6.387	5.41848	16.333	25.8609	6.80882	5.20217	6.51449
DDB_G0268428	DDB_G0268428	0	0.069181	1.14308	1.22144	0.86417	0.711172	0.369646	1.5021	0.171638	0.151835	0.0965502	0.119156	0.559514	0.491193	0.128044	0.975967	0.138415	1.22938	0.127367	0.314571	0	0.0839824	0.843765	0.658149	1.20938	1.67075	0.259505	0.203989	0.103829	0.0727109	0	0.0586985	0	0.467483	0.527959	1.10983	0.293898	0.132142	0.176451	0.368813	0.0345905	1.18226	0.787671	0.935876	0.161736	0.107853	0.525354	0.552006
DDB_G0268430	DDB_G0268430	3.28024	2.92332	2.8103	3.20628	2.75789	2.52704	3.26596	3.35226	3.82418	5.07443	6.37938	2.92949	3.58225	3.39642	3.5907	5.14882	4.51957	4.29328	3.42494	5.31701	3.33069	3.67782	3.24129	2.22487	3.48434	2.33386	2.59189	3.0561	4.14808	5.58633	3.42264	3.8784	1.64821	2.822	3.76654	3.58125	3.4999	4.06095	4.47367	5.62664	3.10178	3.00829	2.64247	3.30911	4.44931	4.65443	3.48934	4.36976
DDB_G0268432	DDB_G0268432	0.287785	0.153883	0.678027	0.603756	0.295725	0.263649	0.890741	0.954629	1.01809	0.619178	0.143174	0.0883479	0.138284	0.182097	0.189877	0.434178	0.410509	0.74579	0.472182	0.174929	0.357147	0.311343	0.398115	0.0975968	0.373622	0.337848	0.96205	0.907484	0.461902	1.07823	0.294916	0.174088	0.0530207	0.544681	0.391455	0.438872	0.163433	0.489883	0.915803	0.820368	0.220834	0.640892	0.279687	0.922685	0.818632	0.115761	0.160191	0.312027
DDB_G0268434	DDB_G0268434	15.192	13.5038	33.8171	26.3875	24.1264	17.081	23.9571	16.3618	113.421	105.583	16.1959	13.4464	32.9919	31.4601	29.0941	26.3928	24.9071	19.7701	17.4807	18.2289	14.6911	16.6491	21.991	63.4309	17.8278	47.7139	17.94	43.2395	109.251	121.748	13.8296	16.4704	35.7682	22.4052	24.8436	20.5351	24.6501	20.7557	18.5665	17.6762	14.3479	30.1023	20.6037	20.1595	109.502	14.8211	32.226	27.7434
DDB_G0268438	DDB_G0268438	0	0.536419	11.5222	8.68161	6.18521	7.58218	0.716545	0.554623	0	0.588652	0.748636	0	7.95371	7.61727	5.95701	4.5405	2.14649	3.46633	0.987586	1.21957	0	0.651187	2.37906	0	1.56289	0	0.670721	0	0	0	1.85048	2.2757	3.88132	5.17828	5.26335	5.16329	1.70913	0.512305	0	2.45119	0.26821	10.1019	6.8837	0.635584	0.294326	0.374318	7.78549	5.24876
DDB_G0268440	DDB_G0268440_RTE	0	0	0	0	0	0	0	0	0	0	0	0	0	0	0	0	0	0	0	0	0	0	0	0	0	0	0	0	0	0	0	0	0	0	0	0	0	0	0	0	0	0	0	0	0	0	0	0
DDB_G0268442	DDB_G0268442	14.2158	14.5418	14.7441	10.2115	11.2736	15.5008	25.3847	26.1409	18.859	23.03	19.3723	17.0771	14.2557	18.1858	18.5039	18.3389	14.382	16.0174	19.4709	15.5914	13.3466	12.0362	8.97786	13.8342	12.2772	11.9724	21.6951	17.7847	18.8486	18.5837	10.641	12.058	18.2766	10.8474	15.8538	10.7806	16.1463	11.9942	25.9207	19.1293	14.3788	12.4778	13.3872	25.7628	20.9445	18.2247	16.2207	18.4214
DDB_G0268444	DDB_G0268444	3.78013	2.66443	4.09882	2.70358	3.00161	2.59732	3.4364	3.22982	6.00258	4.94034	2.0516	3.32317	3.59151	2.44626	2.46574	3.45639	2.66544	2.96853	2.53728	2.50662	3.45444	3.34602	4.27855	2.97182	2.54304	3.83258	3.90591	4.19911	4.96407	4.53854	2.64123	3.04026	1.70945	4.7007	2.90482	2.75134	2.92737	4.47507	4.92109	2.72892	3.22228	3.4012	2.79946	3.33311	5.47146	2.68738	3.01888	2.96106
DDB_G0268446	cbhA	10.6306	10.7596	3.01892	1.9415	1.46302	2.99996	6.64395	5.98218	2.68625	8.24285	19.6912	16.0845	2.73649	1.62158	1.0333	1.33652	5.48339	5.90336	4.85887	7.73102	28.977	28.711	2.36348	1.35194	2.21807	2.4514	2.66531	4.19024	3.35153	6.29442	11.2053	10.6795	2.62306	3.82152	2.32394	2.60545	5.17466	5.52573	9.32029	6.80291	10.6951	2.48021	2.23149	6.31307	5.46455	17.8878	2.17903	1.18491
DDB_G0268448	fam45	35.6537	25.715	27.8375	20.1288	25.9262	17.0914	8.12215	4.06019	4.29516	2.50217	38.7169	22.0363	24.4174	18.213	20.2805	28.2355	32.6945	34.7892	25.4207	26.2079	29.2824	28.6025	18.1185	7.95374	12.9176	15.0181	2.69263	2.61462	1.90117	2.7959	29.5697	40.9501	8.64194	19.8101	28.5875	30.4826	29.4635	33.5115	14.7007	17.3654	30.6843	23.9832	21.5088	6.09117	3.39867	30.3766	21.3152	24.258
DDB_G0268450	DDB_G0268450	2.1071	1.44861	0.265949	0.828858	0.38665	0.31024	0.645015	0.416048	0	0	0.898536	0.415842	0.759364	0.142851	0.223431	0.908275	0.72458	1.43014	0.740832	0.73188	0.784487	0.781574	0.624624	0.30625	0.820675	1.06014	0.40251	0.830552	0.120784	0	0.92542	1.63882	0.0831871	1.00996	0.701915	1.03286	1.2821	1.38349	0.615795	1.04195	1.77785	0.547403	0.348445	0.530531	0	0.657189	0.451107	0.565853
DDB_G0268452	DDB_G0268452	26.9491	26.4185	25.227	27.5117	30.9894	33.5064	79.5163	71.835	56.0388	42.7334	25.6175	25.115	28.9048	26.4918	31.9099	29.0413	34.666	39.0761	31.5833	31.5917	22.9333	22.2829	27.0095	31.0083	22.4918	31.2606	60.4887	69.0461	35.2726	44.5345	26.4333	28.3832	23.9385	30.9677	33.8517	27.8876	31.702	31.2928	42.4419	35.5367	26.6838	26.3693	32.2479	75.6756	49.3861	25.3663	27.6983	30.4756
DDB_G0268454	DDB_G0268454	29.1577	28.3474	24.3559	24.1904	32.6861	42.9825	44.6821	24.0337	14.0659	6.22153	18.1985	13.6709	11.4632	4.02539	8.91937	15.4631	23.2536	27.477	28.1823	30.9353	18.948	13.7649	12.5723	8.62978	16.5183	7.46836	25.5201	12.5379	5.95622	18.4721	26.7292	36.5591	10.5485	10.9459	27.1963	13.946	30.7088	28.1559	58.5644	53.1091	28.7525	24.2732	37.8343	34.3579	10.1437	15.9347	7.7443	12.1913
DDB_G0268456	DDB_G0268456	1.47084	3.14592	3.46533	2.3143	4.03046	1.34748	0.700383	2.71057	1.30083	0	0.731749	1.80615	1.41351	2.79205	3.39654	0.986241	3.14711	1.69407	3.86124	2.98014	1.46027	1.273	1.1627	0.997616	0	0	0	0.773011	0	0.551072	0	3.11411	0.541967	0.506147	3.42975	1.68228	3.34116	1.0015	0.668655	2.79521	2.30838	2.88982	2.68897	1.70547	0.650417	1.26895	2.10278	2.19139
DDB_G0268458	DDB_G0268458	0	0	0	0	0	0	0	0	1.61995	0.859829	0	0	0	0	0	0	0	0	0.721271	0.890694	0.545552	0.475586	0	0	0	0	0	0	2.35189	1.23527	0	0	0	0	0	0	0.416081	0.374155	0	0	0	0	0	0	1.23989	0	0	0
DDB_G0268460	ponK	0.177676	0	0	0	0.182579	0	0.253817	0.196461	0.15714	0	0	0.327272	0	0	0	0	0	0	0.349826	0	0.5292	0	0	0	0	0	0	0	0	0	0	0	0	0	0	0	0	0	0.242319	0	0.0888381	0	0.0912894	0.225139	0.0785699	0.163636	0	0
DDB_G0268462	DDB_G0268462	7.19146	5.32437	16.4952	12.5123	13.7139	15.1088	11.5574	4.51109	5.74869	3.81407	15.6872	9.55267	19.4376	13.2575	20.5305	23.9945	21.0097	29.8663	27.5016	30.9353	8.95909	7.27147	25.1719	22.5125	14.2201	11.3649	17.2908	15.3725	0.887883	1.78762	6.3776	10.2274	10.3956	19.3458	21.6066	22.6985	23.2476	26.1313	25.84	26.3011	6.25792	14.5038	14.4114	8.03426	4.78138	12.6199	16.3476	22.2625
DDB_G0268464	DDB_G0268464_RTE	0	0	0	0	0	0	0	0	0	0	0	0	0	0	0	0	0	0	0	0	0	0	0	0	0	0	0	0	0	0	0	0.294369	0	0	0	0	0	0	0	0	0	0	0	0	0	0	0	0
DDB_G0268466	DDB_G0268466	0	0	0	0	0	0	0	0	0	0	0	0	0	0	0.890128	0	0	0	0	0	0	0	0	0	0	0	1.20267	1.41807	0	0	0	0	0	0	0	0	0	0	0	0	0	0	0	0	0	0	0	0.445064
DDB_G0268470	DDB_G0268470_RTE	0	0	0	0	2.4366	0	0	0	0	0	0	0	0	0	0	0	0	0	0	0	0	0	0	0	0	0	0	0	0	0	0	0	0	0	0	0	0	0	0	0	0	0	1.2183	0	0	0	0	0
DDB_G0268472	naprt	84.8799	77.2201	73.2996	62.4879	49.3652	39.7919	13.8937	12.4649	12.0554	6.48515	103.921	89.3013	71.2688	63.7785	81.1601	84.8529	76.54	81.9777	63.5403	57.0578	84.0508	76.5236	65.3503	52.3235	53.0323	37.8861	13.9904	14.7536	6.26773	7.45348	83.6308	79.6931	48.1358	64.5032	66.7484	75.9292	59.9194	60.1278	23.8154	29.9451	81.05	67.8938	44.5785	13.1793	9.27027	96.6111	67.5237	83.0065
DDB_G0268476	DDB_G0268476_TE	0	0	0	0	0	0	0	0	0	0	0	0	0	0	0	0	0	0	0	0	0	0	0	0	0	0	0	0	0	0	0	0	0	0	0	0	0	0	0	0	0	0	0	0	0	0	0	0
DDB_G0268478	DDB_G0268478	101.542	84.6528	90.5727	111.278	117.345	114.573	149.69	108.331	199.694	148.481	135.09	132.06	116.446	121.317	104.989	119.423	124.251	120.502	96.4493	93.4697	95.6589	80.4426	50.0077	81.194	69.2414	75.4081	90.2304	103.322	73.9384	103.558	110.108	99.2022	92.8813	87.4124	122.171	99.0701	121.226	90.1248	95.1253	78.7388	93.0972	100.926	115.959	129.011	174.088	133.575	118.882	112.206
DDB_G0268480	cdk10	10.6046	7.11823	14.3529	12.4257	18.8963	23.7197	20.7897	14.3454	20.454	16.0199	15.6592	10.1822	18.7021	12.4209	14.5146	16.6799	19.9145	17.1517	29.32	21.6694	7.89635	7.4695	9.23019	8.26399	11.2485	10.5953	13.5769	18.8545	11.7696	14.836	11.931	12.5911	7.85664	15.6065	13.5479	14.3226	22.9363	22.3535	30.3104	27.8409	8.86143	13.3893	21.308	17.5675	18.237	12.9207	15.5615	15.5973
DDB_G0268482	DDB_G0268482_ps	0.442458	0.118294	0	0.348094	0.113667	0	0.158017	0.122309	0.195658	0.129813	0	0.203747	0	0	0.109473	0.556276	0.236678	0.191104	0	0.268946	0.16473	0	0.131161	0	0	0	0.295823	0.174403	0	0	0.272053	0.40148	0.122276	0.342583	0.128967	0	0.251272	0.112976	0.150858	0.0900917	0.280376	0.174047	0.0568333	0.140163	0.162736	0.101874	0	0.332875
DDB_G0268484	DDB_G0268484_ps	0.450482	0.963516	0.796009	1.06322	0.694367	0.619051	0.321765	1.24527	1.79286	2.90768	0.67235	1.24465	1.29877	0	0.445833	0.226546	0.481941	0.778278	2.66085	1.09529	0.670869	0.584831	0	0.916635	0.350908	0	0	1.77566	1.44607	2.02536	0.276987	0.613141	0.74696	0.232531	0	1.03048	0.511657	1.15025	0.614377	1.46761	0.706999	0.929615	0.656709	0.783517	2.35027	0.958501	0.649384	0.336189
DDB_G0268486	DDB_G0268486_ps	0.0490833	0	0.173462	0.0772306	0.151313	0.202351	0.701174	0.379908	79.701	83.4659	0	0	0.283021	0	0	0	0.0525111	0	0	0	0	0.0637217	0.174602	0	0.229404	0.115244	1.1814	7.11973	68.7749	66.424	0	0.0445375	0.0542579	0.152016	0.114454	0.112278	0.111498	0	0.066941	0.11993	0.0245417	0.125346	0.176832	0.540541	81.5834	0	0.141511	0
DDB_G0268488	tgrO_ps1	0	0	0	0	0	0	0	0	1.46001	3.22889	0	0	0	0	0	0	0	0	0	0	0	0	0	0	0	0	0	0	2.11968	0.865904	0	0	0	0	0	0	0	0	0	0	0	0	0	0	2.34445	0	0	0
DDB_G0268490	tgrO1	0	0	0	0	0	0	0	0.0935769	16.3917	16.7848	0	0	0.121997	0	0	0	0	0	0	0.102884	0	0	0	0	0	0	0.339496	1.06747	20.3749	18.3588	0	0	0	0	0	0	0	0	0	0	0	0	0	0.0467885	16.5883	0	0.0609983	0
DDB_G0268492	DDB_G0268492	11.6964	11.0491	17.6823	14.6207	14.4229	12.5013	17.08	16.4536	14.942	14.3365	15.8083	8.73737	17.329	14.8019	18.4567	21.1101	18.9088	16.9517	18.0393	17.537	10.3543	10.3762	12.0968	9.91651	11.2369	13.2734	16.0746	14.8555	13.0368	11.4668	10.388	12.7357	15.0843	12.4103	13.637	15.0128	14.318	14.269	18.7876	17.0415	11.3727	16.1515	13.4621	16.7668	14.6392	12.2728	16.0655	19.7834
DDB_G0268494	DDB_G0268494	0.936128	0.563132	0	0	0.300612	0.0804016	0.250743	0.388162	0.724437	0.411977	0.698592	0.107769	0.337365	0.222128	0.115809	0.294235	0.31297	0.505409	0.345589	0.142255	0.871317	0.5317	0.208128	0	0.182302	0.137372	0.391179	0.092248	0.469535	0.131526	0.719495	0.690162	0.0646762	0.120803	0.272862	0.200756	0.19936	0.298787	0.558562	0.381222	0.74963	0	0.190507	0.319452	0.568207	0.403181	0.279746	0.205022
DDB_G0268496	DDB_G0268496	60.4781	64.7743	9.32063	7.44106	10.7472	5.24898	4.80695	2.31286	9.49107	6.29702	49.0007	59.1331	20.7137	16.9184	23.4016	21.2214	22.5726	16.1835	20.2338	15.0362	68.3956	68.8333	13.0483	14.064	9.2095	10.6765	5.3508	7.16949	11.8234	10.2221	51.2217	55.7022	17.4926	16.5243	19.4042	16.5389	16.9403	17.4627	7.06983	10.8144	62.6262	8.38085	7.99809	3.55991	7.89405	54.0669	18.8161	22.3115
DDB_G0268498	DDB_G0268498	33.9442	35.0204	60.3479	62.9121	62.9673	51.2248	85.974	34.6546	30.8496	13.136	25.7196	28.6727	74.4482	74.0214	79.296	73.0468	58.2037	52.7076	73.5978	61.7719	41.7895	50.0829	83.215	101.061	96.4375	102.679	54.0219	48.3476	28.6612	27.9126	31.755	23.809	73.6642	86.4245	66.0411	83.7211	53.3959	68.6999	90.1026	118.812	34.4823	61.63	57.0961	60.3143	21.9928	27.1962	74.2348	76.1714
DDB_G0268500	DDB_G0268500	1.57235	1.61684	3.09895	4.66259	7.0067	15.1043	10.6909	14.2764	5.28166	6.38742	2.30163	1.47595	2.74607	2.00896	2.64841	3.40622	3.21874	3.63068	6.22136	8.03194	1.17079	1.41319	4.3025	3.96849	12.8133	13.7376	12.1703	12.3716	6.57608	7.4941	1.30145	1.46788	2.05565	3.04357	2.74984	4.04635	5.78693	7.56638	19.7327	17.0052	1.5946	3.88077	11.0555	12.4837	5.83454	1.88879	2.37751	3.02731
DDB_G0268502	DDB_G0268502	0.483613	0.976915	1.80406	2.95923	2.48479	3.69211	0.921146	1.30715	2.1861	2.77469	0.882199	0.593864	1.23937	0.510015	0.531803	0.756646	0.862311	1.11402	1.90437	2.02507	1.3604	1.32545	2.03892	1.53075	3.59973	5.29894	4.4549	5.50694	2.24239	2.95949	0.198239	0.731373	0.653397	0.887582	1.44096	1.9667	1.76993	2.68923	4.03066	4.20146	0.730264	2.38164	3.08845	1.11415	2.4804	0.738032	0.874692	0.644225
DDB_G0268504	DDB_G0268504	10.7383	11.1461	24.7907	23.2259	26.3995	26.8063	32.0338	47.5956	37.7388	52.4764	25.7154	17.5597	32.0497	23.9184	28.5759	51.4949	42.1918	50.0852	56.195	55.2189	8.96136	8.125	30.4725	20.5311	31.9311	21.505	35.8978	34.8708	38.5794	37.6109	17.2426	16.8405	14.0755	25.7927	29.3813	33.034	38.6856	49.6515	49.5692	57.5802	10.9422	24.0083	26.6029	39.8147	45.1076	21.6375	27.984	40.0354
DDB_G0268506	DDB_G0268506	9.54697	8.20693	5.97299	3.88122	3.84906	1.94594	0.7178	0.454577	0.969589	0.750506	5.72687	5.5532	6.84822	8.32431	5.78661	5.78894	4.20276	4.26158	3.86732	2.83213	10.4761	9.90351	7.96215	7.34287	1.99262	3.11029	0.855141	0.720213	0.953114	0.821493	5.67352	5.26399	6.21088	6.93218	4.31392	5.64255	3.06107	4.99205	1.93125	3.42279	8.87695	4.92711	2.8975	0.586189	0.860047	5.64003	7.58626	5.78778
DDB_G0268508	DDB_G0268508_RTE	0	0	0	0	0	0	0	0	0	0	0	0	0	0	0	0	0	0	0	0	0	0	0	0	0	0	0	0	0	0	0	0	0	0	0	0	0	0	0	0	0	0	0	0	0	0	0	0
DDB_G0268512	wrn	1.46579	1.56756	2.08645	0.960982	1.12967	0.839285	4.36236	16.2526	8.39038	8.02758	1.88386	1.34996	1.87821	2.00955	2.29688	2.12952	1.30679	1.61791	2.16449	1.43546	1.75844	2.16723	2.17258	1.24274	1.58582	0.76479	2.28669	1.41232	5.48946	9.97676	1.45204	2.06894	1.39527	2.05967	1.70899	2.09562	1.20239	1.49709	1.44378	2.05605	1.51667	1.52371	0.98448	10.3075	8.20898	1.61691	1.94388	2.2132
DDB_G0268516	tbcD	2.16625	1.56531	1.75872	1.75032	1.44391	0.925241	1.29638	1.32711	1.60519	2.23305	2.14088	2.049	1.73016	1.66708	1.44858	3.00322	2.22358	2.47817	2.1902	1.99292	1.74381	1.93821	1.63143	1.42958	1.59622	1.03099	1.25262	1.01541	2.86609	1.71098	1.94394	1.96563	1.29439	1.87371	2.04784	2.34373	1.66245	2.21251	1.59697	2.38424	1.86578	1.75452	1.18458	1.31174	1.91912	2.09494	1.69862	2.2259
DDB_G0268518	DDB_G0268518	30.463	22.0122	7.85606	4.40458	7.44516	3.16795	2.82275	0.54622	5.38839	3.09191	26.2968	15.1653	11.6311	5.6264	14.341	16.7275	11.9792	15.6466	13.2925	15.0136	20.8439	19.6672	4.10028	3.01552	6.15684	2.31972	0.880745	1.03849	3.70007	2.96132	28.7542	26.2969	7.28097	10.1996	11.5191	12.9952	14.214	9.92267	6.96177	6.43746	26.2376	6.13032	5.30655	1.68449	4.24015	20.731	8.62875	15.5342
DDB_G0268520	DDB_G0268520	2.02889	1.06709	1.70438	1.77936	1.81145	1.78255	3.27846	3.30992	4.17709	4.02043	2.53173	1.10276	1.53428	2.20981	1.31669	2.60935	1.9215	2.81567	1.50619	2.26433	1.13924	0.993139	1.7353	2.43641	1.91724	1.95233	5.20361	4.82456	3.20304	4.67308	1.43156	2.02207	0.808873	2.06022	1.90017	2.13034	2.8333	3.39707	3.67427	3.46746	1.54799	1.74187	1.797	3.29419	4.09876	1.81724	1.87204	1.96302
DDB_G0268522	psmG3	38.112	30.2501	54.1913	44.5072	37.6338	31.915	47.6388	31.6059	34.2335	22.3634	40.8844	21.9377	38.6295	41.8254	26.5209	35.338	45.8702	43.7248	40.4504	39.0929	26.1616	16.2351	26.1262	22.4167	36.6458	27.2646	28.2683	32.3923	22.4611	18.0721	33.6861	33.7717	28.306	35.3494	44.4354	31.6713	45.6549	36.797	44.6686	29.1009	34.181	49.3492	34.7744	39.6224	28.2985	31.411	40.2275	30.9295
DDB_G0268524	DDB_G0268524_RTE	0	0	0	0	0	0	0	0	0	0	0	0	0	0	0	0	0	0	0	0	0	0	0	0	0	0	0	0	0	0	0	0	0	0	0	0	0	0	0	0	0	0	0	0	0	0	0	0
DDB_G0268526	DDB_G0268526	6.8936	5.09353	4.76171	4.1415	4.95867	5.85614	3.22291	3.04896	7.87044	7.72235	5.98621	5.65626	6.05275	3.44992	6.94651	8.06812	7.44206	8.98647	7.15656	7.61862	4.75975	5.61379	3.56688	2.04029	5.27222	4.70855	6.20119	12.4499	8.04684	7.04398	6.47358	6.48262	3.04814	4.9817	5.55309	6.52269	6.33498	8.769	7.60679	9.03441	5.99357	4.45161	5.40741	3.13593	7.79639	5.82123	4.75134	7.50731
DDB_G0268528	DDB_G0268528_RTE	0.360261	0.385273	1.27317	2.26742	4.81262	2.47535	3.60252	3.58513	2.23034	1.26837	0	0	3.11597	3.41936	1.42617	1.81174	2.31252	3.11204	5.67453	3.50372	0	0	2.1359	5.86444	5.05133	9.3045	7.22601	9.08821	2.89114	7.6937	0.886052	0.980687	0.796482	1.11576	2.5202	0.412049	2.04592	2.94363	2.45666	3.81446	0.372767	1.7703	3.64398	3.59383	1.74936	0	3.26766	1.61896
DDB_G0268534	DDB_G0268534	138.595	108.976	74.3369	51.1165	61.9629	43.6797	34.0552	24.2921	41.9609	35.6567	131.856	120.109	89.2816	93.6119	102.931	99.4353	91.5144	80.353	66.2638	64.4971	102.329	86.7782	52.6549	41.3742	35.6832	32.3763	18.1263	23.9522	25.5083	21.2785	131.922	129.788	68.723	59.114	83.9285	89.0159	70.8769	62.0641	35.0624	38.6421	123.785	62.7267	52.8213	29.1736	38.8088	125.983	91.4468	101.183
DDB_G0268536	DDB_G0268536	4.94675	5.42761	2.95151	3.33579	3.49886	7.68065	7.43372	10.5133	6.24999	9.12266	6.90367	6.03503	3.61176	2.31708	3.81484	7.23696	4.32999	4.66161	9.36018	8.35673	3.44423	3.00252	3.19943	2.353	4.20363	5.4302	8.2469	7.39425	5.7743	7.72641	6.16221	6.64548	1.70439	3.51511	4.94357	5.07003	5.83743	5.70854	11.215	14.0229	5.18718	3.14365	5.58976	8.97349	7.68632	6.46935	2.96442	5.5259
DDB_G0268538	psmA5	293.343	240.133	321.861	362.071	375.458	501.111	1132.44	1191.55	455.326	440.386	304.837	273.967	251.698	226.42	278.76	256.016	384.166	397.864	335.643	364.475	274.739	212.918	363.807	349.8	378.086	439.059	1017.26	860.719	258.909	373.328	244.318	244.496	315.928	327.872	334.054	338.593	490.485	365.289	676.66	472.129	266.738	341.966	438.285	1162	447.856	289.402	239.059	267.388
DDB_G0268540	ugt2	0	0	0	0	0	0	0.212673	0	1.18501	1.57243	0	0.274221	0	0.565209	0.147339	0	0	0	0	0	0	0	0	0	0	0	0.199073	0	0	0.167335	0	0	0	0	0	0	0	0	0	0.121254	0	0	0	0.106337	1.37872	0.137111	0.282604	0.0736693
DDB_G0268542	DDB_G0268542	1.20754	1.29138	0	7.60006	6.2043	4.9782	9.48759	19.3605	13.3496	16.2969	0.901136	0	1.74071	1.14612	2.39016	1.82181	7.75122	1.04311	8.32133	5.13799	6.29405	2.35151	6.4433	3.68564	2.82188	5.67042	14.5323	19.9909	15.5051	14.93	1.48496	3.83497	2.00227	3.73987	2.81578	3.45282	6.85763	3.08331	7.41092	3.934	1.24946	3.80003	5.59125	14.424	14.8233	0.450568	1.44341	2.10598
DDB_G0268544	ugt3	0.148875	0	0	0	0	0.204584	0	0	0	0.349428	0	0	0	0	0	0	0	0	0	0	0	0	0	0	0.231936	0	0.199073	0	0.716844	0	0	0	0	0	0	0	0	0.152054	0	0	0.0744374	0	0.102292	0	0.174714	0	0	0
DDB_G0268546	DDB_G0268546	1.66284	1.27021	2.93827	2.24264	3.0513	3.42761	5.42956	10.3752	4.72708	6.13313	1.59545	1.53144	2.73948	1.57826	2.11588	2.8671	2.28724	1.64161	1.87084	2.0215	2.12258	2.00456	1.97172	0.966724	2.2205	2.23099	6.03527	6.5544	3.05018	4.80607	0.438184	1.50884	1.83815	2.08452	2.07722	2.03773	2.56318	1.45573	5.1836	3.96625	1.46653	2.59046	3.23945	7.90238	5.43011	1.56345	2.15887	2.49149
DDB_G0268548	pikF	5.12297	5.64775	7.87892	8.1603	6.59666	5.73628	4.56268	4.54565	2.79682	2.59783	10.2892	7.10635	8.70693	7.02344	9.60816	11.7366	9.74353	10.9815	10.5224	8.91904	6.92285	6.15817	6.97451	6.43467	6.89733	5.56867	3.76346	4.4375	2.33478	1.63504	6.26102	6.57104	4.99887	6.562	8.9963	8.49976	7.65048	9.68956	6.038	8.42224	5.38536	8.01961	6.16647	4.55417	2.69733	8.69777	7.86519	10.6724
DDB_G0268550	DDB_G0268550	0	0.0881599	0	0	0	0.113284	3.65067	5.37795	4.00995	2.22512	0	0	0	0	0	0	0	0	0.324617	0.200434	0	0	0	0	0.12843	0.774217	2.42511	4.93906	3.04319	2.77974	0.101375	0	0	0	0.0961139	0	0.0936313	0.168393	2.24857	1.94711	0.04408	0	0.056642	4.51431	3.11753	0	0	0
DDB_G0268552	DDB_G0268552	5.19312	3.40387	9.62036	8.43475	7.05784	8.97803	17.9482	13.6145	14.149	7.86382	8.12585	2.15995	6.88235	5.08797	4.47637	8.42453	8.78172	10.419	11.8739	11.9137	5.36372	6.08945	8.64072	6.81736	6.78557	10.2264	14.1123	18.0925	9.41059	12.3331	3.7081	5.09218	3.51843	9.07944	7.42195	8.71787	10.56	10.0092	20.4479	20.9435	4.2985	9.02755	8.01793	15.7813	11.0064	5.1429	5.98516	6.45045
DDB_G0268554	DDB_G0268554	1.08105	0.735707	4.68877	2.1649	3.63562	2.83611	3.50983	4.45538	2.95522	2.53737	3.66702	1.81023	4.95847	2.98492	3.59875	6.32621	5.46732	2.88643	3.86997	3.46478	1.60993	2.55175	5.94318	5.99923	4.74638	6.6917	4.86235	5.1134	3.15476	3.20344	1.81283	1.87269	1.30366	5.88458	4.35417	5.50786	6.47418	4.71768	5.09326	6.16337	0.90838	3.42684	3.23586	3.9826	2.7463	2.73862	3.97169	4.96248
DDB_G0268556	psiE	3.4056	3.03504	54.6318	41.8704	34.6183	28.2175	15.1674	24.5136	23.9776	26.1744	7.37519	4.98148	33.3543	29.0913	18.8679	20.2833	33.3267	35.0715	27.1498	29.8741	1.39223	1.34372	51.9027	34.3087	26.4763	10.1127	10.4472	5.94858	8.84218	8.14362	6.3641	6.0895	26.8691	36.468	20.3203	23.0273	26.4698	29.5316	15.1178	15.6635	3.22032	48.2511	31.4179	19.8405	25.076	6.17833	31.2228	19.5756
DDB_G0268558	DDB_G0268558	16.0655	13.3405	15.6969	11.1523	10.488	6.36344	5.67006	4.91123	10.1132	7.43067	21.016	19.4959	15.1215	14.5308	16.7415	20.531	20.4228	18.9392	15.0714	14.9353	16.3254	13.0049	16.3604	15.3835	9.27541	6.4347	3.5383	3.87402	8.3424	5.94839	15.3403	18.6937	12.4315	15.6099	12.3405	14.4838	12.2364	11.6791	7.08871	9.15939	14.703	13.4246	8.4257	5.29064	8.77194	20.256	14.8261	18.6362
DDB_G0268560	DDB_G0268560	1.62128	1.1418	2.37572	2.67546	2.2349	2.06494	2.03362	3.14814	1.74865	2.22753	1.82959	1.89377	2.85016	3.07763	2.30899	4.09658	2.07295	2.80102	1.79071	2.93243	1.59001	1.33476	3.04777	2.97712	2.64905	3.52811	2.32658	1.93276	1.2059	1.95565	1.36159	1.11232	2.40418	3.59245	2.81237	3.57301	2.91938	3.39258	3.0201	3.80041	1.38154	2.52559	2.14992	2.59088	1.98809	1.86168	2.9639	3.20278
DDB_G0268562	alr_ps	0.31051	0	0	0.488575	0	0	0.443576	0	0.274621	0.364404	0.463441	0	0	0	0	0	0	0	0	0	0	0	0	0	0	0	0	0	0.996755	0	0	0	0	0.32056	0	0	0	0	0	0	0.155255	0.244288	0	0.221788	0.319512	0.231721	0	0
DDB_G0268564	DDB_G0268564	30.9283	26.2768	8.50125	6.75895	6.70947	5.19464	3.4364	0.949948	7.29427	5.04116	33.082	23.4204	16.8429	10.4374	19.5558	25.7501	19.6691	20.4829	14.2087	19.0085	28.6591	31.4526	8.96459	4.19551	3.21226	4.84115	0.459519	1.08364	4.68829	3.66946	22.8202	30.7144	6.64784	7.0954	20.6342	20.0455	13.2707	11.9335	7.4988	6.99724	28.6025	7.6301	5.95206	2.19317	6.16772	28.2512	13.6401	22.653
DDB_G0268566	DDB_G0268566	2.44527	2.44071	4.89695	5.64304	6.03058	9.85684	2.79453	5.31745	1.58593	1.5305	4.37952	3.45313	11.1623	6.18903	4.84007	8.11614	4.97047	7.1818	2.72821	2.37815	2.67048	2.01054	4.73582	5.47317	5.07939	10.5257	3.16078	4.11242	1.96236	3.20655	3.80891	2.81048	9.1003	14.7257	4.56157	7.92422	5.64725	4.99497	4.55772	3.51847	2.44299	5.27	7.94371	4.05599	1.55822	3.91633	8.67567	6.47811
DDB_G0268568	DDB_G0268568_ps	0	0	0	0	0	0	0	0	0	0	0	0	0	0	0	0	0	0	0	0	0	0	0	0	0	0	0	0	0	0	0	0	0	0	0	0	0	0	0	0	0	0	0	0	0	0	0	0
DDB_G0268570	DDB_G0268570	2.52503	1.67859	9.88825	7.08703	8.55551	6.93978	1.65732	1.35826	0.422493	0.160177	3.66679	2.38835	9.14898	6.21818	4.72779	7.55034	5.84079	8.60687	6.04645	6.96895	1.82935	1.77194	5.17891	3.47156	6.06018	6.5695	0.912546	0.322796	0	0.230118	2.60159	3.34388	3.62105	5.98848	6.60405	6.08823	6.04591	6.48222	3.16447	5.058	2.10181	8.48764	7.74764	1.50779	0.291335	3.02757	7.68358	6.13906
DDB_G0268572	DDB_G0268572	0	0	0	0	0.125834	0.168277	0.466483	0.947807	1.76892	2.34724	0	0	0	0.077484	0	0	0.174675	0	0.241101	0.297734	0	0	0	0	0.127183	0.287514	0.927884	1.02971	2.68609	1.74342	0	0.0370379	0	0.0842787	0.0951814	0.046686	0.231807	0.250139	0.612358	0.731392	0	0	0.147055	0.707145	2.05808	0	0.038742	0
DDB_G0268574	eIF4e	125.219	111.501	151.181	120.995	138.818	119.239	153.643	137.499	126.676	136.586	147.6	125.054	177.012	176.219	162.664	195.1	167.315	170.854	129.239	122.54	117.871	104.328	113.977	113.476	113.595	110.2	145.67	142.815	119.531	124.977	114.371	123.837	120.423	167.892	167.803	159.661	141.436	125.77	123.299	107.347	118.36	136.088	129.028	145.571	131.631	136.327	176.615	178.882
DDB_G0268576	DDB_G0268576	3.17671	2.49133	4.26611	2.79911	4.48306	3.78337	9.86268	11.3338	13.8604	16.155	3.91946	3.90091	3.90769	3.37693	4.23382	4.68616	4.98454	4.02472	6.58818	4.63427	2.8385	3.02435	3.51567	1.8099	3.95925	3.97795	10.8178	12.555	16.5198	15.187	2.18765	2.49817	3.04339	3.49815	4.34576	4.02092	4.32973	5.148	8.14503	6.07158	2.83402	3.53261	4.13321	10.5983	15.0077	3.91018	3.64231	4.45999
DDB_G0268578	gefV	3.23888	2.59192	2.99784	4.43754	4.12069	4.36003	6.35799	4.92124	3.62449	5.97305	4.60388	3.24674	3.27144	2.59314	4.62283	5.58453	5.6101	5.13888	5.11896	5.59818	3.21561	2.97484	2.97835	2.10715	4.53103	2.897	5.33268	5.90565	6.78985	6.29036	3.19721	3.59867	2.24075	3.22997	4.31573	5.2669	6.45653	7.56123	7.54239	8.59579	2.9154	3.71769	4.24036	5.63962	4.79877	3.92531	2.93229	5.10368
DDB_G0268580	DDB_G0268580_RTE	0	0	0	0	0	0	0	0.515007	0	0	0	0	0	0	0	0	0	0	0	0	0	0.604673	0	0	0	0	0	0	0	0	0	0	0	0	0	0	0	0	0	0	0	0	0	0.257504	0	0	0	0
DDB_G0268582	DDB_G0268582_RTE	0	0	0	0	0	0	0	0	0	0	0	0	0	0	0	0	0	0	0	0	0	0	0	0	0	0	0	0	0	0	0	0	0	0	0	0	0	0	0	0	0	0	0	0	0	0	0	0
DDB_G0268584	DDB_G0268584	0	0	0	0	0	0	0	0	2.94273	3.33338	0	0	0.116986	0	0.0803165	0	0.0868213	0.140206	0	0	0	0	0	0	0	0	0	0	2.99585	1.27703	0	0	0	0	0	0	0	0	0	0	0	0	0	0	3.13805	0	0.0584931	0.0401582
DDB_G0268586	DDB_G0268586	9.73785	7.10484	10.4528	12.4582	12.5316	16.0081	20.8013	23.7486	40.0835	40.799	12.9039	9.05217	12.8567	10.8837	12.3394	14.371	14.4098	13.9935	12.7221	12.502	6.9121	7.67973	10.2517	7.96283	10.0666	10.4703	22.8785	23.8193	29.3601	37.9505	6.71495	9.41404	9.45662	10.2409	10.823	12.8031	13.4377	12.0837	20.8519	15.1211	8.42135	11.4555	14.2698	22.2749	40.4412	10.978	11.8702	13.3552
DDB_G0268588	DDB_G0268588	0.862114	0.670524	1.93884	1.78812	1.5302	1.45397	1.06362	1.47322	0.554522	0.459885	1.75461	0.938351	0.96032	1.26459	1.70644	1.89187	2.13811	1.76025	1.69741	1.5721	1.05045	0.966605	1.25458	1.51501	1.52626	0.92008	0.943202	0.617851	0.251585	0.836875	0.771035	1.17341	1.08296	1.57776	2.01031	1.88245	2.26994	1.96117	1.54988	2.23415	0.766319	1.86348	1.49208	1.26842	0.507204	1.34648	1.11245	1.79916
DDB_G0268590	DDB_G0268590	4.30999	3.25825	11.0298	8.18468	8.55239	7.45454	4.56466	2.21849	12.0927	9.41844	2.77272	2.46377	8.03405	6.91197	8.08977	10.9121	6.20097	5.9056	4.09665	3.70387	3.20928	3.66594	10.4855	10.5844	8.21964	5.75766	5.5645	4.80368	18.3675	11.1087	3.65528	3.57369	7.2287	8.43867	7.79755	14.0238	7.68054	10.2461	4.96595	5.81022	3.78412	9.60725	8.00346	3.39158	10.7556	2.61825	7.47301	9.50096
DDB_G0268592	dlpA	40.5522	37.4123	83.431	74.966	69.0607	53.5683	67.5854	60.9438	174.19	226.279	46.8143	39.9779	73.4834	68.0342	116.963	119.729	73.9873	81.9015	55.759	53.7544	42.7418	37.6928	66.2578	46.1969	67.478	52.7473	59.5082	75.2692	226.278	218.273	36.9917	40.0356	62.6636	77.9312	102.663	113.232	71.8459	76.1277	39.7269	46.7902	38.9823	79.1985	61.3145	64.2646	200.234	43.3961	70.7588	118.346
DDB_G0268594	DDB_G0268594	0	0	0	0	0.0969001	0	2.55946	3.5451	40.4485	37.6261	0.140741	0	0.407802	0	0	0	0	0	0	0.114637	0	0	0	0	0.146909	0.221405	7.18734	13.381	35.4161	35.6129	0.463848	0.0855648	0	0	0	0	0	0.0963118	0.771636	0.614421	0	0	0.0484501	3.05228	39.0373	0.0703707	0.203901	0
DDB_G0268596	DDB_G0268596_RTE	0	0	0	0	0	0	0	0	0	0	0	0	0	0	0	0	0	0	0	0	0	0	0	0	0	0	0	0	0	0	0	0	0	0	0	0	0	0	0	0	0	0	0	0	0	0	0	0
DDB_G0268598	DDB_G0268598_RTE	0	0	0	0	0	0	0	0	0	0	0	0	0	0	0	0	0	0	0	0	0	0	0	0	0	0	0	0	0	0	0	0	0	0	0	0	0	0	0	0	0	0	0	0	0	0	0	0
DDB_G0268600	uduB	104.438	98.9323	1170.49	970.954	888.789	507.776	2379.13	753.251	259.517	55.6827	134.511	127.921	396.245	326.56	277.288	253.542	437.282	561.447	358.02	331.588	29.6062	22.368	1112.65	1036.11	679.317	432.543	522.454	679.552	62.9657	73.2926	50.8507	70.7131	230.016	138.193	266.71	238.598	1573.67	915.068	3955.62	2221.3	101.685	1070.72	698.283	1566.19	157.6	131.216	361.402	265.415
DDB_G0268602	DDB_G0268602	0.915189	0	0	1.44001	0	0	1.30738	0	0	0	0	0	0	0	0	0	0	0	0	0	0	0	0	0	0	0	0.611886	1.44295	0	0	0	0	0	0	0	0	0	0	0	0.74539	0.457594	0.720006	0	0.653691	0	0	0	0
DDB_G0268604	DDB_G0268604	0	0	0	0	0	0	0	0	0	0	0	0	0	0	0	0	0	0	0	0	0	0	0	0	0	0	0	0	0	0	0	0	0	0	0	0	0	0	0	0	0	0	0	0	0	0	0	0
DDB_G0268608	DDB_G0268608_RTE	0	0	0	0	0	0	0	0	0	0	0	0	0	0	0	0	0	0	0	0	0	0	0	0	0	0	0	0	0	0	0	0	0	0	0	0	0	0	0	0	0	0	0	0	0	0	0	0
DDB_G0268610	DDB_G0268610_RTE	0	0	0.997595	0	0	0	0	0	0	0	0	0	0	0	0	0	0	0	0	0	0	0	0	0	0	0	0	0	0	0	0	0	0	0	0	0	0	0	0	0	0	0.498798	0	0	0	0	0	0
DDB_G0268612	DDB_G0268612_ps	0	0.125648	0	0	0	0	0	0	0	0	0	0	0	0	0	0	0.125695	0	0	0	0	0	0	0	0	0	0	0	0	0	0	0	0	0	0	0	0	0	0	0.095692	0.0628239	0	0	0	0	0	0	0
DDB_G0268614	msh6	6.71554	6.39743	9.19348	7.03239	7.5132	6.58277	5.27146	3.52269	9.89214	14.1752	5.7812	5.99489	8.32604	5.8736	11.4778	11.8491	6.57151	9.10749	5.41523	5.85134	7.54338	8.27202	8.34345	5.82965	8.06989	5.38142	3.40194	3.686	17.0692	12.6749	7.72282	6.03119	5.06725	7.35879	11.1434	12.3996	7.13289	7.93577	6.65811	6.75764	6.55649	8.11294	7.04799	4.39707	12.0337	5.88805	7.09982	11.6635
DDB_G0268616	cepJ	7.32886	7.39449	7.66992	7.20728	6.90349	5.57519	6.23187	6.89777	8.79668	13.5413	6.83651	7.07114	8.30091	6.29358	11.0094	14.5452	7.63065	9.64705	7.17193	7.42469	8.08829	6.71118	9.15575	5.7254	7.5439	6.86255	8.16667	7.66908	15.754	12.9203	7.83235	7.97616	6.63069	9.5026	10.1979	12.0497	8.29934	10.5597	9.28131	9.14908	7.36167	7.4386	6.23934	6.56482	11.169	6.95383	7.29725	12.7773
DDB_G0268618	pinA	72.5602	68.2655	84.8104	83.4029	88.3455	99.9341	184.686	208.351	199.667	216.014	84.4186	68.7612	94.3478	76.0783	92.923	85.9838	84.0243	80.1293	90.0453	78.7806	61.1289	57.2754	69.1756	64.1218	82.0759	70.5746	180.006	182.944	194.534	180.552	67.767	65.5468	73.2428	81.4151	87.4253	83.1757	73.4199	66.352	119.236	89.5022	70.4128	84.1067	94.1398	196.519	207.84	76.5899	85.2131	89.4534
DDB_G0268620	pkbA	72.5827	67.2794	199.546	207.354	179.387	160.824	48.0059	29.8126	39.4837	17.9991	109.643	93.568	165.043	160.22	238.511	230.211	228.043	254.34	222.536	242.625	72.0129	64.9333	147.805	120.657	159.649	112.389	43.107	45.5908	13.4842	19.3251	91.1797	81.9046	188.006	161.663	229.274	224.804	301.575	282.761	140.957	166.607	69.9311	203.45	170.105	38.9092	28.7414	101.605	162.631	234.361
DDB_G0268622	rac1B	20.7325	27.417	225.324	198.186	253.365	306.964	234.39	203.362	166.012	164.299	20.2963	14.372	189.282	132.879	130.613	138.345	69.8802	78.185	73.7398	68.0247	31.2074	30.3887	144.066	116.126	181.295	217.221	164.252	176.799	115.572	125.788	33.7199	21.4421	142.438	144.992	112.025	107.345	102.801	79.0087	104.589	76.9854	24.0748	211.755	280.164	218.876	165.156	17.3342	161.081	134.479
DDB_G0268624	DDB_G0268624	10.8999	9.05108	10.4233	12.1063	10.41	7.57744	12.0904	12.3359	9.07301	6.62161	13.9716	8.97569	12.2004	10.2238	10.6605	13.2847	10.838	10.1911	6.05952	6.54752	9.35753	7.15857	7.75476	7.04511	7.99118	9.6347	12.0031	8.49172	5.96877	9.80117	9.30398	11.6358	8.5052	12.047	11.8113	12.7601	8.15633	10.8707	9.96867	9.39983	9.9755	11.2648	8.99374	12.2131	7.84731	11.4736	11.2121	11.9726
DDB_G0268626	DDB_G0268626	1.20726	0.936033	0.693307	0.712341	0.775358	1.20279	0.47427	0.467213	0.427089	0.389619	3.06315	1.94576	2.47994	1.83336	0.955842	2.18566	1.16241	1.9293	0.713092	0.697137	1.16863	1.01875	0.930483	0.675544	0.752328	1.13382	0.44394	0.333105	0.242211	0.373163	1.96711	2.05397	1.30117	3.05352	1.47794	1.86409	0.925565	1.10974	0.90557	0.467055	1.07165	0.702824	0.989072	0.470742	0.408354	2.50446	2.15665	1.57075
DDB_G0268628	pykA	24.7313	15.6845	12.1955	11.5383	11.9681	9.28679	12.1189	9.06231	13.8612	11.137	24.2502	16.1558	15.7528	10.099	10.5304	16.1974	14.9213	17.6374	18.4015	11.5368	17.1305	17.3602	8.52476	6.43666	6.72025	6.75199	5.57579	8.16136	6.69265	12.4444	19.4502	22.8322	8.26514	12.0236	12.2379	15.13	18.6177	17.3291	11.3738	13.5847	20.2079	11.8669	10.6274	10.5906	12.4991	20.203	12.9259	13.3639
DDB_G0268630	spsA	597.771	554.94	251.737	191.762	141.536	99.564	23.0971	15.8538	57.3331	25.4188	660.883	686.939	300.575	304.891	248.476	231.504	151.271	141.511	115.623	112.186	484.292	423.37	162.959	96.5249	81.7455	64.1056	15.909	17.5559	23.7472	22.6307	663.26	610.366	285.629	234.785	194.911	166.259	94.2454	84.7489	44.1015	52.3015	576.355	221.749	120.55	19.4754	41.3759	673.911	302.733	239.99
DDB_G0268632	abpA	512.665	607.979	151.347	132.658	161.122	152.657	168.559	215.067	134.366	119.175	243.659	271.24	164.005	213.704	160.389	197.829	130.646	150.637	374.741	305.249	802.244	877.76	447.305	593.004	497.451	572.862	489.88	506.806	292.727	342.591	443.614	496.787	231.43	431.704	149.04	365.034	176.565	523.612	675.198	970.085	560.322	142.003	156.89	191.813	126.771	257.45	188.855	179.109
DDB_G0268634	pde3	13.2464	11.8051	21.4561	17.8652	19.3646	15.9278	27.7087	17.6111	23.0821	15.6381	17.5345	8.71407	19.0952	16.1648	15.6068	26.3292	23.7035	25.746	24.0627	23.7719	9.27636	9.11032	13.1827	13.4769	16.0919	12.4036	16.3422	15.291	13.5412	20.0292	9.9871	10.3741	11.5052	15.8729	18.6618	20.2009	22.1202	22.3072	38.7124	34.1645	12.5258	19.6607	17.6462	22.6599	19.3601	13.1243	17.63	20.968
DDB_G0268636	roco11	2.30266	2.23867	3.27621	3.48198	2.82715	4.68483	9.99647	11.9039	10.976	12.3184	3.07969	3.36008	3.44869	2.78159	3.37396	3.57928	3.29529	3.66822	4.5337	4.28987	2.22674	2.01881	4.89342	4.86798	4.79869	5.5469	11.7165	15.418	12.3354	13.9493	2.50069	2.5507	3.93383	4.93961	2.82418	4.68589	5.53642	6.75006	7.09654	9.25542	2.27066	3.3791	3.75599	10.9502	11.6472	3.21988	3.11514	3.47662
DDB_G0268638	dstB	5.42065	5.83962	2.81717	3.32386	4.38245	5.03906	12.4125	13.3096	14.4881	17.5876	7.85244	6.97454	4.5965	3.32907	4.53634	6.53445	5.03166	4.26935	6.90586	6.49292	7.71643	8.90008	4.91518	6.81257	7.45143	9.17111	15.8292	19.167	23.9258	25.5359	8.38147	6.36527	3.26041	3.90903	4.08943	5.10578	4.30069	6.51341	17.0687	17.4974	5.63014	3.07052	4.71075	12.8611	16.0378	7.41349	3.96278	5.53539
DDB_G0268640	DDB_G0268640	0.915992	0.795916	0.202322	0	0.176488	0.0786722	1.06318	0.696323	295.238	380.541	0.512674	0.527256	1.23791	0	0	0.115162	0.122495	0.494538	1.2399	0.695977	0.426287	0.0743233	0.203651	0.116491	0	0	1.76072	5.32556	796.292	844.892	0.704018	0.311684	0.442995	0.236409	0.133496	0.130959	0.65024	0.233888	1.17117	1.11907	0.855954	0.101161	0.12758	0.879751	337.889	0.519965	0.618953	0.0575812
DDB_G0268642	DDB_G0268642	3.01866	3.53362	2.52285	3.40184	3.35347	3.47555	4.60364	7.30708	10.1739	11.1544	5.84484	3.75693	2.8814	3.4846	3.87569	6.0723	5.1497	5.14474	4.65837	4.81036	3.64498	4.44852	3.86961	4.64826	3.3047	3.25646	4.85471	5.3383	10.3448	10.3164	3.11019	4.44177	2.52522	3.20059	3.66219	4.66568	5.28189	4.95799	5.45214	6.44552	3.27614	2.96235	3.41451	5.95536	10.6642	4.80088	3.183	4.974
DDB_G0268644	DDB_G0268644	0.196703	0.21036	1.39031	0.309505	0.404262	1.89217	12.9259	16.53	464.668	424.291	0.880748	0	1.98488	0	0.194674	0.395686	0.420881	0.339836	0	0.717392	0.585872	0.255367	0.932966	1.20075	0.612898	0.461844	19.7271	38.1469	368.754	306.436	0.241893	0.535458	2.60929	0.406139	0.22934	0	0.893663	0.401807	1.87788	1.44187	0.203532	0.849909	1.14821	14.7279	444.48	0.440374	0.992441	0.29518
DDB_G0268646	DDB_G0268646	537.878	445.468	509.615	558.945	516.716	560.828	502.83	382.745	368.402	281.352	529.706	488.801	540.14	558.553	591.725	510.649	540.734	484.812	480.969	429.487	459.936	329.773	355.054	359.102	338.121	316.867	360.922	359.581	233.27	221.701	540.968	521.621	607.852	366.73	511.758	398.507	512.541	387.338	420.321	309.406	491.673	534.28	538.772	442.787	324.877	509.254	549.346	551.187
DDB_G0268650	DDB_G0268650	1.61368	2.98078	2.41937	2.23129	3.5174	4.43502	4.61039	10.3813	12.931	12.7398	1.67861	1.17092	2.1147	4.17708	2.66171	3.54115	2.30182	2.7034	4.04366	4.45848	2.47595	10.6016	2.55123	5.37299	3.04725	4.9369	7.78107	15.6509	21.3478	30.5592	1.56346	1.33112	1.94596	2.72602	1.65336	2.7405	1.94389	3.54598	2.80098	8.04502	2.29723	2.32533	3.97621	7.49582	12.8354	1.42476	3.14589	3.10143
DDB_G0268652	ippB	70.8859	57.0999	36.6774	32.8651	36.8904	28.8825	56.133	37.097	60.9608	73.0777	67.9992	50.4962	44.4116	32.463	48.7076	46.8746	49.8592	48.4904	36.7552	35.2319	66.4885	56.4362	25.6958	24.1725	26.6427	22.3752	34.5633	37.6663	46.0962	50.916	60.8431	64.3209	23.3778	45.687	43.8349	45.6892	41.813	41.8664	42.1955	34.4491	63.9929	34.7712	32.8865	46.615	67.0193	59.2477	38.4373	47.7911
DDB_G0268656	DDB_G0268656	0	0	0	0.215096	0	0	2.34342	3.0231	51.0207	42.1929	0	0	0	0	0.135292	0.137495	0	0	0.269153	0	0	0	0	0	0	0	1.09678	2.58643	32.4729	36.1085	0	0.124042	0	0.282254	0	0.312708	0	0	0	0.222679	0	0.107548	0	2.68326	46.6068	0	0	0.136393
DDB_G0268660	DDB_G0268660	0.273666	0.319273	0.263767	0.27402	0.588	0.20513	0.213241	0.137545	0.0880127	0.145984	0.445582	0.549907	0.286908	0.755624	0.541684	0.900824	0.479091	0.644729	0.244918	0.483918	0.444601	0.290686	0.59	0.607476	0.426351	0.70096	0.166337	0.509933	0.0798621	0.223709	0.21416	0.428918	0.52253	0.744834	0.493111	1.05284	0.593403	0.68607	0.441093	0.567361	0.296469	0.268893	0.396565	0.175393	0.116998	0.497745	0.521266	0.721254
DDB_G0268662	DDB_G0268662	0.584721	1.08852	0.420938	0.408904	0.378316	0.267841	0.804359	0.909943	1.43649	1.8553	1.09896	0.917471	0.593148	0.493314	0.45009	0.675236	0.695061	1.30951	0.980698	1.6323	0.387014	1.1246	0.513581	0.528793	0.371128	0.711863	0.897711	0.921913	3.82349	3.72427	0.85221	0.864628	0.40697	0.80486	0.757484	0.842162	0.713321	0.597207	1.29956	1.67564	0.836618	0.414921	0.323078	0.857151	1.6459	1.00822	0.543231	0.562663
DDB_G0268664	aatA	377.703	496.797	85.9895	76.8905	89.2373	90.9367	127.255	182.701	212.133	143.73	165.471	214.152	77.1946	92.5698	103.779	100.349	124.491	148.625	208.064	192.827	557.633	626.481	172.022	236.364	177.323	263.177	392.883	576.092	294.778	408.058	257.026	195.472	92.9577	151.767	87.0057	153.587	136.446	259.016	272.972	352.485	437.25	81.44	90.087	154.978	177.932	189.812	84.8822	102.064
DDB_G0268666	DDB_G0268666	22.3846	18.0408	18.3438	25.5226	20.6687	31.2066	30.5869	39.4583	34.1431	33.1227	20.3361	26.8901	18.7061	35.7178	38.2069	24.472	24.2949	24.1005	26.827	23.2688	16.9094	21.0583	20.7724	27.0647	25.2706	28.1828	29.4984	31.2012	25.5139	39.3811	11.9683	17.3677	30.8409	24.1138	15.5078	22.634	20.2658	19.5491	17.6977	20.6095	20.2127	21.9332	25.9376	35.0226	33.6329	23.6131	27.212	31.3394
DDB_G0268668	cycH	6.66482	2.88955	7.32075	6.80226	4.07221	7.67358	9.77827	10.1579	6.85034	8.87857	6.72118	5.64047	7.53025	8.89033	6.59605	6.88461	7.70839	4.97926	6.38384	6.56948	7.77939	5.37859	6.62129	4.0318	7.29636	3.38346	7.94861	7.38417	6.64962	5.66904	5.0948	4.57654	3.58417	4.46304	8.40068	7.21086	7.97909	5.33533	6.87865	5.42827	4.77719	7.06151	5.8729	9.96808	7.86446	6.18083	8.21029	6.74033
DDB_G0268670	DDB_G0268670	0	0	0	0	0	0	0	0	1.58001	0	0	0	0	0	0	0	0	0	0	0	0	0	0	0	0	0	0	0	0	1.00401	0	0	0	0	0	0	0	0	0	0	0	0	0	0	0.790005	0	0	0
DDB_G0268672	DDB_G0268672	0	0	0	0	0	0	0	0	1.14199	0	0	0	0	0	0	0	0	0	0	0	0	0	0	0	0	0	0	0	0	0	0	0	0	0	0	0	0	0	0	0	0	0	0	0	0.570993	0	0	0
DDB_G0268674	DDB_G0268674	0	0	0	0	0	0	0	0	0	0	0	0	0	0	0	0	0	0	0	0	0	0	0	0	0	0	0	0	0	0	0	0	0	0	0	0	0	0	0	0	0	0	0	0	0	0	0	0
DDB_G0268676	DDB_G0268676	0	0	0	0	0	0	0	0	2.21809	4.41489	0	0	0	0	0	0	0	0	0	0	0	0	0	0	0	0	0	0	0	0	0	0	0	0	0	0	0	0	0	0	0	0	0	0	3.31649	0	0	0
DDB_G0268678	DDB_G0268678	6.24779	4.43094	7.43744	5.58794	8.58277	6.77819	5.82487	5.67209	12.0983	10.2651	2.7484	3.63416	6.8259	5.49304	9.24243	9.39291	7.10626	8.06712	6.34485	4.31737	6.17027	5.80584	6.31658	4.28225	5.73769	4.94124	6.94736	6.94735	16.6779	10.1272	4.36726	4.71435	4.50737	4.95631	8.12786	10.5308	9.03837	10.1428	8.07241	7.44544	5.33936	6.51269	7.68048	5.74848	11.1817	3.19128	6.15947	9.31767
DDB_G0268680	DDB_G0268680	5.35234	7.39926	16.0319	13.3515	13.2135	9.9564	20.234	24.3224	22.6871	30.2576	5.16326	5.04962	15.1489	13.7534	10.465	12.6049	14.2455	10.8258	13.8796	15.3148	8.06805	8.81286	29.3334	35.0634	18.9142	23.7545	13.6158	17.5982	32.4768	33.1614	4.17393	4.38282	12.9877	15.8355	9.05617	11.8702	12.9739	13.1333	28.7535	32.8011	6.3758	14.6917	11.5849	22.2782	26.4723	5.10644	14.4511	11.535
DDB_G0268684	DDB_G0268684	9.23334	7.1966	6.36027	6.81269	6.2718	5.73489	7.52659	7.90227	7.24339	6.4893	10.5108	6.82219	8.57265	7.03074	7.69249	9.3393	7.25514	11.3557	7.80588	6.27832	6.52567	7.65275	6	6.15649	6.50162	6.00157	7.6033	6.90886	4.35382	5.45297	7.56972	8.61487	5.13221	9.04748	8.39329	9.36736	9.18373	7.83211	5.69159	7.01039	8.21497	6.58648	6.00335	7.71443	6.86635	8.66652	7.8017	8.5159
DDB_G0268686	DDB_G0268686	0.522272	0.164274	1.62858	1.49853	1.61005	1.35097	3.59876	6.48824	3.88545	5.58838	0.412675	0.565884	1.77146	1.34132	2.28036	2.68829	1.38043	2.12308	1.39123	1.53128	0.320263	0.518495	3.02357	1.68784	2.01022	1.65905	3.08105	2.9063	5.02956	5.73219	0.415578	0.418149	1.05278	1.55409	1.43277	1.96774	1.57023	2.47885	1.96926	3.35294	0.343273	1.56356	1.48051	5.0435	4.73691	0.48928	1.55639	2.48433
DDB_G0268688	DDB_G0268688	0	0	0	0	0	0	0	0	2.84792	0	0	0	0	0	0	0	0	0	0	0	0	0	0	0	0	0	0	0	1.29209	0	0	0	0	0	0	0	0	0	0	0	0	0	0	0	1.42396	0	0	0
DDB_G0268690	DDB_G0268690	0	0	0	0	0	0	0	0	6.40782	3.779	0	0	0	0	0	0	0	0	0	0	0	0	0	0	0	0	0	0	9.04463	7.23878	0	0	0	0	0	0	0	0	0	0	0	0	0	0	5.09341	0	0	0
DDB_G0268692	DDB_G0268692	0	0	0	0.244871	0.15992	0.213861	0.444634	0.860394	0.550552	0.54791	0	0.286656	0.44868	0.295419	0.462059	0.156527	0.499482	0.268868	0.306411	0.189193	0	0	0.184534	0	0.242453	0	0.416199	0.490742	0.499567	0.524768	0	0.282425	0	0.321325	0.181447	0	0.17676	0	0.848984	0.887263	0	0.122435	0.18689	0.652514	0.549231	0.143328	0.372049	0.309293
DDB_G0268694	DDB_G0268694	0.600435	0.385273	0.424391	0	0.493602	0	1.20084	0.929479	0.637241	0.281859	0.716925	0	0.519328	0	0	0.362348	0.38542	0.622407	0	0.291977	0	0.155901	0.284787	0	0.374172	0	0.802889	0.568013	0.578228	0.404931	0.147675	0.108965	0	0.495894	0.140011	0.412049	0.136395	0.245302	0.818886	0.489034	0.492854	0.212196	0.246801	1.06516	0.45955	0.358463	0.259664	0.181174
DDB_G0268696	DDB_G0268696	14.3839	12.0497	48.7153	33.1944	26.8518	8.89487	6.73518	1.85554	23.0399	4.50146	23.9729	19.4294	78.7927	62.3454	86.9157	97.0111	54.116	51.2197	45.4701	41.0931	16.0657	13.2791	37.049	19.8374	15.3129	9.00596	2.56452	3.40182	7.05424	7.72447	19.0642	20.0852	44.4327	71.1124	74.0696	79.425	37.485	39.013	31.4964	44.1925	13.2168	40.9548	17.8734	4.29536	13.7707	21.7011	70.5691	91.9634
DDB_G0268698	DDB_G0268698	12.1238	9.88532	13.848	10.1178	14.1791	12.3343	28.8974	33.1805	30.8049	25.7834	14.7958	11.9677	13.6146	17.801	13.6559	16.7752	15.5502	14.0024	15.6938	15.0645	11.0724	8.95674	12.1519	9.94951	12.418	13.5251	19.8839	23.8676	22.0392	22.8122	9.63735	12.3381	11.0325	13.346	11.6363	14.4795	15.3678	13.7509	18.3617	16.7483	11.0046	11.9829	13.2567	31.039	28.2941	13.3818	15.7078	15.2156
DDB_G0268702	copD	92.407	84.5579	94.4212	75.3544	105.443	117.048	143.141	158.063	138.011	151.824	100.141	92.3573	110.041	81.4527	104.018	127.21	106.253	115.363	100.937	101.788	94.8944	91.8001	91.0875	79.6261	103.653	124.519	130.012	141.008	108.464	141.256	87.1541	91.5775	64.1317	105.85	101.556	112.032	103.952	114.323	106.191	119.438	88.4825	84.8878	111.245	150.602	144.917	96.2491	95.747	115.614
DDB_G0268704	DDB_G0268704	6.93972	7.56157	9.48617	13.3917	10.0913	13.3152	19.8273	19.2559	17.3706	16.2884	10.1622	8.92376	8.87133	12.6763	12.8291	12.2478	11.6268	15.6089	15.726	13.212	8.77484	9.34937	11.6445	10.3908	8.56765	15.9865	15.2327	16.7222	14.0807	15.4533	8.37301	10.5742	13.6058	11.4899	9.61776	12.7297	11.8976	14.1758	15.8933	14.5037	7.25065	11.4389	11.7033	19.5416	16.8295	9.54298	10.7738	12.5385
DDB_G0268706	ints3	1.00606	1.69072	0.914261	0.90457	0.886133	1.02702	1.97101	2.66982	1.80498	2.29389	0.600625	0.688303	0.953036	0.818475	0.99568	0.954069	0.92256	1.29118	1.92424	1.15317	1.32702	2.94807	0.715764	1.22827	0.940421	1.41729	1.1531	2.94586	2.76815	2.32624	0.742315	0.573814	0.857925	0.741873	0.636763	0.953425	0.848852	1.37985	1.64651	2.50503	1.34839	0.909415	0.956577	2.32042	2.04943	0.644464	0.885755	0.974874
DDB_G0268708	DDB_G0268708	4.29938	3.65472	5.45431	4.50993	4.30472	4.24178	8.81902	6.82613	12.0898	9.18556	5.75874	2.63976	4.92637	2.92972	2.83667	4.10253	5.30726	5.14236	5.4263	5.09269	3.77598	4.0073	3.52938	1.57021	4.98064	3.88254	5.74904	5.04058	5.4851	7.93022	5.6938	5.00153	2.43725	4.43852	4.88418	4.79133	6.13534	4.61637	6.31463	5.74637	3.97705	4.98212	4.27325	7.82258	10.6377	4.19925	3.92805	3.4696
DDB_G0268710	DDB_G0268710	2.35689	2.43208	2.26499	1.69158	2.42192	3.52294	2.00833	1.00585	0.767963	0.970511	1.91313	2.51338	2.86108	3.6106	3.19193	3.36866	3.36197	2.7146	4.23341	4.4738	2.58627	3.00611	2.25536	4.29095	3.41418	5.63087	2.26693	3.0641	1.26095	1.71961	1.67799	1.80093	2.55965	4.6529	1.97658	3.35779	2.20731	7.13718	5.13172	8.38564	2.39449	1.97829	2.97243	1.50709	0.869237	2.21325	3.23584	3.2803
DDB_G0268712	DDB_G0268712	0.192352	0	2.03933	0.907972	0	0	0	0.212687	0	0	0.287087	0.354304	2.21825	0	0.5711	0.193466	0.617354	0	0	0	0	0.249718	0.456163	0	0.299669	0	0	0	0	0	0	0.698149	0	0.794308	0.448532	0.440005	0.655419	0.589377	0.262333	0.156664	0.0961758	1.47365	0	0.106344	0	0.320696	1.10913	0.382283
DDB_G0268714	ctu2	12.2938	9.06104	6.45832	3.79035	3.67042	1.94055	2.84793	1.74512	3.08555	3.50942	15.7452	9.1803	9.81894	5.51888	7.07	10.527	8.17581	8.03658	5.88777	7.06882	8.53563	10.4605	5.71278	4.56362	3.62351	2.3404	2.11042	1.96453	3.3331	5.32188	11.7472	10.7784	4.13207	6.86039	6.39201	7.69561	3.96257	5.09041	4.41823	4.05929	10.6774	5.12433	2.80548	2.29652	3.29748	12.4627	7.66891	8.79851
DDB_G0268716	lsm5	35.9305	25.6168	31.353	34.8982	33.2753	32.9171	41.1892	13.7335	23.1466	12.4938	33.1029	22.8779	37.7272	24.4193	16.6823	33.9079	32.7449	58.2438	34.0616	35.0521	22.4604	19.5799	21.0393	11.7339	24.1876	18.7471	21.9467	23.0799	7.83164	15.4563	33.2752	44.2754	12.2588	29.7663	42.9263	37.5441	59.9552	31.261	37.5083	37.2125	30.7736	33.1256	33.0962	27.4614	17.8202	27.9904	31.0733	25.2951
DDB_G0268718	ptcE	7.50712	5.16552	1.13114	0.457835	0.897007	0.479827	0.581933	0.514778	1.74993	0.956133	7.3828	6.21715	1.92946	1.10469	2.70693	2.751	1.74325	2.21189	1.71869	1.83942	6.15322	6.11959	0.690045	0.473656	0.271989	0.683183	0.389084	0.550524	0.560424	0.784927	5.51044	6.81186	0.707628	1.26164	1.83195	1.39777	0.528781	0.891561	0.555571	1.09015	6.33632	0.794489	0.688417	0.548356	1.35303	6.79997	1.51708	2.72896
DDB_G0268720	selk	113.925	93.3801	158.927	166.284	144.796	153.466	157.393	119.34	145.833	141.175	113.543	100.781	136.136	160.773	151.322	158.686	185.628	183.227	158.638	179.5	112.735	104.115	127.533	142.596	142.456	117.906	120.768	96.3109	126.313	108.675	100.004	99.6336	103.98	129.606	148.12	145.304	150.679	123.248	129.308	123.311	103.653	162.606	149.131	138.366	143.504	107.162	148.454	155.004
DDB_G0268724	DDB_G0268724_RTE	0	0	0	0	0	0	0	0	0	0	0	0	0	0	0	0	0	0	0	0	0	0	0	0	0	0	0	0	0	0	0	0	0	0	0	0	0	0	0	0	0	0	0	0	0	0	0	0
DDB_G0268726	DDB_G0268726_ps	0	0	0	0	0	0	0	0	0	0	0	0	0	0	0	0	0	0	0	0	0	0	0	0	0	0	0	0	0	0	0	0	0	0	0	0	0	0	0	0	0	0	0	0	0	0	0	0
DDB_G0268730	DDB_G0268730_ps	0	0	0	0	0	0	0	0	0	0	0	0	0	0	0	0	0	0	0	0	0	0	0	0	0	0	0	0	0	0	0	0	0	0	0	0	0	0	0	0	0	0	0	0	0	0	0	0
DDB_G0268732	DDB_G0268732	0	0	0	0	0	0	0	0	0	0	0	0	0	0	0	0	0	0	0	0	0	0	0	0	0	0	0	0	0	0	0	0	0	0	0	0	0	0	0	0	0	0	0	0	0	0	0	0
DDB_G0268734	DDB_G0268734	0	0	0	0	0	1.2275	1.27604	0.987685	0	0	0	0	0	0	0	0	0	0	0	1.08591	0	0	1.05917	0	0	0	0	1.40836	0	1.00401	0	0	0	0	0	1.02166	0	0	0	0	0	0	0.613751	1.13186	0	0	0	0
DDB_G0268738	DDB_G0268738	2.63463	2.81756	2.32772	0	1.35367	0.905127	0	0.728293	0	0	1.96611	0	0.949478	1.25031	2.60745	1.98742	0	2.27587	1.29683	1.60145	0	0.855094	0.781006	1.34023	1.02614	1.54648	0	0	0	0	0	1.19531	0.728097	2.03993	3.07176	2.26003	1.49621	1.34545	0	1.60937	2.72609	1.16386	1.1294	0.364147	0	0.983057	1.09989	2.29744
DDB_G0268740	lip2	0.627495	0.559218	0.184799	0.658225	0.107468	0.143717	0	0.115639	0	0.122734	0.156091	0	0.150759	0	0	0.105188	0	0	0.205912	0.12714	0.934482	0.271545	0	0	0	0.245552	0	0.164892	0	0	0	0.0948967	0.231216	0.215935	0.121934	0	0.118785	0	0.285264	0.170358	0.593357	0.421512	0.125593	0.0578196	0.0613671	0.0780454	0.0753796	0.0525942
DDB_G0268742	DDB_G0268742	10.3714	5.07374	6.43373	5.55537	5.89566	3.48727	8.0384	5.85592	5.75728	8.54592	9.0571	5.69044	6.68009	5.23607	5.56895	6.99129	5.07567	7.24351	4.34471	5.4994	5.42229	4.29717	2.61657	3.59209	3.9535	2.59055	4.57362	7.82821	5.48974	7.06883	4.88453	7.00806	2.80521	5.80913	6.56063	5.67875	4.88736	6.19793	5.71807	6.11069	7.72255	5.99455	4.69146	6.94716	7.1516	7.37377	5.95808	6.28012
DDB_G0268744	act23	3.1633	3.99801	1.77851	2.03618	1.03428	0.592774	4.5189	3.81571	3.68785	4.55605	4.72127	4.50243	2.07273	2.45651	2.70375	2.89239	5.23015	2.23572	1.1324	1.9228	2.14131	2.42669	1.53446	1.46288	1.56806	1.0128	3.84537	3.17386	4.15406	4.202	4.06685	5.08833	2.54312	1.78128	3.35286	3.12467	1.46982	2.34971	3.13759	1.75664	3.58066	1.90735	0.813526	4.1673	4.12195	4.61185	2.26462	2.79807
DDB_G0268746	DDB_G0268746	11.239	9.86488	12.3653	11.5113	14.3819	12.3848	18.4787	21.4545	25.0374	23.6418	14.5588	12.1085	18.9525	13.2838	16.8943	14.0768	14.1791	16.1198	17.3269	15.4677	9.15818	7.98366	9.30349	12.0817	10.7369	11.7004	19.4237	20.8964	24.6758	25.7418	7.6928	9.3322	13.7131	15.1054	11.2494	13.2184	12.6448	14.1863	18.5092	15.6305	10.5519	11.9383	13.3833	19.9666	24.3396	13.3337	16.1181	15.4856
DDB_G0268748	DDB_G0268748	0	0.106384	0	0	0	0.136701	0.142107	0	0.263937	0	0.148471	0	0	0	0	0	0	0.171862	0	0	0	0	0	0	0	0	0	0	0.957979	0.335435	0	0	0	0.102697	0	0	0.112986	0.101601	0	0.0810207	0.0531918	0	0.0683506	0.0710533	0.131969	0.0742354	0	0
DDB_G0268750	DDB_G0268750	0	0	0	0	0	0	0	0	0	0	0	0	0	0	0	0	0	0	0	0.880798	0	0	0	0	0	0	0	0	0	0	0	0	0	0	0	0	0	0	0	0	0	0	0	0	0	0	0	0
DDB_G0268752	DDB_G0268752	0	0	0	0	0	0	1.03501	0	4.48547	0	1.08136	0	0	0	0	0	0	0	0	0	0	0	0	0	0	0	0	0	0	4.07181	0	1.31485	0	0	0	0	0	0	0	0	0	0	0	0.517505	2.24274	0.540681	0	0
DDB_G0268754	DDB_G0268754	3.66409	3.55566	3.95664	2.77588	3.48629	3.07706	21.9065	52.0688	239.023	276.636	2.22799	3.12458	5.18409	4.37934	4.56642	3.61707	6.24292	5.5097	9.61894	9.23875	3.63777	2.64269	6.75842	6.21304	4.33413	5.4167	41.2832	84.3024	400.558	364.633	3.75489	3.57102	6.00055	6.23441	4.66758	6.67425	6.93612	7.27675	6.29273	8.28965	3.60987	3.36626	3.28167	36.9876	257.829	2.67629	4.78172	4.09175
DDB_G0268756	DDB_G0268756	1.40231	1.12475	0.619475	0	0.720499	0.481761	2.50406	0.77528	1.24022	2.46854	0	0	3.03221	0.665488	0.693917	0.705215	1.87529	0.605676	0.690248	1.27858	0	0	0.831393	0	1.63851	0	0.937568	0	0.562684	1.18214	0.862233	0.636216	0	1.08577	0.817485	0.801945	1.19455	0.358062	0.956248	0.285533	1.26353	0.309737	0.60113	1.63967	1.85438	0	1.84885	0.699566
DDB_G0268758	ola1	376.789	332.271	368.282	353.634	345.009	328.713	320.118	214.473	177.988	163.149	397.524	351.588	328.119	314.164	388.625	402.388	368.871	375.9	355.615	352.498	375.124	305.242	330.996	237.078	308.717	227.709	230.746	216.58	116.878	113.969	364.983	342.294	259.055	285.331	365.337	339.337	349.133	322.067	288.311	284.686	354.53	360.958	336.861	267.295	170.568	374.556	321.142	395.507
DDB_G0268760	rabQ	61.9203	51.0252	82.8101	67.7332	70.1661	43.4196	33.9281	18.9925	29.6322	28.3702	67.0972	44.5282	82.2295	71.2494	67.7872	83.8208	84.1669	96.719	87.2609	69.8623	50.2121	39.3677	53.055	49.1898	42.6173	36.346	16.7299	14.0424	25.867	15.7311	56.327	61.9581	61.6503	72.4622	81.589	80.7656	87.9114	87.0668	46.2731	51.641	56.4728	75.2717	56.7929	26.4603	29.0012	55.8127	76.7394	75.804
DDB_G0268762	DDB_G0268762	63.974	54.7325	22.0638	15.5235	27.4045	13.7695	7.70752	2.55677	13.2246	1.8091	70.8638	58.2088	31.555	31.6036	48.21	48.9949	37.6016	32.2254	37.0286	33.9201	46.8323	43.0276	19.924	21.6433	9.60641	14.4777	1.85519	5.34711	5.19585	7.97035	57.4394	51.0552	20.6191	18.938	39.0016	34.3813	23.812	21.885	15.7679	14.6897	59.3532	18.7937	20.587	5.13215	7.51687	64.5363	31.5793	48.6025
DDB_G0268764	DDB_G0268764	7.27451	6.65288	4.60978	3.43384	3.94383	1.99932	2.65173	1.83061	4.45922	7.30069	9.24743	7.06931	4.91778	4.28554	6.40502	7.72033	6.60173	8.06077	7.70465	7.68474	7.4713	7.32726	6.36522	4.79792	3.16546	2.65034	1.24107	1.3447	6.56259	5.07508	6.9715	7.19258	4.02071	4.48007	5.76155	7.54559	5.52725	6.58438	4.58425	6.33345	6.96369	4.02181	2.97158	2.24117	5.87996	8.15837	4.60166	7.06268
DDB_G0268772	DDB_G0268772	25.3323	13.5455	29.0128	31.7398	22.6569	18.0505	19.4344	17.6362	49.7873	46.2452	14.0033	12.9614	24.3449	9.79559	12.5354	20.2889	20.577	17.0199	9.23642	13.1169	8.38345	6.69926	15.5752	21.9547	5.84678	13.2174	14.4278	14.7929	27.106	23.2005	13.8454	15.3241	14.52	24.215	14.2207	17.1697	17.5831	22.5193	9.59688	7.25951	19.4389	30.3763	20.3537	18.5353	48.0163	13.4823	17.0702	16.4122
DDB_G0268774	DDB_G0268774	6.17187	6.31341	2.13375	1.47779	2.75747	2.21253	4.98338	3.85726	8.66242	7.87292	6.40807	4.69562	4.64189	2.54693	2.92131	7.69207	4.73685	6.25865	3.4342	4.07777	3.39679	3.83209	1.27275	1.36505	1.4632	2.83521	1.97352	1.26926	5.38371	6.18312	5.27985	4.50457	0.889896	3.73987	4.06724	4.75722	3.96218	4.9333	4.20867	3.60617	6.24264	1.80577	2.485	4.42032	8.26767	5.55185	3.59441	5.30669
DDB_G0268776	gatB	7.7426	6.12387	4.1329	3.04566	2.81783	1.66248	1.49779	0.71343	1.85458	2.83951	9.02807	4.45673	5.69687	3.52128	4.15063	5.84059	4.83193	5.57357	4.76387	3.52973	5.76524	7.11996	2.5821	1.80521	0.879548	2.08301	0.647078	1.27162	1.94173	2.53827	5.35576	5.92779	2.22887	2.91418	4.32554	4.15107	4.48863	5.02483	3.07986	3.08735	6.93323	3.58928	2.24016	1.10561	2.34705	6.7424	4.60908	4.99561
DDB_G0268778	rbbB	7.86983	6.65283	9.53564	10.7908	10.128	11.9477	14.0797	13.55	20.2841	23.6171	7.77462	7.17892	10.2642	9.60367	11.8313	13.2301	10.5844	11.0066	11.5105	14.0776	5.63674	5.74092	11.9979	9.91309	10.6259	8.88692	15.9354	17.6078	24.7212	23.3357	5.71452	7.14098	6.87675	8.43404	8.86972	11.3586	11.1094	12.1334	18.9106	19.5649	7.26133	10.1632	11.0378	13.8149	21.9506	7.47677	9.93393	12.5307
DDB_G0268780	DDB_G0268780_ps	0	0	0.542222	0	0	0	0	0	0	0.360117	0	0	0	0	0	0	0	0	0	0	0	0	0	0	0	0	0	0	0	0	0	0	0	0	0	0	0	0	0	0	0	0.271111	0	0	0.180058	0	0	0
DDB_G0268782	DDB_G0268782	4.15663	3.22279	4.59053	5.55925	4.59168	3.99843	5.34412	4.71098	3.49239	2.19513	4.65287	4.21099	5.24294	2.9589	5.03933	5.2259	5.66981	7.36077	5.11499	4.04254	4.33312	2.96796	3.69655	4.01749	3.88543	4.39175	2.50118	1.63841	1.66788	2.80322	2.68357	3.96025	3.79075	5.47123	4.72513	4.99187	6.8456	6.58036	5.10202	5.58597	3.68971	5.07489	4.29505	5.02755	2.84376	4.43193	4.10092	5.13261
DDB_G0268784	DDB_G0268784	0.0651421	0.417989	0	0	0	0.179036	0	0.072029	2.76541	2.90504	2.23618	1.43987	0	0.123657	0.0644698	0.131039	0.0696913	0.112543	0.256516	0	0.679079	1.01484	0.154485	0	0	0	0.0871067	0.102708	3.13664	1.97692	0.240323	0.118218	0.0720096	0.0672503	0	0	0.147977	0.0665331	0.177684	0	0.241566	0	0.0895181	0.0360145	2.83522	1.83803	0.0618285	0.0977544
DDB_G0268786	DDB_G0268786	4.79073	3.91367	3.05692	3.55962	3.21357	2.74309	3.89713	4.04649	3.3543	4.21667	7.15023	3.30912	4.69992	3.03136	3.16086	3.94848	5.33885	5.63278	3.79918	3.15469	3.76542	4.66462	2.91921	3.11399	3.31715	2.34339	3.82585	4.19634	2.45629	3.51505	4.33668	4.7093	2.28013	4.05279	3.25826	4.41397	4.98787	4.34936	2.90387	4.17285	4.3522	3.30827	2.97833	3.97181	3.78548	5.22968	3.86564	3.55467
DDB_G0268788	DDB_G0268788	0.905656	0.86092	3.55624	2.53335	1.86129	1.52112	0.575006	0.778869	0.444987	0.590469	1.3517	1.29747	2.46601	0.764078	0.89631	1.51817	2.36843	3.47703	1.18876	1.59033	0.299717	1.04511	2.50573	1.02379	1.0974	1.18134	0.269117	1.11061	0	0	0.989971	0.547853	1.00113	3.42821	1.64254	1.72641	1.37153	2.67221	0.137239	1.22938	0.883288	3.0448	1.6912	0.676937	0.517728	1.32459	1.61504	1.20724
DDB_G0268790	DDB_G0268790	1109.1	1049.12	2331.97	2707.49	2155.91	2030.15	2032.38	1445.36	882.017	629.113	1256.35	1201.95	1760.67	1535.23	1241.91	1452.22	2224.64	2347.9	1765.37	1852.78	786.906	781.354	1682.29	1345.28	1441.42	1532.11	1089.84	999.149	365.281	573.276	1039.44	1438.6	1131.21	2155.36	1975.32	1924.48	2263.32	2113.85	1402.92	1401.09	1079.11	2519.73	2093.03	1738.87	755.565	1229.15	1647.95	1347.07
DDB_G0268792	gtaF	12.5398	11.1009	10.7098	7.34429	7.51675	5.64834	3.68225	1.54062	4.12811	2.53448	8.94204	11.2923	9.13873	9.12486	8.54942	8.4784	10.1362	7.34188	13.8536	13.0426	13.176	15.3752	9.99537	11.3404	11.0705	8.6692	2.60836	3.51489	3.01902	4.77655	10.6232	11.9474	10.6274	11.8669	8.12245	16.2548	9.65343	15.3691	6.74584	10.8374	11.8204	9.02703	6.58255	2.61143	3.33129	10.1172	9.13179	8.51391
DDB_G0268794	bub2	18.5968	15.4543	21.7677	30.1932	28.9692	32.3922	79.5294	84.0851	46.0944	34.6134	24.5737	18.1091	22.3684	27.4319	25.7903	31.8096	33.2014	29.4685	37.548	34.9919	15.6996	12.9173	21.7703	22.6561	27.4961	30.8706	68.7413	61.4435	28.3274	43.4031	19.6646	21.6036	16.2364	23.4786	24.8587	25.4699	30.8089	28.9143	49.2715	38.7826	17.0256	25.9804	30.6807	81.8073	40.3539	21.3414	24.9001	28.7999
DDB_G0268796	DDB_G0268796	17.5015	12.0752	5.32051	1.77664	1.16028	2.06886	0.537668	0.624251	0.665747	0.883403	19.942	13.8654	5.96815	3.57231	4.46991	7.0033	5.83858	5.52712	1.85261	5.03313	8.96815	13.6815	2.0083	1.91462	0.586365	0.883702	0.251642	0.593422	0	0.634568	16.8938	16.3929	3.53647	4.27413	7.46	4.52005	4.48863	2.8831	2.05324	1.37946	14.7884	3.54857	1.61457	0.58096	0.774575	16.9037	4.77023	5.73661
DDB_G0268798	DDB_G0268798	3.10785	2.09265	0.406786	0.543341	0.473126	0	0.164432	0.127275	0.305403	0.135083	5.32569	1.48413	0.497785	0.437002	0.227835	1.04195	0.862006	1.5909	1.13315	0.979528	2.22843	1.04604	0.272973	0	0.358651	0	0	0	0.184747	0	3.96338	3.76002	0	0.950645	0.805219	0.789912	0.39221	0.70538	0.627933	0.374998	2.60025	0.475064	0.236563	0.145853	0.220243	3.40491	0.467393	0.634893
DDB_G0268800	DDB_G0268800	0.581558	0.932903	2.82596	0.915057	3.43623	3.59629	12.254	13.5039	4.62906	1.53561	0	0.267801	1.2575	0.827965	0.287778	2.19348	0.466628	4.01893	1.43128	3.35822	0.433036	0.18875	1.37917	0.295837	2.26506	2.73091	6.61001	6.18926	1.86683	2.61467	0.178791	0.527698	0	1.50095	1.01707	1.99547	3.13754	3.41536	6.74171	6.03916	0.75723	1.87051	3.51626	12.8789	3.08234	0.133901	1.04273	1.24063
DDB_G0268802	gpaJ	11.551	6.77421	24.1418	17.7841	13.9118	8.1927	8.16179	8.24012	6.48105	6.41351	15.5716	9.83749	13.6074	11.5529	4.67105	13.2419	17.5399	19.0978	10.0263	12.5325	4.6242	2.41869	12.5184	3.03275	5.22452	4.37432	5.31467	6.46237	1.39546	2.7921	10.6917	12.6225	6.59032	23.465	14.0467	15.9106	14.5303	13.8273	4.74299	5.058	9.1626	20.963	11.0523	8.20096	6.44728	12.7046	12.5801	8.95649
DDB_G0268806	DDB_G0268806_ps	0.420692	0	0	0	0	0	0	0	0	0	0	0	0	0	0	0	0.450071	0	0	0	0	0	0	0	0	0	0	0	0	0.472855	0.51734	0.38173	0	0.434307	0	0	0.477822	0	0	0.685278	0.210346	0	0	0	0	0	0	0
DDB_G0268808	DDB_G0268808	3.64032	2.57915	2.97503	2.29116	3.17965	2.62632	4.42028	8.2013	1.69027	1.86906	5.97655	3.60411	3.08299	2.15947	2.612	4.25639	3.9919	5.10999	2.95656	4.09359	2.3718	2.18577	3.12947	2.037	2.97745	2.24363	4.56353	5.38087	1.60677	1.9947	3.74918	4.0051	1.20723	2.06697	3.13018	3.53908	4.34141	4.78699	3.6615	4.00264	3.10974	2.63309	2.90299	6.31079	1.77967	4.79033	2.62123	3.43419
DDB_G0268810	DDB_G0268810	100.872	89.6691	58.6367	42.4728	62.399	39.0958	37.9106	32.0617	23.3097	14.6906	92.6688	84.2649	60.4345	44.1549	78.2971	87.6298	96.9105	107.741	81.1096	79.1334	103.243	95.6165	58.941	45.1076	48.2232	40.9339	17.104	18.2296	11.6897	15.5027	82.5107	106.854	30.7448	44.7374	70.9577	71.0666	78.4311	80.2449	46.2504	55.0555	95.2705	50.5547	50.7474	34.9862	19.0002	88.4669	52.2947	82.9635
DDB_G0268812	DDB_G0268812	0	0	0	0	0.108954	0	0	0.117237	0.187546	0.124431	0	0	0.152843	0	0	0.319927	0.226865	0.18318	0.208758	0	0	0	0	0	0	0	0.141779	0.167171	0	0	0	0	0	0.437838	0.247239	0.12127	0.120427	0.108292	0.43381	0	0	0	0.0544768	0.0586187	0.155988	0	0.0764214	0.159963
DDB_G0268814	DDB_G0268814	2.03411	1.48319	3.18587	2.47319	3.4679	1.71528	4.29267	3.37375	7.19602	7.70402	3.31194	1.95853	4.1318	3.42251	3.52296	4.83576	3.61046	5.35125	4.55109	4.9457	0.895007	1.68048	2.41195	1.12882	1.94461	1.84525	3.52361	5.17514	8.68141	6.70312	2.50142	1.71988	2.35076	4.3908	4.63541	5.44617	4.62069	5.99656	6.05273	6.4386	1.75865	2.82953	2.59159	3.83321	7.45002	2.63523	3.77715	4.17936
DDB_G0268816	DDB_G0268816	29.9234	19.9061	38.7197	26.8783	31.4755	24.9315	38.0345	17.0646	13.6492	11.7518	29.7155	21.4829	28.8703	25.4941	34.6282	35.4289	23.9468	21.1675	25.7468	20.6236	26.492	19.7297	33.107	29.7248	23.6763	27.9372	22.212	19.5033	7.75254	7.1505	25.7875	26.4038	22.3993	19.0946	33.9267	28.8352	22.6134	21.2974	20.2445	20.1498	24.9148	32.799	28.2035	27.5495	12.7005	25.5992	27.1822	35.0285
DDB_G0268818	DDB_G0268818	13.4508	9.79827	7.92261	7.05476	9.61527	9.24204	11.4176	8.62195	12.3271	8.12147	11.638	9.51536	10.8189	9.99127	10.5146	14.215	11.2619	14.6503	10.363	8.29451	12.4833	9.87001	8.09024	5.55325	5.77031	8.69634	8.73241	11.6795	7.03986	9.0931	8.86979	12.2051	7.00344	11.4712	7.9549	9.92182	8.52437	8.56138	10.6345	9.76444	11.6245	7.48869	9.42866	10.0198	10.2243	10.5767	10.4051	12.3648
DDB_G0268820	DDB_G0268820	6.88982	4.91212	10.7251	8.25969	12.0527	9.46797	17.5756	15.5992	10.7361	10.5883	9.42622	8.76266	9.81366	7.78495	7.95517	11.962	12.1972	14.1705	11.143	12.9627	5.0081	5.32417	9.82299	7.17656	9.32819	7.70321	13.3807	10.9923	9.61022	8.94262	5.85017	7.14483	4.44277	8.97568	10.8062	9.38124	11.5519	13.2361	12.7524	11.1562	5.90097	9.49239	10.7604	16.5874	10.6622	9.09444	8.79931	9.95861
DDB_G0268822	DDB_G0268822	10.8394	9.49265	19.3797	16.3168	21.1807	18.7073	12.5583	14.6278	9.58656	9.46544	10.2545	8.64658	14.8257	15.0675	20.6949	25.2382	18.6729	21.8971	21.4257	21.3743	7.18143	7.42387	13.8649	11.6358	17.4189	13.4264	12.2688	11.5729	7.94534	9.25751	9.39371	9.44831	10.7556	14.6266	19.9021	21.6226	18.4671	19.6138	16.9947	20.6458	10.166	17.8482	19.944	13.5931	9.526	9.45056	14.9466	22.9666
DDB_G0268824	DDB_G0268824	10.3408	9.12615	2.48362	1.57969	2.16649	1.37964	0.717097	0.33303	1.33188	0.824748	11.6877	7.21208	3.90755	3.23983	3.67632	5.95768	7.08887	4.33625	4.54639	3.53946	8.07367	7.03823	1.30949	1.02142	1.40768	0.235722	0.53699	0.316583	0.322276	0.564223	10.8645	10.5674	1.55372	2.90207	2.69223	4.36347	3.0788	3.07619	1.64307	1.88069	9.73347	2.03165	1.77307	0.525064	1.07831	9.44989	3.57369	4.817
DDB_G0268826	DDB_G0268826	1.59822	1.46501	1.77513	2.15548	2.48693	2.51002	6.19701	8.23002	6.25974	5.35888	2.86243	0.925209	2.10641	1.3869	1.62692	2.98531	1.66097	2.91895	2.7871	1.94294	1.42806	0.770662	2.21996	1.67247	2.4899	3.1092	6.16707	5.11172	4.69061	6.72362	1.01077	2.15458	1.31241	2.16849	1.91663	1.93242	2.90441	2.93822	5.10669	4.57452	1.53161	1.96531	2.49848	7.21352	5.80931	1.89382	1.74665	2.30611
DDB_G0268828	DDB_G0268828	960.869	865.67	2406.16	2607.71	1910.99	1402	230.843	154.479	193.03	68.9603	1931.69	1997.95	2615.96	3110.17	2554.37	2278.74	2286.56	2185.78	1566.02	1667.44	298.245	287.241	1325.28	1172.49	976.644	698.283	137.506	80.3576	53.8935	52.2315	1740.9	1787.56	3049.63	1950.82	2413.96	1846.86	2704.04	2092.6	776.46	779.421	913.269	2506.94	1656.5	192.661	130.995	1964.82	2863.07	2416.56
DDB_G0268830	DDB_G0268830	0	0	1.71974	0	0	1.33743	5.56125	1.07613	19.7973	6.85297	0	1.79267	1.40296	0	0	0.978881	0	1.68143	1.91621	0	0	1.2635	1.15402	0	0	0	5.2056	7.67242	10.9345	8.75136	0	0	1.07584	1.00474	0	0	1.10541	0.994024	0	0.792672	0	0.859868	0.668714	3.31869	13.3251	0.896335	0.70148	0.48944
DDB_G0268832	DDB_G0268832	1.94648	2.08163	2.86623	1.53136	1.33346	4.01228	28.7331	45.5564	70.0078	65.4839	0.484192	1.19511	1.87061	0.615824	0.963198	0.652587	2.08242	2.2419	0.638737	1.57755	0.966251	2.52699	1.15402	2.64046	0.505412	1.5234	28.6308	42.9656	25.5139	36.8286	1.19683	2.64932	1.79307	1.00474	2.26944	1.4842	1.47388	0.662682	7.07909	2.11379	2.01406	2.19879	2.67287	37.1447	67.7458	0.839653	1.24322	0.807893
DDB_G0268834	DDB_G0268834	1.18559	0	0	1.86547	0	3.25846	3.38731	11.7984	50.3305	29.2186	3.539	0	6.83624	4.50112	4.6934	3.57736	3.80514	6.14486	2.33429	4.32392	1.7656	1.53917	2.81162	0	1.84705	0	12.6827	24.3006	36.155	17.3237	1.45796	0	3.93172	3.67187	0	2.71203	2.69318	2.4218	1.61693	1.93124	0.592793	0.932735	1.62923	7.59283	39.7745	1.7695	5.66868	4.13538
DDB_G0268836	DDB_G0268836	1.21504	0.433133	0	1.91182	3.32951	0.556569	6.94293	5.82182	10.3878	10.9321	3.02244	2.98407	2.33536	1.53765	2.405	4.88832	2.16649	4.19835	3.18972	0.984743	0.603157	2.10321	0.960491	0	1.26196	1.90188	7.04049	8.94004	9.1008	10.0151	1.49418	0.735007	0.895424	0.836243	2.36106	0.92647	4.14013	2.06831	0	0.32987	0.824087	0.955908	1.94304	6.38237	10.66	3.00326	1.93651	3.64666
DDB_G0268838	DDB_G0268838	1.67198	0.298011	5.90883	5.26158	2.86352	4.59526	0.796162	1.2325	0	0.981087	0.831817	0.513286	6.02554	5.28977	2.2063	2.5225	0.596247	0	0.548659	0	0.829985	0	1.98255	3.96915	0.434136	0	0.372623	0	1.34179	0.626432	0.685365	2.02284	3.08041	2.30146	1.62449	1.91233	0.316506	2.56152	0.380047	0.226962	0.984995	5.58521	3.72939	1.01433	0.490544	0.672552	5.65765	2.3644
DDB_G0268840	atg10	1.69369	1.00627	1.33013	0.888319	1.35367	0.775823	4.57017	3.32934	1.16506	0	1.68524	0	1.3564	0.357231	0.558739	1.51423	1.40931	1.95075	2.22314	1.60145	0.840764	1.9545	1.11572	0	1.17273	0.441851	2.76806	2.07698	0.302047	1.05761	0.925687	2.56139	0.416055	0.194279	1.75529	2.36765	1.28247	1.53765	2.3099	1.686	1.34998	1.10922	1.06474	3.94976	0.582529	0.84262	0.856815	1.03648
DDB_G0268842	DDB_G0268842	2.55715	0	1.50617	1.34119	0	0.585671	0	0.471249	0.37693	0	2.54438	0.785026	0.614368	0.809024	0	0	0	0	0	0	0	0	2.52678	0	0	0	0.569894	0	0	0	1.0482	0	0.471122	0.439984	0.993806	0	0.484068	0	0	0	1.27857	1.42368	0.292835	0.235624	0.188465	1.6647	0.711696	0
DDB_G0268844	DDB_G0268844	0.374324	0.32025	2.91032	1.88475	2.00019	1.74894	0.320841	0.0827796	0.529693	0.351434	0	0.137898	1.29504	0.710567	1.40775	1.80716	1.84214	2.71615	1.62141	1.27417	0	0.291576	0.621397	0.457002	1.16634	0.878883	0.100108	0	0	0.168295	0.368256	0.747243	0.744816	1.62304	1.74572	2.39755	2.04075	3.05853	0.612613	1.09755	0.347287	2.39753	1.87457	0.20181	0.440564	0.0689489	1.0028	1.60746
DDB_G0268846	DDB_G0268846	12.4275	12.6499	17.5942	15.1958	14.3091	17.6952	19.6783	19.6188	6.09147	3.77792	19.107	11.8592	18.6702	14.0692	14.6703	20.0294	18.1811	20.8238	20.6361	17.5654	11.7065	9.91359	20.6836	14.6241	17.7283	20.2143	24.2261	21.3647	3.48464	9.17209	12.0604	12.7711	12.7446	22.9544	18.7665	19.0948	18.3668	22.0979	25.4235	22.3168	12.5387	16.395	16.0021	19.6485	4.93469	15.4831	16.3697	17.3498
DDB_G0268848	DDB_G0268848	9.63653	10.0694	19.9014	17.9109	9.48983	7.03508	1.14718	1.39851	2.14843	3.62833	14.6224	10.9829	18.4061	14.9009	18.9351	28.6732	25.6664	29.7941	24.4282	23.3081	6.72702	5.36908	17.9968	7.84332	8.0382	3.77097	1.23489	1.17118	1.80447	1.51189	11.8504	11.0758	13.0271	17.7413	21.3706	22.5717	23.6005	26.4102	11.5818	14.8306	9.85298	18.9061	8.26245	1.27285	2.88838	12.8026	16.6535	23.8042
DDB_G0268850	DDB_G0268850	1.2981	0.574439	5.10166	5.70494	5.38167	7.75051	7.54543	11.7054	11.2233	16.7312	1.43637	0.783274	3.74251	3.99361	3.27821	3.28657	5.02825	5.22002	5.24385	5.7954	0.73327	0.464894	7.74921	6.42124	6.69465	5.0447	11.9111	8.29259	12.5368	12.8297	1.37614	0.954488	3.88427	4.66729	3.7576	3.81416	5.43997	6.19478	9.21818	7.10916	0.93627	5.4033	6.56609	9.62543	13.9772	1.10982	3.86806	3.28239
DDB_G0268852	DDB_G0268852	3.19408	3.37119	11.8782	12.8764	11.1123	13.4835	17.1778	24.3299	22.9869	28.0032	5.63963	3.76842	12.9705	10.7394	9.52467	14.4461	11.6138	12.9481	12.4543	12.7657	3.01569	2.92706	16.7338	10.5773	14.408	10.9796	21.467	20.2099	24.7617	24.6381	4.44132	4.12955	9.90011	13.2976	10.734	12.1297	13.8	15.2453	18.3642	17.8022	3.28263	12.3773	12.2979	20.7539	25.495	4.70403	11.8549	11.9854
DDB_G0268854	gnt4	5.34713	4.01029	5.76725	4.80771	5.06651	6.2983	100.194	122.088	298.424	375.697	5.59683	3.3257	5.70597	3.29555	4.74214	4.47012	4.1604	3.83917	7.51996	5.57182	2.79225	3.78645	4.11712	3.95647	6.70761	9.13065	107.251	140.475	300.38	296.293	3.84286	3.78071	4.2988	3.0827	4.12921	3.49474	4.33805	4.6102	52.0895	32.8043	4.67871	5.28748	5.68241	111.141	337.06	4.46126	4.50076	4.60613
DDB_G0268856	DDB_G0268856	0	0	0	0	0.0690432	0.184663	0.287947	1.18868	41.2992	81.7684	0	0	0.193711	0	0.0664959	0	0	0	0.264577	0	0.10006	0	0	0	0	0.31551	1.25782	1.69497	59.2045	34.1352	0.0826251	0	0	0	0	0	0	0.068624	0.733074	0.601957	0	0	0.126853	0.738315	61.5338	0	0.0968556	0.033248
DDB_G0268858	DDB_G0268858	1.10897	0.711576	0.391912	0.697965	0	0	1.26736	0.980966	1.3731	1.04115	0	0.408534	0.319722	0	0	0	0.237282	0	0	0.808896	0.3303	0	0.525983	1.35391	0	0	0	0	0	0.997178	0.272747	0.402504	0.490351	0.686914	0	0.253676	0.503826	0	0.302487	0.180643	0.910271	0.544939	0	1.12416	1.20713	0.204267	0.159861	0
DDB_G0268860	rngB	6.43848	5.2772	7.30779	7.61649	6.08491	8.654	11.883	15.2257	13.0096	17.0423	9.46923	6.05955	7.18114	6.42321	9.1162	12.9043	9.10035	10.1492	9.25306	8.34139	7.34873	8.17562	8.47032	8.79771	8.85919	9.71021	11.8772	12.4484	12.3705	16.164	6.5306	7.93172	5.55873	8.83013	7.17796	8.33156	9.60809	11.2799	13.3957	14.239	5.85784	7.46214	7.36945	13.5543	15.0259	7.76439	6.80218	11.0102
DDB_G0268862	DDB_G0268862	61.9625	55.9667	4.68534	4.1721	8.31755	7.19162	3.9872	3.39481	11.0465	17.9336	54.2591	42.6711	3.31936	3.0465	2.83136	4.56182	1.04511	2.04938	2.7477	2.62967	55.1787	56.7985	3.97147	4.9694	6.08766	5.0788	4.10543	5.17078	13.6634	17.2545	63.3264	45.0804	2.54542	1.58479	2.27794	3.03272	1.66432	2.28056	3.04526	2.78474	58.9646	4.42872	7.75458	3.691	14.4901	48.4651	3.18293	3.69659
DDB_G0268864	DDB_G0268864	16.2137	16.5855	22.0064	20.705	17.7477	27.7703	72.171	84.0529	68.2692	68.8034	16.4835	14.4996	15.0736	16.058	17.7905	16.1894	18.6029	18.8774	25.9086	28.1379	15.9223	16.3207	23.5442	16.2566	20.8667	23.448	64.0992	70.2075	55.064	69.0667	14.3037	15.0319	15.5852	21.3476	18.4928	20.2914	23.0861	17.9999	59.1271	40.8605	16.3996	21.3557	22.759	78.1119	68.5363	15.4916	15.5658	16.99
DDB_G0268866	DDB_G0268866	1.1038	0.88533	1.36531	0.781555	0.56713	0.303369	1.89219	1.89177	1.7572	1.684	1.64744	0.50829	0.795585	0.419063	0.546207	1.60979	0.590444	0.381399	0.977973	1.00641	0.739716	0.859798	1.2434	0.673802	0.945803	0.777493	1.40219	1.0442	1.68305	1.4888	1.01804	0.801261	0.305043	0.968598	1.02955	0.820611	1.00296	0.958267	1.7312	1.21366	0.994567	1.07343	0.43525	1.89198	1.7206	1.07787	0.607324	1.078
DDB_G0268868	nat10	8.54638	9.05186	1.8877	1.03441	2.36444	1.52452	0.46957	0.681484	3.01616	2.21811	10.4866	8.93059	3.61304	3.19786	4.83906	7.23212	4.13203	5.67893	5.8247	5.94413	8.62777	9.44159	2.43603	2.00655	1.79235	1.44708	0.274713	0.194349	2.90171	2.07824	11.2677	9.58173	2.271	2.58751	4.98218	5.40441	3.82679	3.35726	2.96997	4.75204	8.79912	1.46106	1.94448	0.575527	2.61713	9.70858	3.40545	6.03559
DDB_G0268870	DDB_G0268870	393.522	312.493	71.2396	74.1925	78.3543	83.3447	93.1509	102.918	57.6703	56.365	454.957	417.475	67.9719	62.5558	81.3618	83.568	149.648	127.798	132.183	128.497	304.638	267.389	61.5231	46.7244	49.9747	54.3263	84.6155	94.2429	48.6722	52.2111	303.29	363.757	71.5003	63.3364	76.8436	60.5468	107.908	96.3188	98.7326	92.7981	353.007	72.716	80.8495	98.0347	57.0177	436.216	65.2639	82.4649
DDB_G0268872	DDB_G0268872	1.53918	2.55804	0.955591	1.24365	1.26105	1.45773	0.950823	1.24193	1.06695	1.04962	1.05549	1.2643	1.13937	0.78967	1.21452	1.04601	1.04586	0.898371	1.47429	1.69417	2.84975	3.75341	1.57845	2.58171	2.07388	3.07668	2.69786	3.31223	2.23674	2.40802	1.30449	1.50987	1.47152	1.48163	0.994281	1.45117	1.13397	2.44305	2.55304	4.11659	2.04861	1.09962	1.35939	1.09638	1.05828	1.1599	0.964522	1.13027
DDB_G0268874	DDB_G0268874	8.8553	10.331	125.18	89.934	80.2423	51.552	51.7505	132.096	308.714	325.561	45.6575	37.6638	169.893	178.794	82.0621	97.9726	110.929	142.697	77.6657	91.6029	10.3103	15.0496	133.83	104.508	61.7052	41.9611	35.3081	41.8857	195.881	140.613	14.8496	21.1836	135.442	227.218	91.7945	118.777	86.4975	84.6884	54.6761	41.7004	9.59317	107.557	65.8972	91.9234	317.138	41.6607	174.344	90.0174
DDB_G0268876	DDB_G0268876	17.7649	15.7922	11.9477	13.65	12.618	12.009	11.436	10.0155	5.50047	5.42729	18.8981	13.5119	10.6665	9.44475	9.91136	13.858	11.1918	13.9408	12.8732	14.3461	21.8013	20.7443	9.56804	10.1889	11.478	11.6071	10.5341	10.359	5.37502	5.84333	14.1981	16.2933	8.49678	13.2363	11.4904	14.5915	13.5482	18.1443	16.2246	18.833	16.7785	12.7989	12.3135	10.7257	5.46388	16.205	10.0556	11.8847
DDB_G0268878	DDB_G0268878	1086.79	828.707	20.5119	17.7059	17.6493	14.1614	2.70738	2.4885	1.25712	1.25109	863.617	769.963	26.1249	22.4851	14.888	13.3434	6.46287	8.1857	3.03183	3.45599	1159.65	967.873	16.5735	12.0511	4.79797	10.2902	1.74229	1.68082	0.760467	1.33138	667.429	696.797	27.628	21.5221	16.5725	9.88992	2.69073	2.78254	2.42319	1.73654	957.747	19.1089	15.9054	2.59794	1.2541	816.79	24.305	14.1157
DDB_G0268880	atxn10	3.84829	2.05774	1.63704	1.45772	1.83078	2.05657	5.09021	5.43713	5.73552	5.77072	4.89272	1.70647	2.67099	2.29975	2.398	4.37233	2.43973	3.20115	2.80626	2.68571	2.22871	2.68303	2.36606	1.01506	2.10947	1.84056	5.24116	4.71917	3.08831	5.04638	3.15493	3.16856	1.81189	3.01642	3.48972	2.93433	2.75204	1.96523	3.7905	3.9469	2.95302	1.54738	1.94367	5.26367	5.75312	3.29959	2.48537	3.38516
DDB_G0268882	DDB_G0268882	0	0.346938	0	0.510452	0.666731	0	1.39031	1.43485	29.8394	23.2239	0.968384	0	0	0	0	0	0.347069	0	0.638737	0.394387	0.483126	0.421166	1.15402	0	1.01082	0	0.4338	3.06897	15.1001	17.8674	0.398944	0.294369	0	0.669827	0	0	1.10541	0.331341	2.65466	1.0569	0.173469	0.255226	0.333365	1.41258	26.5317	0.484192	0	0
DDB_G0268884	DDB_G0268884	2.76888	2.96112	2.9356	4.35672	3.12981	3.044	64.4739	52.3536	1445.55	1367.37	2.47956	5.10017	5.98716	2.10243	3.28837	0.835478	4.14715	5.74042	12.5388	13.4644	4.12349	3.2352	1.6416	4.50727	4.31371	3.25056	37.3952	60.6822	1083.03	876.088	2.3835	3.76867	3.67295	2.57265	2.90546	3.48361	8.49123	5.37322	69.4833	41.7205	2.865	3.64616	3.0869	58.4137	1406.46	3.78986	4.04479	2.06192
DDB_G0268886	vps13E	0.402323	0.330966	0.036457	0.0324635	0.233213	0.269347	0.943151	0.707208	6.2588	9.14036	0.816026	0.570047	0.297416	0.313319	0.224609	0.415029	0.618037	0.570318	1.2796	1.21648	0.583786	0.937478	0.0856252	0.146936	0.225001	0.581306	0.358652	0.894569	11.9544	10.2385	1.0783	0.355701	0.159649	0.330145	0.228523	0.235978	0.363223	0.621638	2.23699	4.6127	0.366644	0.0344602	0.25128	0.82518	7.69958	0.693036	0.305368	0.319819
DDB_G0268888	zizD	1.06567	1.05365	1.06589	1.80334	1.67361	2.23812	8.61711	12.7172	3.73443	4.79017	2.19073	1.66664	1.44925	1.45041	2.02976	2.42683	2.53833	2.74431	2.53368	2.49328	1.19776	1.4357	1.45436	0.941014	1.97349	1.65234	9.30282	8.27429	2.38815	4.49745	2.05229	2.04342	1.11134	1.14168	1.92234	2.11577	2.99173	2.79295	7.15726	6.86176	1.05966	1.43462	1.95586	10.6671	4.2623	1.92869	1.44983	2.22829
DDB_G0268890	aplJ	19.2083	15.3524	17.1494	9.54426	11.2197	3.88994	2.59956	3.12997	6.43762	4.03387	24.142	26.815	15.7393	15.3526	14.2076	18.9129	13.4114	15.0208	9.55432	6.88251	18.3678	16.7996	11.508	4.93704	7.87502	5.22206	1.08147	1.91275	1.2981	3.18169	16.6591	22.016	12.5165	11.6893	13.2014	8.78782	11.9418	9.08646	5.5151	4.61102	17.2804	13.3468	7.55481	2.86476	5.23574	25.4785	15.546	16.5602
DDB_G0268892	DDB_G0268892	369.938	346.601	3930.49	4038.34	2644.65	1520.67	1505.17	448.311	554.625	188.913	401.817	416.615	3038.97	2801.2	2899.57	2549.16	2651.61	2691.84	1107.17	992.598	391.317	306.767	3899.92	3673.52	2657.71	2346.04	371.509	409.884	234.879	327.035	281.054	315.368	3522.72	3080.61	3370.74	2845.4	2493.19	1864.35	903.986	761.405	358.27	3984.41	2082.66	976.741	371.769	409.216	2920.09	2724.36
DDB_G0268894	DDB_G0268894	0	0	0	0	0	0	0.970322	1.5021	1.8022	3.98567	0	0	0	0	0	0	0	1.1735	0	0	0	0	0	0	0	0	0	0	3.2706	4.58079	0	0	0	0	0	0	0.771483	0	0	0	0	0	0	1.23621	2.89393	0	0	0
DDB_G0268896	DDB_G0268896	1.14399	0	3.03216	3.60003	7.64109	3.14413	4.90268	2.52986	1.51764	0.67127	0.853707	0	0.824547	0	1.69827	2.87653	1.22388	0	1.12619	0	0	0	2.71297	1.16389	2.67336	4.02898	2.29457	3.60738	1.83613	1.92875	0	0	5.05836	1.77152	0	0.654218	0	1.75262	0	0.465869	0.571993	3.3161	5.39261	3.71627	1.09446	0.426854	0.412273	2.2874
DDB_G0268898	wdr75	10.5138	8.44432	2.50236	1.62055	2.42537	1.35635	0.367822	0.427055	1.78381	0.302171	12.5536	10.592	3.27865	3.50284	5.2239	6.90596	4.77469	4.59668	4.64708	5.37347	10.417	8.69106	2.44247	1.83372	1.20341	1.00758	0.516449	0.811928	0.688774	1.01293	9.02408	9.89055	1.7552	2.34803	4.9033	3.73027	2.82699	3.90086	2.75075	3.60002	9.47908	2.06145	1.89086	0.397438	1.04299	11.5728	3.39075	6.06493
DDB_G0268900	DDB_G0268900	6.09413	4.34483	0.717896	0	1.66994	0.279151	0.29019	0.224614	0.718634	0.47679	5.45734	5.2384	2.04981	1.15683	1.60833	2.8604	3.25986	2.10571	1.99978	1.72867	1.81511	4.21953	0.722613	0.413342	0.949419	0.476951	0.814895	0	0	0.228326	6.24515	5.89838	0.224553	1.04856	1.89473	3.02041	1.61507	0.829901	0.277044	0.992693	5.21948	0.358948	0.974547	0.257402	0.597712	5.34787	1.60332	2.23437
DDB_G0268902	DDB_G0268902	1.2023	0.529438	0.999759	0.333842	0.436051	0.194377	0.404125	0.391003	0.500393	0.248996	1.6889	0.78162	1.0195	0.671262	0.209981	0.782467	0.832289	1.34405	0.417742	0.687825	0.631941	0.550896	0.587025	0.287815	0.55091	0.332107	0.283711	0.446032	0	0.397465	0.782743	0.962604	0.0781796	0.29205	0.907036	0.808903	0.722951	0.794572	1.25391	1.09444	0.86587	0.666801	0.315214	0.397564	0.374695	1.23526	0.845383	0.496224
DDB_G0268904	DDB_G0268904	12.8968	12.5677	7.45431	4.83608	5.94512	2.73295	7.0595	14.6601	11.2995	9.76009	14.3016	9.43554	6.5156	4.9192	6.14328	10.4863	6.51188	6.03885	6.5261	6.44724	8.34664	9.07569	3.64445	3.80145	3.28611	1.69798	4.02929	2.18543	7.25457	9.21238	11.2648	7.8745	2.73137	4.04403	5.48063	6.61716	5.06526	5.53971	9.5342	7.65713	12.7322	6.14519	4.33903	10.8598	10.5298	11.8686	5.7174	8.3148
DDB_G0268906	DDB_G0268906	0	0	0	0	0	0	0	0	0	0	0	0	0	0	0	0	0	0	0	0	0	0	0	0	0	0	0	0	0	0	0	0	0	0	0	0	0	0	0	0	0	0	0	0	0	0	0	0
DDB_G0268908	racK_ps	0	0.320618	0.529758	0.471728	1.54038	1.23597	1.71312	1.326	0.530302	1.05551	0	0	0.864353	1.13821	0.890128	1.80924	0.96222	1.55387	0.590281	0	0.446475	0	0.355492	1.22007	0	1.40783	1.60356	0.945383	0.481192	0.336977	0.368679	0	0	0.619012	0.349545	0.342901	1.36207	0.306205	1.22664	0.976718	0.160309	0.500743	1.38817	1.51956	0.792908	0	1.00128	1.34968
DDB_G0268910	rabT1	1.08138	0.231292	1.52865	2.04181	3.5559	3.56647	1.23583	0.717423	1.53022	2.03051	1.29118	0.796742	0.311769	1.23165	1.49831	0.870116	0.462759	1.12095	0.85165	1.0517	0.644168	0.842331	0.512899	1.32023	2.02165	3.04679	1.1568	0.681993	0.347128	1.21547	1.06385	1.76621	1.19538	1.7862	0.504319	1.73156	0	1.76715	0.884886	1.93764	0.656336	1.78523	3.56118	0.976628	1.78037	1.04396	0.771709	1.18421
DDB_G0268914	DDB_G0268914	1.77167	2.30519	1.0957	0.944702	1.17324	0.716861	0.773328	0.576808	1.61042	2.44879	2.27698	2.21182	1.70261	1.75628	1.95795	3.06888	1.82168	2.10857	2.403	2.08201	2.06676	2.92616	1.57557	1.5221	1.31872	1.4328	0.631744	1.24148	3.08054	3.3521	1.86399	1.97376	0.674575	1.51401	1.37708	1.8012	1.35269	2.14124	1.18127	2.27667	2.03843	1.0202	0.945053	0.675068	2.02961	2.2444	1.72945	2.51341
DDB_G0268916	DDB_G0268916	36.8849	29.1147	55.8653	47.6731	56.4027	43.4461	46.4186	23.3054	25.6313	12.883	47.8421	25.8821	53.1708	40.8435	44.3266	54.7646	45.098	50.8278	52.7378	34.6981	20.2718	20.5222	30.1989	20.5502	22.5751	21.6507	18.2021	17.3082	10.5716	7.40329	22.1394	38.6485	48.0544	53.9447	54.2678	46.205	54.3623	46.1937	28.1465	27.538	32.9998	51.7692	49.9244	34.862	19.2571	36.8621	47.0071	49.5456
DDB_G0268918	DDB_G0268918	0.440094	0.313766	0.345624	0.307764	0.602983	0.134395	0.698545	0.648828	0.432473	0.114773	0.437897	0.0900704	0.21147	0.185648	0	0.688556	0.784713	0.337925	0.192555	0.237786	0.218466	0	0.347895	0.198999	0.533269	0.344435	0.196162	0.693884	0.0784846	0.274813	0.1804	0.088741	0.162163	0.201928	0.285062	0.391501	0.499858	0.599321	0.53352	0.398268	0.37693	0.326694	0.368689	0.673686	0.273623	0.263984	0.198559	0.344278
DDB_G0268920	mef2A	2.87487	3.16763	4.00238	7.05937	17.7699	32.4431	44.0553	26.1047	37.2141	36.2432	2.40544	3.28956	3.89305	5.29189	3.23318	3.72393	4.66005	4.89153	20.583	22.0817	3.56777	5.42873	6.50786	12.5858	38.7486	46.3293	72.8654	91.5473	68.025	78.4823	3.05324	1.9367	4.95952	6.2506	3.40264	4.03544	7.17371	15.3041	45.8022	60.0271	3.02125	5.53088	25.1065	35.08	36.7287	2.8475	4.59247	3.47856
DDB_G0268922	DDB_G0268922	4.7957	3.75081	1.20155	1.18256	1.65493	1.2787	2.04503	2.2952	2.50053	3.10803	4.32664	2.70278	1.85727	1.76635	2.83356	2.62772	2.75674	2.10225	2.95951	2.82803	4.31711	4.08868	2.29158	2.40315	1.44966	2.0167	2.15352	3.15993	4.36559	3.70083	3.82894	2.95516	1.30554	1.44094	2.08634	2.12854	1.26012	2.30284	3.61191	4.7221	4.27326	1.19205	1.46682	2.17011	2.80428	3.51471	1.81181	2.73064
DDB_G0268924	DDB_G0268924	1.76087	1.76543	1.16681	1.55849	1.244	1.47456	1.69008	1.61239	2.55502	1.77589	2.29961	2.28055	1.38816	1.77576	1.79716	2.37988	2.00158	2.56684	3.4128	3.04377	1.67993	2.50034	1.85958	1.28764	1.28592	1.22739	1.9499	1.5183	2.69376	2.59771	1.79323	1.72262	1.09491	0.937333	1.70016	1.5105	1.84375	2.6134	2.92684	3.74228	1.76315	1.36265	1.35928	1.65123	2.16545	2.29008	1.58196	2.08852
DDB_G0268926	DDB_G0268926_ps	0	0	0	0	0	0	0	0	0	0	0	0	0	0	0	0	0	0	0	0	0	0	0	0	0	0	0	0	0	0	0	0	0	0	0	0	0	0	0	0	0	0	0	0	0	0	0	0
DDB_G0268928	DDB_G0268928	26.2246	20.8024	37.7116	51.6721	35.5264	39.6092	38.7004	31.1741	77.7992	74.9536	29.6199	21.6138	32.6951	24.6664	41.1523	42.2184	47.3498	43.9466	46.6718	40.4975	22.987	20.1412	36.7922	32.3695	32.0222	27.7358	22.8515	32.656	54.2256	61.2542	20.7248	26.4398	17.0628	26.5856	35.3503	39.4522	44.3659	49.8693	33.2954	33.0328	23.5135	44.6919	37.5678	34.9372	76.3764	25.6169	28.6808	41.6853
DDB_G0268930	DDB_G0268930_ps	0	0	0	0	0	0	0.0628549	0	0	0	0	0	0	0	0	0	0	0	0	0	0	0	0	0	0	0	0	0	0	0	0	0	0	0	0	0	0	0	0.0600075	0	0	0	0	0.0314274	0	0	0	0
DDB_G0268932	DDB_G0268932	0.193207	0	0	0	0	0	0.552005	0.213633	0.170875	0	0	0	0	0	0	0	0	0	0	0	0	0	0	0	0	0	0	0	0.310101	0	0.237593	0.175313	0	0.19946	0.225263	0	0.219444	0	0	0	0.0966033	0	0	0.382819	0.0854375	0	0	0
DDB_G0268934	DDB_G0268934	13.401	18.8755	23.1022	18.5144	20.1523	13.4748	25.6807	13.3721	25.4385	22.2478	17.562	10.2348	15.0774	18.6136	14.5566	19.7248	17.8336	19.7642	8.36602	13.1126	15.0895	5.09199	15.1151	8.646	8.65661	7.67425	12.6748	10.8222	17.8367	16.1648	15.2738	15.7188	18.4269	19.2336	19.0542	16.0751	17.8195	11.3503	11.59	15.174	16.1382	20.8083	16.8136	19.5264	23.8432	13.8984	16.8455	17.1407
DDB_G0268938	ube2w	74.4811	49.8989	135.194	110.353	115.251	123.459	155.666	148.688	159.17	135.024	92.1321	84.877	115.305	130.382	97.2317	117.762	109.757	112.656	115.262	92.6599	60.8545	51.1688	105.498	110.274	88.0428	85.7368	131.76	117.432	86.9835	106.519	83.3952	79.1538	97.3903	114.29	114.884	99.1097	104.016	95.0154	118.179	94.1801	62.19	122.773	119.355	152.177	147.097	88.5045	122.843	107.497
DDB_G0268942	DDB_G0268942_RTE	0	0	0	0	0	0	0	0	0	0	0	0	0	0	0	0	0	0	0	0	1.94217	0	0	0	0	0	0	0	0	0	0	0	0	0	0	0	0	0	0	0	0	0	0	0	0	0	0	0
DDB_G0268944	DDB_G0268944_RTE	0	0	0	0	0	0	0	0	0	0	0	0	0	0	0	0	0	0	0	0	0	0	0	0	0	0	0	0	0	0	0	0	0	0	0	0	0	0	0	0	0	0	0	0	0	0	0	0
DDB_G0268946	DDB_G0268946	0.0650122	0.0695259	0	0	0	0	0	0	0.114996	0.0762959	0.194063	0.11975	0	0	0.0643413	0.0653888	0	0.449275	0	0	0.0968178	0.0844011	0	0	0	0	0.086933	0.102503	0	0.0730734	0	0.117982	0	0	0	0.0743578	0.0738408	0.0664004	0.0886651	0.0529502	0.067269	0	0	0	0.0956458	0.156906	0	0.0648651
DDB_G0268948	DDB_G0268948	694.665	592.313	81.9876	40.3033	43.0165	37.2108	37.0095	18.7738	8.1554	5.6685	497.208	377.447	59.9226	60.2927	38.9668	38.4235	96.7728	105.449	84.7262	82.7416	421.783	435.338	43.7363	25.9111	10.2614	26.462	12.1347	14.5388	3.05403	6.25167	487.066	468.696	71.8389	90.2101	51.8787	66.7963	96.7549	79.9793	67.2722	57.3411	643.489	61.1455	40.1136	27.8916	6.91195	437.328	60.1077	38.6952
DDB_G0268950	gpt6	0.79199	0.470543	0	0.276925	0.180854	0.241856	0.628549	0.681116	0.778277	0.619634	1.70741	0.324181	0.507414	0.334091	0	0.0885088	0.188289	0.152032	0.173261	0.213959	0.655251	0.913946	0.20869	0.179059	0	0.826458	1.05903	0.277491	0.282481	0.395642	0.649293	0.718641	0.194552	0.363388	0	1.30844	0.799594	0.359512	0.48006	0.430033	0.631267	0.138463	0.211355	0.654833	0.698956	1.0158	0.420752	0.0442544
DDB_G0268958	DDB_G0268958_TE	18.0772	16.5706	13.6898	8.1268	18.576	17.7441	9.22286	12.8497	29.6917	21.2148	5.78154	11.892	14.8908	9.80441	14.057	11.6884	13.814	15.6156	10.1692	12.5579	9.61468	5.02897	6.12432	7.88215	10.0582	9.09513	15.5395	14.251	22.7971	14.5134	11.1151	3.51494	8.56415	10.6642	4.5164	20.6759	8.79949	7.91282	7.04404	5.25832	17.3239	10.9083	18.1601	11.0363	25.4532	8.83676	12.3476	12.8727
DDB_G0268960	DDB_G0268960	0.451261	0.482592	6.37909	2.84016	5.56455	3.72073	4.5125	7.48454	13.9686	11.6508	2.02054	0.831204	5.85457	9.42275	4.91265	5.90038	8.20717	11.6944	2.66546	6.03453	0.672029	0	2.67542	2.75466	0.70303	5.29763	4.22392	5.69193	11.5886	5.07215	3.32959	3.68521	11.972	10.7149	4.20906	6.19357	7.68813	3.68717	4.92352	5.88059	0.466926	4.60962	4.64264	5.99852	12.8097	1.42587	7.63866	5.40651
DDB_G0268962	DDB_G0268962	2.51765	3.23094	7.11798	2.37685	4.13939	2.07585	0	0.556765	0	1.18185	7.51526	4.63741	4.35514	1.91167	6.47835	6.58382	3.23217	3.47971	4.957	1.22427	2.24961	3.2685	5.97062	2.04916	4.70677	0	0	0.793903	0.808179	0	10.5266	10.9655	8.90583	16.1146	11.1544	9.79054	6.29101	3.59998	2.06018	0.410109	2.8743	4.74742	3.10762	0.278382	0.590925	6.07634	3.1334	6.53108
DDB_G0268964	lip3	2.11027	0.677034	1.11866	1.49419	2.06007	1.30497	2.71313	0.70001	2.42626	2.97184	1.41732	1.16611	1.52101	1.60234	1.25309	3.07761	2.14475	1.82291	2.49294	1.28271	0.785665	0.821886	0.375338	1.07349	1.64382	0.990947	0.705451	0.998159	0.846758	2.01614	0.908275	1.53186	1.04973	1.52499	1.96831	1.81022	2.03731	1.93979	2.15852	1.97655	1.39365	1.30642	1.68252	1.70657	2.69905	1.29171	1.56167	2.16535
DDB_G0268966	lip1	69.8686	65.8697	228.223	212.124	192.57	168.563	156.224	135.863	118.491	106.95	93.0232	72.9336	156.739	137.203	181.111	204.183	201.718	220.244	186.237	193.818	73.3187	70.7152	202.956	119.361	183.103	143.878	120.881	108.343	87.4262	109.851	81.5402	84.5937	108.383	161.454	211.041	201.159	210.706	201.136	180.862	185.647	67.8691	220.174	180.566	146.043	112.72	82.9784	146.971	192.647
DDB_G0268968	DDB_G0268968	40.73	55.7038	72.6627	80.1087	71.2321	83.4185	151.615	153.729	220.637	160.403	54.3604	69.9734	75.0858	75.0862	67.4412	63.4185	86.7298	82.5465	107.181	105.696	53.6574	65.588	91.9476	132.284	73.8266	88.2747	125.685	143.255	203.661	237.266	43.3447	42.999	62.3408	63.4766	53.8804	56.8875	60.0506	64.7996	105.222	130.779	48.2169	76.3857	77.3253	152.672	190.52	62.1669	75.086	65.4299
DDB_G0268970	DDB_G0268970	73.4642	63.2149	36.5439	28.1697	28.3885	17.8155	8.59855	2.90111	6.1424	1.81124	65.4192	39.2308	36.2645	38.6723	51.4747	52.0023	45.7368	47.1954	27.3485	25.7047	69.1824	67.1223	25.8037	12.2477	19.7165	14.4948	3.30201	2.92006	1.734	2.94905	68.3256	85.2861	19.108	25.1744	44.626	42.7185	33.3061	27.2704	9.68243	13.3244	68.3396	32.3568	23.102	5.74983	3.97682	52.325	37.4684	51.7385
DDB_G0268974	DDB_G0268974	0.706853	0.755929	1.87353	1.66831	1.81589	0	0.504883	0	0.312576	0	1.05499	0	3.56633	0	0.349779	1.4219	1.13432	0.6106	2.78344	0.429657	0	0.458831	0.419076	0.719149	0.550611	1.65964	0.472595	0.557238	0	0	0	0.320694	1.56274	2.55405	1.2362	2.82963	1.20427	1.08292	1.92804	1.15142	0.731391	1.77092	0.907946	0.252441	0.156288	0.527494	1.78317	0.885838
DDB_G0268978	DDB_G0268978_RTE	0	0	0	0	0	0	0	0	0	0	0	0	0	0	0	0	0	0	0	0	0	0	0	0	0	0	0	0	0	0	0	0	0	0	0	0	0	0	0	0	0	0	0	0	0	0	0	0
DDB_G0268980	DDB_G0268980_ps	0	0	0	0	0	0	1.53335	0	0	0	1.60202	0.988551	0	0	0	0	0	0	1.05668	0	0	0	0	0	0	0	0	0	0	0	0	0	0.593264	0	0	0	0	0	0	0	0	0	0	0.766674	0	1.29528	0	0
DDB_G0268982	DDB_G0268982	1.30089	1.27528	0.574675	0.170575	0.334197	0	0.464593	0.95895	0.575265	1.27223	1.618	0.798729	0.625093	0.61736	0.536445	0.109036	0.463913	0.749165	0.426887	0.39537	1.29155	0.703693	0.128545	0.441173	0.168891	0.763598	0.144961	0.341847	0.347994	0.365549	0.399939	0.786941	0.239673	0.559581	0.379183	0.619957	0.615647	0.553613	0.295698	0.529766	1.28808	0.372625	0.167098	0.711771	0.923749	1.20836	0.621227	0.32274
DDB_G0268984	DDB_G0268984	0	0	0	0.380003	0.248172	0.33188	1.38001	2.67041	16.6603	15.0215	0	0.444848	0.696284	0	0	0	0.258374	0	0.475504	0.587198	0	0	0.572737	0	0	0.567042	0.64588	0.761559	22.0947	6.24344	0	0	0	0.249324	0	0	0.274305	0.246665	0.658749	0.786801	0	0.190001	0.290026	2.02521	15.8409	0.222424	0.348142	0
DDB_G0268986	DDB_G0268986_RTE	0	0	0	0	0.401236	0	0	0	0	0	0	0	0	0	0	0	0	0	0	0	0	0	0	0	0	0	0	0	0	0	0	0	0	0	0	0	0	0	0	0.318018	0	0	0.200618	0	0	0	0	0
DDB_G0268988	DDB_G0268988	31.051	21.3732	35.1154	31.8018	25.0622	22.3437	44.6802	34.8332	29.9586	27.6947	28.9861	26.2056	26.8567	23.5773	23.8023	29.7546	32.8571	32.5775	24.6768	29.6497	23.3732	20.3757	34.4089	31.0168	21.1092	19.6182	18.7221	19.0489	21.9286	21.3215	23.8827	20.9009	23.5903	21.2152	25.1446	25.958	30.7792	30.2149	21.0971	17.841	26.2121	33.4586	23.7029	39.7567	28.8267	27.5959	25.217	26.7784
DDB_G0268990	DDB_G0268990	2.39292	2.02593	2.81889	3.13764	2.97123	1.37015	4.13055	4.74059	1.4109	1.87217	1.93455	1.83653	2.44338	2.08194	2.96029	3.81075	2.88004	2.58385	3.33726	2.18179	3.56361	1.94161	3.66499	3.24606	1.864	2.1069	1.59989	2.04363	0.800147	1.56895	1.59394	2.35225	1.76346	3.08796	3.13869	2.16672	2.03841	2.24035	2.31166	3.24826	2.20943	2.97827	2.17069	4.43557	1.64153	1.88554	2.26266	3.38552
DDB_G0268992	anapc10	3.22011	3.93563	5.28356	3.61908	5.19979	5.05722	2.30002	0.508649	5.89926	7.28808	3.08961	3.38932	2.65251	4.36616	7.51193	8.09691	2.95284	2.38425	0.905723	2.23695	2.0552	2.68744	5.45464	2.34009	3.58334	2.7002	0.307562	0.725294	7.75254	7.23878	3.11134	4.17412	3.55959	3.32433	4.82706	6.31372	1.30621	3.75871	0.62738	1.87334	3.57787	4.45132	5.12851	1.40434	6.59367	3.23946	3.50934	7.80442
DDB_G0268994	manC	1.43403	1.09542	1.08598	1.16042	0.715746	0.788254	2.5168	3.98674	1.70311	2.88501	1.95685	0.528283	1.12219	0.777761	0.486592	1.93685	0.832836	1.62807	1.12938	0.996189	0.549151	0.69149	1.4089	0.917067	1.2128	0.769595	1.58883	2.58399	2.0386	2.53289	1.0077	1.26404	0.498208	1.69193	1.14648	1.17155	1.25648	1.08802	1.78812	2.10234	1.26472	1.1232	0.752	3.25177	2.29406	1.24257	0.949977	1.21172
DDB_G0268996	DDB_G0268996	47.5257	35.4875	1.49075	0.995587	1.01142	0.676284	1.20519	1.01058	1.36792	1.15509	47.5333	34.3168	0.810767	0.533825	0.695788	0.777827	0.601712	0.485847	1.52264	0.769214	29.8392	29.4807	1.66727	1.14443	1.20482	0.660275	1.0341	0.554234	0.564201	0.94826	33.199	34.6396	0.233148	0.580637	0.491813	0.482464	0.47911	0.861666	0.958825	0.916167	41.5066	1.24317	0.843851	1.10788	1.26151	40.9251	0.672296	0.736808
DDB_G0269000	DDB_G0269000	21.7357	15.9177	16.4901	16.9143	17.8441	19.9669	32.5691	27.9522	52.2376	54.8982	21.8623	20.2357	21.7967	17.715	23.8496	22.0993	24.8966	22.8577	23.0258	25.7059	18.2958	17.7897	16.8086	16.1046	14.5388	19.6924	25.9054	26.8201	46.452	39.7002	19.1753	19.5083	18.9345	16.8294	19.9706	21.4825	19.1864	22.1999	23.6827	23.8606	18.8267	16.7022	18.9055	30.2606	53.5679	21.049	19.7559	22.9745
DDB_G0269004	DDB_G0269004	1.36072	0.536125	4.23937	2.59178	2.64935	1.2302	0.0511537	0.118783	0.190018	0	0.587891	0.329788	1.44533	1.29151	0.637901	2.55713	1.57067	2.04154	1.55107	1.26243	1.43983	1.16219	3.73648	1.89443	1.45046	0.672604	0.143647	0.169375	0.114947	0.0402485	0.748594	1.16972	1.22709	2.92042	1.62824	2.08876	2.3996	2.19439	0.439527	1.0791	0.948423	3.41558	1.93977	0.0849682	0.0950088	0.45884	1.36842	1.59752
DDB_G0269006	DDB_G0269006	19.289	15.3441	17.1259	16.6703	14.2557	19.5211	29.7268	36.6152	31.5559	42.4859	19.7836	20.3901	18.3545	13.077	20.3124	21.79	21.9067	21.1768	24.1338	24.7778	17.6882	15.6048	21.6889	20.7846	17.912	18.2941	29.0964	31.1615	33.6282	39.5166	17.0015	18.8389	13.4972	16.4309	17.0609	18.4211	24.4986	25.1841	27.9914	27.8218	17.3166	16.8981	16.8884	33.171	37.0209	20.0868	15.7158	21.0512
DDB_G0269008	DDB_G0269008	0	0	0.519019	0	0.301831	1.61455	2.93719	0.974338	247.567	221.646	0	0	0.846832	1.11514	0	0.295428	0.628477	0.507458	0	0.35708	0	0	1.04486	0	0	1.37929	1.17829	0.46311	196.59	92.7713	0.361206	0	3.24692	0.303232	0	0.33595	1.00084	0.599996	2.00295	0.47846	0	0.25951	0.958191	1.95576	234.606	0	0.980987	0.147714
DDB_G0269010	DDB_G0269010	1.05813	0.565797	1.86973	0.832461	1.08733	0	3.77894	3.80249	42.5801	27.3192	2.36891	2.43629	2.28799	3.51507	2.09442	2.92671	3.67908	5.94127	2.08335	1.60795	4.33343	3.09083	1.88202	2.15307	1.23636	3.72661	8.13573	13.3466	10.1899	14.272	0.325305	0.240033	0.877261	2.45784	0.308422	1.81536	2.10319	1.3509	1.08233	0.646358	0.811963	1.3511	0.543663	3.79072	34.9497	2.4026	2.90153	2.51057
DDB_G0269012	DDB_G0269012	2.54716	0.544801	0	0	2.61744	1.40012	2.91097	1.68987	52.2637	29.8925	2.281	1.8767	0.734362	0.967037	3.02505	2.04953	2.72504	3.52049	5.01509	2.47724	1.51732	0.661362	0.604059	4.14634	1.58731	1.1961	6.13081	18.4737	25.3472	16.6054	3.7588	0.462251	1.12627	3.68143	0.593954	1.16533	1.73584	1.04062	2.7791	0.414914	1.54598	0	2.00878	2.30042	41.0781	2.07885	0.850699	2.53729
DDB_G0269014	DDB_G0269014	3.22462	4.50174	4.21031	3.87409	4.14607	5.08613	6.55801	10.4156	6.35006	7.10254	3.03466	3.39406	4.07593	5.66888	4.10316	4.3457	3.90865	4.33608	6.53659	6.93266	3.59573	7.25903	5.91433	6.85232	5.96411	7.72034	9.40971	12.9734	10.8866	15.0335	2.85199	2.86832	5.14492	6.23159	2.85214	3.97886	3.87903	5.98666	9.27223	13.1447	3.86318	4.0422	4.6161	8.48679	6.7263	3.21436	4.87241	4.22443
DDB_G0269016	cyp524A1	905.642	870.133	512.195	395.132	444.782	387.907	304.794	261.981	336.356	300.739	555.086	655.604	550.94	596.222	534.113	496.625	496.572	511.495	574.085	526	1000.23	872.061	673.101	590.31	559.337	531.02	410.394	437.732	366.406	375.584	822.638	887.262	693.498	675.281	595.657	730.697	558.965	629.843	444.266	460.876	887.887	453.663	416.345	283.387	318.548	605.345	573.581	515.369
DDB_G0269018	DDB_G0269018	0.123498	0.396219	0.763784	1.06876	1.58633	1.69711	4.58698	4.91598	23.647	29.4939	0.184323	0.568698	1.15718	0.468866	1.34446	1.61478	1.45335	1.7069	1.45893	1.72656	0.64371	0.64132	1.61082	1.00517	2.11641	2.02975	5.86246	6.23093	36.6704	29.6363	0.303741	0.280152	1.843	1.21121	1.07992	0.84751	1.26243	1.57669	2.69488	2.062	0.259859	0.916271	1.64172	4.75148	26.5705	0.37651	0.813022	1.47962
DDB_G0269020	DDB_G0269020	0	0.0985647	0	0	0	0	0	0	0.0815128	0	0	0	0.13286	0	0	0	0	0	0	0	0	0	0	0	0	0	0	0	0	0.103594	0	0	0	0	0	0	0	0	0.125698	0	0.0492823	0	0	0	0.0407564	0	0.0664299	0
DDB_G0269022	DDB_G0269022	37.7087	36.7094	40.0677	41.5923	46.3445	44.0721	103.083	108.74	62.3793	41.1661	41.8833	28.3831	48.0376	37.5742	42.7749	52.7956	46.6413	48.0491	49.8252	54.0662	31.903	33.6665	36.6915	39.0019	43.7189	52.3574	92.3031	85.3297	24.5311	38.16	28.9631	29.3283	30.4668	40.0931	38.7069	39.6905	54.2128	45.6793	72.2725	67.0368	37.209	40.83	45.2083	105.912	51.7727	35.1332	42.8059	47.7853
DDB_G0269024	ate1	3.0361	3.2469	4.87713	2.71431	4.39619	2.46539	5.91434	4.80674	6.77398	6.88318	3.60454	3.30458	3.77983	3.92955	3.55109	5.69097	4.57691	5.84141	4.75504	4.19427	1.84968	2.23953	5.72737	4.49297	5.59002	3.56426	5.07477	5.00453	6.09128	7.05781	2.46079	3.44365	3.66129	4.2029	5.55111	5.36667	4.31051	5.49711	7.05802	5.90101	3.1415	3.79572	3.43079	5.36054	6.82858	3.45456	3.85469	4.62103
DDB_G0269026	abcG23	0.24491	0.261914	0.43276	0.578033	0.188751	0.0841386	0	0.0677005	0.0541506	0.359271	0.0913828	0	0.264784	0.232452	0.242382	0.0615822	0.458523	0	0.482202	0.297734	0.182363	0.158975	0.435603	0.124585	0.190775	0	0.163744	0.482678	0	0.137639	0.301174	0.277784	0.203047	0.126418	0.285544	0.070029	0.0695421	0.312674	0.25051	0	0.253412	0.505396	0.136445	0.0338503	0.206711	0.0456914	0.248618	0.151982
DDB_G0269028	DDB_G0269028	0	0	0	0	0	0	0	0	0	0	0	0	0	0	0	0	0	0	0	0	0	0	0	0	0	0	0	0	0	0	0	0	0	0	0	0	0	0	0	0	0	0	0	0	0	0	0	0
DDB_G0269030	DDB_G0269030_RTE	0.887173	0	0	0	0.911652	0	1.26736	0	0	0	0	0	1.27889	1.68409	1.75604	0.892313	0	0	1.74675	0	0	0	0	0	0	0	0	0	0	0	0	0	0	0	0	1.01471	0	0	1.20995	0	0.443586	0	0.455826	0.63368	0	0	1.48149	1.32417
DDB_G0269032	DDB_G0269032	2.76249	2.99838	4.29852	5.70906	4.83006	7.64908	8.24605	12.5829	6.01682	10.7904	5.23075	3.34163	7.25122	5.40049	6.56973	8.08667	5.91082	8.19185	6.81912	7.46854	2.94733	1.81995	3.4223	4.44653	6.35928	7.74462	8.76624	9.16615	6.81625	9.31509	3.75206	4.19022	5.46936	8.5557	6.15324	8.06407	6.83725	8.50655	7.98496	7.82448	2.88044	5.00379	6.23957	10.4145	8.40362	4.28619	6.32585	7.3282
DDB_G0269034	udkA	41.124	32.5428	37.7929	29.2754	36.6302	29.8692	51.0467	39.223	27.1435	17.7538	44.7684	36.353	36.9727	28.057	36.9997	48.7078	47.6235	56.6283	40.0565	36.9935	30.5567	29.4597	27.6289	24.2367	24.7874	23.8838	31.1572	40.0275	7.25637	19.1538	35.6033	36.9998	24.3155	34.6461	41.2568	43.6547	46.6099	35.431	39.2482	34.6271	36.8334	33.5342	33.2497	45.1348	22.4486	40.5607	32.5148	42.8537
DDB_G0269038	atp5D	817.314	732.96	756.918	761.206	731.716	704.634	684.922	560.786	423.141	329.37	999.027	951.974	827.112	896.143	927.382	820.771	824.349	828.777	782.83	758.104	825.704	639.61	630.614	629.533	583.387	527.648	547.638	486.997	313.774	322.887	855.648	815.666	896.172	585.519	820.727	693.18	760.258	592.516	603.275	497.341	775.137	759.062	718.175	622.854	376.255	975.501	861.628	874.077
DDB_G0269040	DDB_G0269040	20.5068	18.7608	5.53544	3.94327	2.15431	1.68884	0.378662	0.639477	1.61971	0.282797	24.4206	18.3759	2.36212	2.69884	3.36265	6.13193	4.61464	4.28808	7.5912	8.75915	21.6753	20.1468	3.91455	1.47099	2.40267	2.14998	0.322224	0.493916	0.193384	0.325023	25.4254	26.5885	1.38516	1.26873	4.10193	2.61832	4.18756	4.50396	2.82634	5.06361	19.6338	4.73935	1.92157	0.50907	0.951255	21.3982	2.53048	4.74729
DDB_G0269042	DDB_G0269042_ps	1.04034	0.715226	0.787845	1.05232	1.14541	0.408468	2.33541	1.479	1.44587	0.959285	0.665454	1.23189	1.07121	0.282121	0.735434	0.97163	1.0335	1.92574	1.17047	0.99372	0.331994	1.25414	0.352454	0.302411	0.463078	0.872373	0.397465	1.40595	0.596349	1.25286	1.0052	1.14628	0.164289	1.07401	0.519837	1.18989	1.09722	0.455382	1.11481	1.39203	0.877784	0.92008	0.776939	1.9072	1.20258	0.94867	0.676664	0.853532
DDB_G0269044	DDB_G0269044	0.211712	0.226411	0	0	0.435107	0.872801	0.302438	1.87275	1.31069	4.22377	0.473974	0.194982	0.305189	0.602828	1.04763	0.532346	1.47223	2.37747	0.625257	0.772128	0.47293	0.687129	1.12967	0.430789	0.824576	1.49125	0.84929	1.669	3.39803	3.45046	0.390524	0.0960521	0.468062	1.09282	0.740514	0.968583	1.80347	1.29739	0.288737	0.258648	0.219061	0	0.653954	1.0876	2.76723	0.334478	0.454009	0.78999
DDB_G0269046	DDB_G0269046	87.5031	70.9327	181.676	216.132	198.333	265.179	63.9679	44.516	12.089	12.6665	88.6271	75.2573	104.12	84.2928	137.163	144.693	169.608	178.081	152.946	162.63	93.1594	87.224	235.944	204.8	282.421	255.344	66.1195	56.4692	13.547	16.665	64.5267	63.8107	132.48	190.733	176.349	215.114	239.324	240.537	136.504	157.533	79.2179	198.904	231.756	54.2419	12.3777	81.9422	94.2062	140.928
DDB_G0269048	DDB_G0269048	43.5378	42.1601	8.20922	4.8037	8.38859	4.83379	46.5518	38.4539	32.3423	43.3835	24.1697	28.7283	9.94995	12.3466	12.2829	14.0182	12.3546	14.4474	16.2034	11.9412	57.5237	52.5589	11.0175	10.9387	6.92762	7.94725	30.1739	30.3461	47.2964	45.5048	30.5244	32.6403	10.0511	12.2645	15.1665	23.1523	11.5334	16.2008	14.4824	14.2165	42.849	6.50646	6.61119	42.5028	37.8629	26.449	11.1483	13.1505
DDB_G0269050	DDB_G0269050	106.593	94.8504	97.7427	83.0124	53.5222	42.5382	19.6107	20.5365	16.3072	10.8983	136.593	105.359	106.9	93.2507	65.2669	59.8319	78.76	93.7054	71.5465	77.063	100.014	86.1394	66.7071	58.0573	25.1611	27.1759	7.91853	12.0953	4.96834	14.2198	103.772	136.654	65.6099	107.958	58.373	68.8084	63.5912	49.0734	26.9822	18.9636	100.721	90.3776	48.0302	20.0736	13.6027	120.976	100.075	62.5494
DDB_G0269052	DDB_G0269052	5.60344	2.9552	2.44144	6.40123	4.41714	3.6919	11.6233	10.0152	9.57212	7.74707	5.26997	2.2622	4.64736	4.07988	5.08982	6.02193	7.63716	8.4873	5.59186	6.53211	4.80111	4.38468	5.37005	4.21711	5.97927	4.32541	8.72451	8.47172	5.42084	10.6121	3.68136	4.31833	2.4607	4.83387	3.57981	5.61881	6.36439	7.13427	7.95616	8.62749	4.27932	4.42133	4.05452	10.8193	8.65959	3.76609	4.36362	5.55587
DDB_G0269054	ppwd1	11.7564	12.792	11.5947	8.92649	8.99038	9.2989	11.2289	10.5053	11.4857	13.5563	17.1386	13.3454	11.2325	9.86094	12.1763	14.9869	16.0874	14.9971	11.0353	11.7163	12.9274	12.9555	9.72573	5.98047	9.79673	10.4314	11.0592	11.1001	11.4094	11.9081	13.3646	13.7687	7.25349	12.4897	13.5476	14.15	12.9648	12.7754	10.0677	9.68656	12.2742	10.2606	9.14464	10.8671	12.521	15.242	10.5467	13.5816
DDB_G0269056	DDB_G0269056_RTE	5.21658	2.78938	0	0	0	0	0	0	0	0	0	0	3.75993	0	0	0	0	0	0	0	0	13.5447	0	0	0	0	3.48775	0	0	0	0	0	2.88326	0	0	0	0	0	0	0	4.00298	0	0	0	0	0	1.87997	0
DDB_G0269060	DDB_G0269060	8.4724	5.582	20.7186	17.6159	25.7299	18.8155	7.4564	5.60414	5.61985	4.7939	11.4032	7.52422	17.2294	16.0829	17.7432	15.5974	12.544	16.2057	9.83003	9.56411	8.56175	5.7942	20.5408	21.5494	16.617	18.4716	5.25995	5.36713	3.76385	5.27163	8.55831	9.54103	16.8915	17.0246	18.1687	17.5637	15.2936	9.65771	5.15841	5.23697	7.0272	19.1673	22.2727	6.53027	5.20687	9.46373	16.6561	16.6703
DDB_G0269062	DDB_G0269062	20.3375	12.5966	20.6636	12.6668	18.983	13.5081	26.0266	18.5523	16.0383	13.0276	23.0185	15.4526	19.5448	17.8553	17.444	22.4157	19.4914	23.717	22.6907	19.1612	16.2794	17.822	15.5744	13.6218	15.05	13.9274	15.2972	14.0287	10.6087	16.0968	15.2143	17.9157	10.2104	21.1707	22.4275	22.9703	21.5594	18.6081	25.6565	22.9138	16.4671	16.6652	16.2455	22.2894	14.5329	19.2355	18.7001	19.9298
DDB_G0269064	DDB_G0269064_RTE	0	0	0	0	0	0	0	0	0	0	0	0	0	0	0	0	0	0	0	0	0	0	0	0	0	0	0	0	0	0	0	0	0	0	0	0	0	0	0	0	0	0	0	0	0	0	0	0
DDB_G0269066	DDB_G0269066	0	0.312011	0	0	0	0	0	0	0	0	0	0	0	0	0	0	0	0	0	0	0	0	0	0	0	0	0	0	0	0	0	0	0	0	0	0	0	0	0	0	0.156006	0	0	0	0	0	0	0
DDB_G0269068	DDB_G0269068	0	0	0	0	0	0	0	0	0.125098	0.165997	0	0	0	0	0	0	0	0	0	0	0	0	0.167721	0	0.220364	0	0	0.446032	0	0	0	0	0	0	0	0	0	0	0	0	0	0	0	0	0.145548	0	0	0
DDB_G0269072	DDB_G0269072	3.87369	2.76176	2.85204	3.55547	1.32686	0.443602	0	0.713872	0.285497	0	5.78154	1.1892	0.465338	1.83833	3.19477	3.57146	3.79886	3.90391	0.635575	2.35461	0.480734	0.838161	1.53108	0.656846	1.00582	0.757928	0	0	0.518115	0	3.57272	2.05038	2.49788	2.66604	1.50547	1.10764	1.83323	1.97821	0.880505	1.05166	3.31773	3.20375	0.885231	0.356936	0.142748	3.48537	1.15183	3.38311
DDB_G0269074	DDB_G0269074	5.64972	2.01399	1.66386	4.4448	3.38661	1.94096	1.34514	0.520585	0	1.10505	2.10807	1.73442	4.75082	4.46862	3.72761	2.84123	4.02951	4.06699	2.78093	1.71708	1.40229	1.22244	2.23306	0.957999	2.20046	1.10543	0	0	0	1.05838	1.15794	5.98089	1.56133	1.45814	5.48925	1.07698	2.13899	3.84691	0.642101	2.30075	3.83186	3.05433	2.66378	0.932862	0.552526	1.92125	4.60972	3.28442
DDB_G0269076	DDB_G0269076_RTE	0	0	0	0	0	0	2.55208	0	0	0	0	0	0	0	0	0	0	0	0	0	0	0	0	0	2.78323	0	0	0	0	0	0	0	0	0	0	0	0	0	0	0	0	0	0	1.27604	0	0	0	0
DDB_G0269078	DDB_G0269078	0	0	0	0	0	0	0	0.317276	1.90331	0	0	0	0	0	0	0	0	0	0	0	0	0	0	0	0	0	0	0	0.69082	2.09638	0	0	0.158595	0	0	0	0	0.146534	0	0	0	0	0	0.158638	0.951656	0	0	0
DDB_G0269080	DDB_G0269080	0.350576	0	0	0.551617	0	0	0.500811	1.16292	9.92178	9.87417	0	0	0	0	0.346959	0	0	0.605676	0	0.426192	0	0.455131	0.415697	0	0.546171	0.823126	0.468784	1.10549	6.18953	3.94046	0	0	0	0	0	0	0.398185	0	0	0	0.175288	0.275809	0	0.831866	9.89797	0	0	0.173479
DDB_G0269082	DDB_G0269082	0	0	0	0	0.23511	0	0	0	0	0	0	0	0	0	0	0	0	0	0	0	0	0.297033	0	0	0	0	0	0	0	0	0	0	0	0	0	0.261687	0	0	0	0	0	0	0.117555	0	0	0	0	0
DDB_G0269084	DDB_G0269084	0.59164	0.451941	0.597393	0.531955	0.607965	0.580736	1.44888	1.02801	0.523256	0.495948	1.00918	0	0.731031	0.481325	1.08742	1.53017	1.17549	0.87613	1.16488	1.8495	0.881086	0.219454	0.901978	1.03188	0.395027	0.198446	0.339056	0.399781	0.135657	0.19	0.623624	0.920307	0.654013	1.04707	0.492716	1.16004	2.01596	1.98547	1.84433	1.44561	0.521791	0.564674	0.594351	1.23845	0.509602	0.504589	0.606178	1.3088
DDB_G0269086	DDB_G0269086	5.69537	9.08458	1.70573	1.29105	2.47988	1.39286	0.482647	0.587055	0.811056	1.01958	1.58482	3.11163	1.73942	2.1073	1.62411	3.64091	2.42692	2.33483	3.99128	2.93382	6.18158	30.9543	2.68987	2.45527	1.12792	0.906596	0.322701	0.837095	2.32404	1.57327	1.83998	1.79563	1.12044	1.99312	1.74449	2.04256	1.42533	2.21834	0.921565	2.1621	7.38998	1.49839	1.93637	0.534851	0.915316	2.34823	1.92336	2.63251
DDB_G0269088	DDB_G0269088	2.34277	1.39191	8.73941	13.5163	7.22225	8.58516	6.69348	9.78617	7.59729	9.16465	8.15878	4.79477	8.25534	7.90615	9.53201	7.59267	6.96217	6.74585	6.15024	6.32908	1.55063	2.70353	9.25983	4.23738	8.92188	2.44473	5.91734	4.10421	5.01362	4.38878	1.92066	3.7792	10.359	9.94312	6.67695	7.74093	5.02619	5.84907	3.90516	4.45226	1.86734	11.1278	7.90371	8.23982	8.38097	6.47678	8.08075	8.56234
DDB_G0269090	DDB_G0269090	0	0.0636845	0.105226	0.187399	0	0	0	0.131691	0	0	0.0888791	0	0.171686	0.113042	0	0.059895	0.0637086	0	0.117248	0.144789	0.26605	0.0773098	0.423669	0	0.0927743	0	0	0.281672	0	0.0669339	0	0	0	0.122954	0.0694303	0.204331	0.0676369	0.0608215	0	0.0485014	0.0318422	0.146312	0	0.0658457	0	0.0444396	0.142364	0.0299475
DDB_G0269092	DDB_G0269092	5.98231	4.47836	35.4123	41.8875	22.7453	15.2086	13.6735	24.1439	1011.08	895.481	10.7144	4.95863	48.2927	47.6953	23.9783	26.1738	31.3604	30.4894	17.6678	20.3634	2.6727	3.10658	41.4972	107.729	14.912	44.2449	10.7992	29.2397	767.181	593.737	11.4028	7.32816	42.3231	34.2764	29.2945	25.3164	28.8775	27.1897	15.5017	8.03944	5.23034	38.6499	18.977	18.9087	953.282	7.83652	47.994	25.0761
DDB_G0269096	DDB_G0269096	0.629261	0.168238	7.22745	4.45552	5.01134	4.53983	5.61827	2.43526	2.22612	1.66158	0.234795	0	3.85518	4.77802	6.69475	5.37971	7.57356	7.88182	5.57527	6.50239	0.234278	0	1.4923	0.960311	1.22543	1.47746	1.89323	0.49607	2.01996	0.530465	0.580369	0.428237	2.2607	3.08573	3.66833	2.33909	6.61111	3.05282	4.291	4.86886	0.398749	5.84149	4.77558	4.02676	1.94385	0.117398	4.3166	6.03723
DDB_G0269100	abpC	165.273	375.602	125.966	155.296	163.429	235.194	268.379	527.228	591.67	517.122	71.6875	109.843	119.78	148.883	137.242	158.586	144.834	154.759	293.782	301.134	323.166	793.001	219.042	525.268	354.965	672.242	944.498	1798.66	1512.23	2064.27	107.914	47.7666	91.7402	114.236	83.1148	98.3401	114.23	207.716	513.755	1155.81	270.437	140.631	199.311	397.804	554.396	90.7654	134.332	147.914
DDB_G0269102	arcD	591.723	517.129	783.06	759.648	782.267	736.891	840.915	700.652	613.793	404.531	611.033	454.059	691.164	624.243	647.368	721.178	672.988	651.636	615.75	606.818	521.338	431.903	630.988	596.293	662.91	640.024	710.202	653.955	369.386	415.037	693.388	616.276	441.535	483.103	812.734	599.572	725.811	579.025	508.476	479.023	554.426	771.354	759.579	770.784	509.162	532.546	657.704	684.273
DDB_G0269104	calB	210.692	169.222	220.203	193.802	221.866	187.18	251.714	170.799	154.813	103.734	237.9	153.206	176.717	121.58	156.03	186.844	188.51	211.292	172.323	199.413	148.899	147.11	160.137	127.965	153.962	167.391	141.835	156.729	78.1456	92.8373	263.372	270.595	86.8183	142.115	272.005	208.495	251.812	173.455	184.581	157.675	189.957	207.002	204.523	211.257	129.273	195.553	149.149	171.437
DDB_G0269106	cahA	121.312	101.371	41.8738	42.9664	26.6091	21.5662	53.8056	76.179	47.7463	60.4095	166.538	138.176	53.6164	53.0276	38.8293	30.6221	41.4704	47.1771	59.3265	63.7227	97.4588	89.8497	36.1011	46.6226	15.6477	26.1617	20.9853	17.5681	39.7982	45.3338	142.813	179.712	54.9937	56.8676	30.1909	34.2839	40.819	28.0504	57.5751	43.203	111.342	42.4201	24.0876	64.9923	54.0779	152.357	53.322	34.7257
DDB_G0269108	catB	0.188188	0.0670846	0.221688	0.296106	0.193381	0.0862026	0.268834	0	2.05272	4.49063	0	0.115545	0.180853	0	0.31041	0.189278	0.20133	0.108375	0	0.152519	0	0.244312	0.297526	0.127641	0.195455	0.294567	0.0838805	0.0989037	5.73889	2.60878	0.0771406	0.0569198	0.27737	0.388557	0	0.143494	0.0712481	0.448482	0.171104	0.153273	0.127636	0.258897	0.139792	0.134417	3.27168	0.0577725	0.0904265	0.249844
DDB_G0269110	tspA	384.612	315.381	630.468	536.77	599.651	627.253	839.411	705.938	596.904	402.079	495.136	346.755	527.347	400.364	401.425	550.618	611.098	688.664	535.305	588.492	318.482	310.399	564.826	491.002	543.237	617.595	625.874	627.608	266.674	472.468	340.684	418.857	229.073	593.117	571.914	602.125	611.328	594.129	660.702	634.908	349.997	583.619	613.452	772.675	499.492	420.945	463.855	476.021
DDB_G0269112	celB	3.11486	3.41879	1.59327	1.54772	1.43194	1.12643	1.63936	1.08763	3.26231	2.30873	8.68624	10.267	0.945301	1.86721	1.86586	1.23667	2.10467	2.69071	4.51894	4.58391	16.4797	18.6229	2.04112	2.83546	1.40473	1.53967	1.42491	3.36024	3.02597	4.0539	1.51202	1.63633	2.3559	2.9618	0.860132	1.68756	1.76893	2.51161	6.37218	7.54409	3.26683	1.57049	1.27919	1.3635	2.78552	9.47663	1.40626	1.55127
DDB_G0269114	numA	12.355	9.12772	10.4412	9.86095	9.32264	8.61217	15.2623	17.2251	11.2437	11.1372	14.6986	11.5436	8.86209	10.3103	12.7001	15.7284	13.2179	13.0959	11.5166	11.537	9.95526	8.83349	8.84663	10.9304	6.97399	9.66956	10.3755	8.84593	9.1966	11.3377	10.9364	12.6731	6.92775	7.70224	11.2734	11.4005	11.7957	12.8018	12.1288	11.667	10.7414	10.1511	8.9674	16.2437	11.1905	13.1211	9.58621	14.2143
DDB_G0269116	cmbC	1.85643	0.496331	2.46026	2.92102	7.15371	24.2355	1767.55	1505.65	1024.52	770.15	6.23419	2.5646	2.67611	3.52401	1.37796	3.26758	1.98608	2.40546	9.13781	10.1558	1.38232	1.20504	1.10063	2.83309	10.1226	28.3319	875.662	1178.11	822.376	689.629	3.42438	1.6845	3.07822	0.958257	1.08222	3.18495	3.16281	4.74018	1128.57	538.651	1.17638	2.69064	15.6946	1636.6	897.335	4.3994	3.10006	2.32277
DDB_G0269118	cxeA	1066.67	977.436	986.531	1079.15	854.286	794.373	743.668	560.521	572.573	574.674	1020.41	991.312	802.223	772.692	717.877	776.179	911.312	872.073	735.656	793.155	848.025	738.801	705.887	586.29	569.787	519.617	465.994	440.697	382.309	401.393	1067.84	1079.7	602.467	637.57	875.034	656.64	811.217	667.831	559.555	473.739	1022.05	1032.84	824.329	652.094	573.623	1005.86	787.457	747.028
DDB_G0269120	cypB	162.642	136.037	193.284	179.525	181.654	145.53	201.811	134.463	83.2748	62.2615	164.378	134.95	156.795	117.559	167.857	181.166	205.703	199.949	132.285	133.392	119.174	109.208	145.005	98.7828	141.585	102.442	108.011	92.1526	38.9047	53.5688	166.337	172.61	98.8763	147.253	218.525	184.07	204.815	155.655	132.605	118.23	149.34	186.404	163.592	168.137	72.7681	149.664	137.177	174.511
DDB_G0269122	cysA	1629.62	1473.65	715.487	573.119	519.933	449.732	250.803	194.128	162.111	157.783	1294.96	1316.25	456.102	445.781	416.923	402.75	411.014	422.169	437.219	417.335	1879.6	1690.03	824.211	533.239	522.252	393.013	253.941	219.576	167.778	157.793	1452.33	1267.54	554.112	561.79	511.282	516.043	443.738	446.858	374.061	354.79	1551.64	644.303	484.832	222.465	159.947	1305.6	450.941	409.837
DDB_G0269124	dcsA	1.31235	0.877163	2.17401	1.61322	2.14926	1.46528	0.64444	1.2697	244.319	346.576	0.73451	0.302161	1.30061	0.856344	1.74527	1.11371	0.745872	0.921084	1.13044	0.84756	1.03826	0.95835	2.13966	1.41862	1.78897	0.770321	1.80968	2.97439	416.136	281.37	1.21038	1.07917	2.62939	1.90521	1.81698	2.20459	1.11792	1.63357	1.23049	1.00206	1.09475	1.89361	1.80727	0.957072	295.447	0.518336	1.07848	1.42949
DDB_G0269126	DDB_G0269126	9.38233	6.84119	7.68651	6.3748	6.04767	4.57122	1.21846	1.93338	0.867507	2.00196	13.8123	9.42647	9.34451	6.71929	9.66537	7.59225	3.51314	4.12604	1.59538	1.7109	5.14439	4.48463	4.50062	3.4711	2.39186	1.9025	0.912427	1.07584	0.547596	0.19174	11.5902	9.75171	9.80574	9.68598	7.50814	7.80441	3.24537	2.8748	1.22142	1.21571	8.11176	7.03066	5.30945	1.57592	1.43473	11.6194	8.0319	8.62881
DDB_G0269128	DDB_G0269128	0	0.0884955	0	0	0	0.22743	4.49205	6.13042	9.7337	9.41993	0.123506	0	0	0	0	0.0832297	0	0.285928	0	0.301796	0	0	0	0.168379	0	0	2.545	3.00081	9.69559	6.97582	0.101761	0	0.0914741	0.0854284	0.0964799	0.0946458	0	0	1.46714	0.808767	0.0442478	0	0.113715	5.31123	9.57681	0.0617529	0	0.0416148
DDB_G0269130	phgA	28.742	28.9602	37.4861	37.9946	50.0288	58.3054	91.6147	133.068	83.6955	79.9667	24.2212	32.9534	45.2376	50.2917	47.9895	42.9695	40.5806	43.7449	56.7825	59.7807	33.4856	27.2874	51.2372	50.9248	63.9683	66.5658	127.457	111.442	76.4154	80.1054	29.334	28.3865	65.5975	45.9213	45.4789	43.3844	46.9691	50.7235	66.265	57.8865	28.8511	37.7404	54.1671	112.341	81.8311	28.5873	47.7646	45.4795
DDB_G0269132	ecmB	0.4021	0.812255	0.315786	0.351493	0.137732	0.184188	0.127648	0.197605	0.63222	0.838915	0.133364	0.0822946	0	0	0.13265	0	0.191191	0.0771879	0	0.108629	0.532282	1.85607	0.264884	0.636369	0.0696045	0.2098	0.0597422	0.352211	3.15519	2.10914	0.219768	0.04054	0.0987757	0.184495	0.156272	0.153301	0.10149	0.136895	0	0.327497	0.607178	0.333639	0.16096	0.162626	0.735568	0.107829	0	0.0663251
DDB_G0269134	efaAI	2045.44	4596.63	1486.87	1476.21	1559.15	1569.48	492.247	880.521	538.76	340.601	884.705	1399.75	1334.95	1791.01	956.765	1254.62	977.019	1248.51	1949.85	1941.59	2490.2	10376	1209.95	1897.21	1453.92	1875.74	1070.1	1387.87	920.398	838.59	1131.88	783.221	1010.28	919.507	732.163	838.864	695.584	1105.05	997.706	2259.4	3321.03	1481.54	1564.32	686.384	439.68	1142.23	1562.98	1105.7
DDB_G0269136	efaAII	565.072	1405.66	514.951	546.756	520.947	516.271	227.078	224.146	371.569	302.89	379.597	570.478	562.019	775.454	514.752	619.404	513.836	650.834	641.09	678.018	1064.25	3074.18	465.944	932.432	560.53	890.115	330.948	524.158	704.221	836.669	326.636	197.279	434.19	365.085	300.916	304.384	304.985	386.155	381.133	789.327	985.365	530.854	518.609	225.612	337.23	475.037	668.737	567.078
DDB_G0269138	fttB	2291.96	2280.57	1584.27	1439.66	1824.62	1805.85	2365.22	1973.23	2894.31	1893.26	1685.64	1826.16	1658.04	1552.89	1697.45	1647.14	1785.48	1698.89	2413.12	2245.3	2324.97	2136.54	1547.21	1797.08	2062.01	2229.75	3226.06	3034.19	2605.59	2667.5	2234.69	2198.03	2030.06	1752.56	1801.79	2065.47	2068.28	2259.3	2769.63	2527.82	2286.26	1511.96	1815.24	2169.23	2393.78	1755.9	1605.46	1672.3
DDB_G0269140	gapA	57.7486	46.595	54.8926	64.295	76.0873	73.7428	138.97	119.434	111.074	123.121	87.0723	71.2764	81.7562	64.8575	104.268	121.168	90.9605	93.4757	93.7331	81.3366	54.9144	47.9995	45.8839	48.4851	67.6485	62.1884	126.726	147.016	99.7206	130.15	64.9614	58.699	47.4013	77.6096	92.7008	95.6122	80.9681	84.8271	94.2689	94.1889	52.1718	59.5938	74.9151	129.202	117.098	79.1744	73.3069	112.718
DDB_G0269142	hmgA	160.208	138.376	143.628	149.17	126.662	97.0074	83.3249	75.3606	107.415	114.211	172.588	155.801	128.051	119.08	167.035	164.615	167.023	157.813	148.739	141.533	137.672	143.183	153.427	132.923	125.041	91.7316	70.8482	75.8529	121.629	113.893	141.331	137.524	117.138	121.813	151.961	150.78	151.518	141.148	113.214	121.712	149.292	146.399	111.835	79.3427	110.813	164.195	123.565	165.825
DDB_G0269144	hspB	808.732	763.562	760.479	751.446	854.045	975.665	1302.76	1319.72	1760.1	2505.94	1253.71	970.99	812.404	611.115	911.199	1069.28	1067.06	1364.05	1068.75	1123.16	1065.11	975.175	885.777	820.661	1090.58	1166.05	1309.58	1386.95	1667.8	1835.33	786.114	725.955	445.834	857.8	844.392	1039.32	1353.53	1326.17	1492.54	1420.05	786.147	755.962	914.855	1311.24	2133.02	1112.35	711.759	990.238
DDB_G0269146	ifdA	297.714	600.374	161.583	142.328	173.269	138.635	73.2348	70.7658	129.224	66.9914	128.289	196.542	184.515	222.555	154.274	158.221	135.881	157.983	254.395	222.602	579.053	1259.27	229.095	475.335	269.533	438.427	175.709	318.297	282.087	369.548	201.414	109.072	200.105	233.232	101.624	132.965	104.361	195.09	176.215	464.302	449.044	151.956	155.952	72.0003	98.1078	162.415	203.535	156.247
DDB_G0269148	lkhA	249.37	218.432	159.577	146.717	141.078	144.77	185.483	238.595	281.289	353.502	280.157	203.941	164.045	150.223	180.242	197.583	186.949	213.557	192.333	182.921	244.45	223.792	156.253	115.269	136.008	119.051	196.988	200.201	276.218	301.22	238.67	211.523	142.817	167.24	172.927	187.497	191.399	188.571	215.564	191.438	233.901	153.147	142.924	212.039	317.396	242.049	157.134	188.913
DDB_G0269150	lvsA	2.57477	3.36398	4.61404	4.33794	4.63017	5.15715	3.67815	4.7002	6.38037	10.3335	3.02717	2.77398	4.79709	5.94811	6.20222	8.95396	5.62609	7.32293	9.08675	8.44542	4.23232	4.90361	6.09167	5.98049	7.30358	7.72778	5.53792	7.12339	12.2028	13.2552	2.91239	3.28405	3.8397	6.24402	5.80568	6.19539	6.16612	8.74515	8.2819	13.3242	2.96938	4.47599	4.89366	4.18917	8.35692	2.90058	5.3726	7.57809
DDB_G0269152	mekA	10.3919	8.68461	8.99889	12.886	13.7902	17.6851	39.7182	44.364	35.7282	37.8788	11.0932	10.7749	11.4088	12.0188	13.622	13.3593	19.1428	20.2126	15.989	19.9957	10.3514	8.84514	15.0967	15.4038	15.7609	19.5517	38.5585	37.7605	29.7133	34.6544	9.30939	10.0539	11.031	11.0124	12.5172	13.5387	16.8839	16.6587	29.0023	22.1965	9.53824	10.9425	15.7377	42.0411	36.8035	10.9341	11.7138	13.4906
DDB_G0269154	modA	110.152	97.2639	98.8666	107.238	104.39	154.598	270.309	405.976	213.657	301.992	141.516	109.252	100.836	90.9998	131.347	139.461	115.037	117.827	120.317	128.313	127.557	112.872	124.934	108.227	137.244	143.37	325.068	317.217	257.287	273.916	98.5357	97.9449	89.4911	108.203	115.543	124.249	134.421	134.704	230.304	206.36	103.708	103.052	129.494	338.142	257.825	125.384	95.9178	135.404
DDB_G0269156	mvpA	725.005	703.294	1263.17	838.474	1205.8	919.15	541.026	640.253	325.933	233.262	425.729	531.572	1332.24	1406.86	886.658	953.728	744.337	878.109	1441.86	1207.55	927.438	825.078	2434.28	2526.63	2438.19	2309.46	1130.42	881.441	452.366	493.249	762.353	769.512	2192.62	2497.29	1358.5	2215.69	1422.34	2023.24	1579.97	1674.07	714.149	1050.82	1062.47	590.639	279.597	478.65	1369.55	920.193
DDB_G0269158	npcA	30.9123	28.6277	25.7956	25.873	16.5978	22.3741	42.0324	65.3544	60.8337	80.1905	36.5232	31.3613	25.6635	26.1141	23.9621	26.7614	28.1883	34.7837	31.3557	29.0014	39.335	33.3658	44.7528	35.1055	31.3664	33.2119	46.486	54.8118	70.3963	77.0582	36.2626	37.9181	22.0771	32.5143	25.0967	28.9142	35.4779	36.829	47.1032	41.8123	29.77	25.8343	19.4859	53.6934	70.5121	33.9422	25.8888	25.3618
DDB_G0269160	nxnA	114.224	254.233	72.3955	68.3488	46.1589	46.9406	64.3101	66.2609	23.6619	12.1652	42.878	64.737	47.2482	75.1492	28.2368	34.7536	32.9529	48.4394	94.4674	89.4133	167.9	735.935	87.2113	161.71	61.9832	73.4794	47.9203	75.4929	17.2715	26.2988	95.3025	59.7504	42.998	46.7809	25.8984	31.1648	35.5454	50.1135	118.485	217.18	184.228	70.3721	46.5497	65.2855	17.9135	53.8075	61.1987	31.4952
DDB_G0269162	DDB_G0269162	9.52128	8.49498	22.4003	21.3163	22.3634	24.1496	28.602	35.7347	35.7041	39.715	17.2152	13.5292	26.4309	23.9609	22.5076	21.6701	21.4201	25.5673	25.8165	24.8034	13.2881	13.9854	34.0632	27.1233	22.7163	24.1436	29.9013	35.9429	35.6287	36.8145	9.90219	9.62685	28.2072	29.4883	17.8885	23.3979	24.533	24.506	32.5747	30.6646	9.00813	21.8583	23.2565	32.1684	37.7096	15.3722	25.1959	22.0889
DDB_G0269164	egeB	45.0946	42.1124	129.625	135.247	141.083	185.325	127.629	132.029	102.608	105.346	81.9975	69.4136	148.932	162.362	136.716	120.097	117.438	118.874	106.711	110.028	54.0716	39.1663	130.916	120.621	117.914	177.458	102.906	108.485	93.2758	97.9218	57.2769	53.9813	133.515	150.044	118.112	133.059	123.718	101.521	117.516	104.063	43.6035	132.436	163.204	129.829	103.977	75.7055	155.647	128.407
DDB_G0269166	pakA	31.915	32.5598	66.5181	64.3747	62.4588	87.3617	159.335	232.405	80.0986	87.9249	43.3032	39.9123	66.9715	67.7639	79.9636	78.9384	78.4639	76.8381	99.7153	104.877	35.7148	31.9927	72.8994	70.4703	101.674	100.113	225.756	202.089	102.213	112.777	42.544	42.6557	66.134	63.2797	71.6799	80.9447	94.1474	100.19	187.329	173.341	32.2374	65.4464	74.9103	195.87	84.0117	41.6078	67.3677	79.451
DDB_G0269168	vps26	341.716	286.524	332.913	306.04	315.084	236.332	140.082	75.2658	86.1753	54.0347	357.716	303.023	333.479	298.822	407.28	379.116	393.271	377.311	324.641	289.554	291.325	252.347	258.076	235.234	207.441	184.949	61.4017	55.9179	51.331	56.9277	313.405	312.326	315.701	266.572	348.356	318.392	347.98	309.358	168.867	172.402	314.12	319.477	275.708	107.674	70.105	330.37	316.15	393.198
DDB_G0269170	pmpA	211.102	191.979	14.9209	20.1757	16.3901	15.4718	47.3573	35.2724	50.6171	41.1068	262.328	248.859	19.8366	18.4038	12.9997	20.1316	35.1314	31.8786	50.4924	51.3271	139.258	120.181	6.67507	5.09095	6.33401	2.9372	16.3096	19.2307	37.6472	16.1701	253.062	225.321	19.0143	19.0491	18.961	13.235	14.5638	13.4157	35.4018	35.406	201.541	17.5483	15.9309	41.3149	45.862	255.593	19.1202	16.5657
DDB_G0269172	pspC	4.31813	3.76138	7.01487	6.13687	4.83091	5.59898	6.01936	6.73841	6.71409	8.13268	3.27441	3.27132	5.87333	5.09005	7.1341	8.68629	4.50792	5.47486	6.71928	5.50351	4.45998	4.65655	6.11124	6.09385	5.20824	6.05047	6.42603	6.25922	9.44588	8.65029	4.11109	4.42378	4.96584	5.71615	5.8466	8.16506	4.78587	6.04642	6.93401	7.743	4.03975	6.57587	5.21494	6.37889	7.42338	3.27287	5.48169	7.91019
DDB_G0269174	rab1C	127.402	115.994	431.228	397.197	375.28	368.485	283.142	241.289	316.14	304.836	193.039	151.821	605.56	549.864	392.743	371.865	299.765	343.916	237.281	232.583	119.222	94.9916	394.508	378.343	283.306	302.666	197.697	203.246	232.461	224.232	143.438	128.686	615.667	626.298	321.417	381.765	274.495	211.009	189.015	167.74	121.698	414.213	371.883	262.215	310.488	172.43	577.712	382.304
DDB_G0269176	racF1	16.8799	12.3643	26.5583	32.0173	46.0966	61.9627	31.7109	24.545	22.4955	27.6792	9.66324	16.6108	27.6662	31.6036	33.4114	25.1177	29.6855	28.7632	26.4057	25.0184	21.0057	11.7075	24.1281	38.5816	36.7445	47.2334	27.2094	24.7912	27.8349	23.6512	22.1796	10.7006	31.4398	25.7812	29.1164	19.0419	32.0412	22.9084	28.6976	20.3396	14.6221	29.2878	54.0297	28.128	25.0874	13.137	29.6349	29.2645
DDB_G0269178	racG	0.215205	0	0	0.338617	0.66343	0.295735	0	0.713872	61.2866	30.5594	0	0.396399	0.310226	0	0	0.432904	0.230234	0	0	0	0	0	0	0	0.335273	1.01057	0.287768	0.339308	27.6328	38.9443	0	0	0	0.22217	0	0	0.24443	0.659402	0.293502	0	0.107603	0.169308	0.479582	0.356936	45.923	0.1982	0.155113	0.216452
DDB_G0269180	rcdP	14.7559	12.1475	44.3632	37.3322	41.7256	21.2257	16.3782	4.98868	38.9633	47.3413	14.2597	11.4389	31.7536	22.872	51.2702	60.1663	30.2667	31.9122	16.8255	12.8409	12.2522	12.6103	32.602	20.6288	27.3712	16.2012	7.94929	6.61133	53.0751	38.0632	12.3366	14.497	18.1891	25.316	47.3423	53.7881	27.7922	30.9551	12.6682	18.8054	13.4517	40.8477	31.4757	10.6834	43.1523	12.8493	27.3128	55.7183
DDB_G0269182	rsc5	69.197	56.2971	35.3559	45.7253	52.2589	34.6974	19.2257	10.0085	29.4935	29.4917	65.415	45.8498	41.7198	31.1995	55.1636	62.5304	47.017	59.0542	50.651	43.871	56.7573	52.8799	35.7294	32.474	31.9143	41.1067	9.55548	12.7691	20.2628	19.9463	54.4837	56.7365	24.6197	32.8288	55.9608	55.7143	48.6985	40.7504	35.41	33.854	62.7471	40.5406	43.4781	14.6171	29.4926	55.6324	36.4597	58.847
DDB_G0269184	rzpA	41.4955	32.8969	56.9034	58.2329	70.793	90.2681	132.517	119.755	197.95	213.217	53.0851	42.2004	69.0553	57.1763	75.1579	77.8318	74.2174	82.7618	91.7945	83.7515	26.0069	28.7034	39.1347	45.9663	70.3876	74.4817	128.755	168.235	184.632	205.291	45.1179	44.049	63.9348	74.5952	57.7201	71.8322	82.433	84.7631	122.799	104.783	37.1962	57.5681	80.5306	126.136	205.583	47.6428	63.1158	76.4949
DDB_G0269186	snpC	56.5798	40.9109	66.1789	46.5124	51.406	31.2478	62.2917	28.8404	59.3857	56.9815	68.0759	45.3334	73.2705	56.3678	59.7025	71.8408	61.962	52.9193	51.6178	52.6852	45.8152	44.8016	53.7668	43.8194	32.2997	31.7195	22.7151	23.1982	34.7791	45.1031	57.7351	54.8594	39.4785	62.6917	54.8948	53.2393	52.8691	41.804	38.1263	42.8141	48.7453	56.3457	41.3269	45.5661	58.1836	56.7047	64.8192	65.7716
DDB_G0269188	snwA	28.376	24.9345	28.749	25.3982	30.6071	27.9034	47.8565	45.8954	55.1211	47.8092	31.453	26.5467	34.2568	29.0605	36.6413	34.9185	42.8982	36.9617	42.7534	36.599	28.522	28.1072	30.381	30.2381	28.1412	31.5828	46.5091	50.4963	44.1049	49.9657	25.2063	26.5036	24.8533	27.1122	32.9347	37.5835	36.9584	36.5055	43.6793	40.5361	26.6553	27.0736	29.2552	46.8759	51.4651	28.9998	31.6586	35.7799
DDB_G0269190	tcp1	176.024	154.542	108.436	99.6729	89.8301	78.2366	60.2908	56.6477	60.2265	61.2384	197.245	188.44	122.021	117.693	171.543	161.036	135.371	147.335	122.072	119.172	195.278	178.56	109.947	77.9824	80.0613	67.4873	50.3998	53.0594	65.3247	49.2177	168.652	159.865	104.162	101.855	136.727	125.343	111.791	107.967	79.1578	82.872	165.283	104.055	84.0334	58.4692	60.7324	192.843	119.857	166.289
DDB_G0269192	tifA	61.8879	49.2378	49.0026	44.1402	51.3826	35.0191	61.4888	37.0569	57.6703	65.844	66.1602	58.1808	66.2156	49.7968	65.9119	69.1389	74.8011	77.3236	59.8714	64.5629	63.9416	56.4362	50.0228	42.2668	41.2023	36.4527	32.9303	43.3863	56.54	52.5926	61.0954	62.9572	42.2547	50.958	64.2914	66.1308	65.3062	67.9119	55.6367	50.2312	55.5629	46.5714	43.2008	49.2728	61.7572	62.1705	58.0062	67.5254
DDB_G0269194	trfA	8.98206	12.4229	9.14151	10.4374	8.61022	12.4304	15.7783	22.9867	29.4457	37.0612	7.95824	9.00305	9.88252	10.905	11.0567	13.6629	11.6466	11.5151	15.4976	16.1669	13.3763	20.1901	10.6881	13.6267	13.4989	18.3319	30.642	37.7814	62.7089	66.0329	8.54763	9.10057	9.08695	11.9268	10.5833	12.2698	9.94948	16.2731	21.2101	32.9847	10.7025	9.78944	10.5203	19.3825	33.2534	8.48065	10.3938	12.3598
DDB_G0269196	tubB	645.017	640.66	551.18	444.904	638.031	607.996	584.645	636.998	349.226	194.221	428.703	548.743	556.569	609.493	582.79	592.087	555.64	608.571	806.731	712.403	717.664	661.269	705.711	663.027	861.269	780.504	892.972	780.998	248.489	327.566	588.16	568.498	656.638	639.517	703.797	877.743	707.815	889.844	704.428	704.394	642.839	498.042	623.013	610.821	271.723	488.723	583.031	587.438
DDB_G0269198	wimA	2.39897	5.28196	1.37145	1.73931	1.66761	2.06849	1.7471	2.6786	1.95528	1.76649	1.40411	1.51625	2.00033	2.18765	1.58281	2.15265	1.86197	1.9504	4.72332	3.71698	3.01219	11.3585	1.53384	1.96213	2.05191	3.53417	2.86191	3.63406	3.09542	3.54237	1.24367	0.917666	1.71592	1.77247	1.31623	2.07132	1.60279	2.73845	3.11138	5.59345	3.84046	1.55538	1.86805	2.21285	1.86088	1.46018	2.09399	1.86773
DDB_G0269200	cplA	77.4461	73.9543	149.257	135.328	142.191	148.519	391.52	416.115	318.636	394.005	101.415	98.9205	181.152	181.545	193.537	196.486	158.411	177.476	172.762	176.918	80.4754	74.6694	159.001	189.839	156.393	163.622	338.491	346.497	397.49	420.061	90.2214	84.8986	168.338	199.467	176.225	199.953	165.14	171.11	276.37	256.83	75.7002	142.292	145.355	403.818	356.32	100.168	181.348	195.011
DDB_G0269202	gdcA	542.703	515.937	4977.11	4315.93	3171.76	1692.11	642.199	299.722	580.365	176.938	548.749	616.856	4170.58	4496.93	3728.42	3280.06	3381.25	3401.92	2014.33	1787.74	648.587	553.463	6060.79	6104.35	3956.55	3214.05	367.844	425.748	294.227	323.806	532.463	470.11	6114.86	4828.58	4036.09	4163.77	3442.01	3097.06	1062.94	1220.85	529.32	4646.52	2431.94	470.96	378.652	582.802	4333.75	3504.24
DDB_G0269204	dhkE	2.95699	1.78998	5.52081	6.14508	10.4917	20.4325	6.77461	5.86062	11.6944	15.9106	3.66391	2.15811	4.70494	3.44203	4.94188	6.22882	7.0134	8.33773	9.77657	13.3278	1.99409	1.99187	3.20855	2.32727	10.3	9.95568	5.52072	5.67382	14.1038	18.0292	3.08744	2.75907	4.00882	6.45097	6.56996	7.08319	12.9906	13.5621	38.1595	36.489	2.37348	5.83294	15.4621	6.31762	13.8025	2.91101	4.07349	5.58535
DDB_G0269206	abcG21	5.5621	4.64146	2.75491	2.58574	1.94849	1.91086	3.85244	6.28991	45.6891	76.599	2.64139	1.78514	0.607421	0.559913	0.834046	0.890006	0.586037	0.582388	0.497782	0.512257	3.38859	2.40697	3.04781	2.22924	1.8381	2.47337	3.66242	7.77307	59.6507	49.1143	3.36814	4.01464	0.605532	0.652513	0.933439	0.819305	0.574312	0.860738	1.26429	1.16685	5.10178	2.67032	1.92967	5.07118	61.144	2.21327	0.583667	0.862026
DDB_G0269208	abcG19	0.421507	0.315541	0	0.198967	0.0433138	0	0.180642	0	0.0745576	0.0989332	0.503284	0.465839	0.121523	0.0800134	0.166863	0.16958	0.0901887	0	0.165981	0.0512423	0.31386	0.601937	0	0	0.328338	0	0	0	0	0	0.933018	0.803187	0.139783	0.130545	0.147433	0.14463	0.143624	0	0	0.102991	0.368524	0.0994837	0.0216569	0.0903209	0.0867454	0.484562	0.100768	0.168221
DDB_G0269210	abcG14	0.518753	0.332862	0.458322	0.652988	0.15992	0.285148	0.0741057	0.401517	1.05522	1.76549	0.541972	1.14662	0.3739	0.0984731	0.20536	0.208703	0.166494	0.448113	0.204274	0.252257	0.849794	0.942848	0.615112	0	0.484906	0.487196	0.2081	0.327161	0.666089	0.932921	0.382757	0.894347	0.0573442	0.160662	0.241929	0.177997	0.2946	0.264915	0.707487	0.464757	0.425807	0.555655	0.222534	0.237812	1.41036	0.844298	0.236186	0.207031
DDB_G0269212	abcG11	38.2125	35.0042	8.41765	14.6688	5.8953	8.44691	1.75618	1.41597	0.543632	0.661251	37.3083	27.2675	13.6604	11.3765	8.87157	8.91296	6.19245	7.87616	3.12645	3.05131	42.871	43.4244	5.64864	8.23405	3.03247	7.21609	1.57538	2.98821	0.657717	0.806046	28.346	20.9157	12.627	15.7586	9.31664	13.0648	5.87612	6.27804	2.44508	1.96082	36.6084	11.5432	7.17111	1.58608	0.602442	32.2879	12.5185	8.89226
DDB_G0269214	abcG1	70.0323	61.6258	48.0377	31.5828	33.4324	18.3383	22.7658	25.243	150.455	199.062	109.298	77.601	71.6216	55.3742	69.4733	83.139	74.51	88.4097	74.806	70.7245	70.0493	76.8868	37.0742	31.7541	27.9205	27.9661	26.2503	40.8633	169.136	165.118	92.7668	68.65	42.9747	75.316	71.9435	85.5236	78.6658	82.8482	60.992	73.8362	65.829	39.8103	25.8853	24.0044	174.758	93.4493	63.4979	76.3062
DDB_G0269216	cypE	26.8582	23.3929	15.6565	19.6052	13.0883	10.2735	28.4793	15.9204	23.7538	17.5471	26.0354	13.2604	14.7683	17.8707	14.5236	16.4311	25.4753	19.1347	21.8066	24.236	18.1434	14.3786	12.8045	4.50727	7.76467	8.45146	16.6612	12.2237	17.7765	13.3825	18.7275	28.6419	12.2432	16.0076	22.9208	18.6848	20.7563	14.14	16.2379	17.1392	25.1255	17.6309	11.6809	22.1998	20.6504	19.6479	16.3195	15.4774
DDB_G0269218	lyrm7	71.3547	60.8122	22.1134	14.8547	14.4391	6.93931	9.40918	5.34082	18.4467	15.4596	64.8818	51.7641	22.1545	21.672	21.5114	32.9029	31.2398	25.4139	19.8847	20.5519	55.5838	38.4792	14.0581	10.2751	4.4466	6.70141	2.93582	5.53861	12.3336	11.5985	71.5479	64.9454	15.7754	15.8661	27.1339	20.3402	22.9419	11.2121	10.1807	9.83501	66.0835	18.484	10.6892	7.375	16.9531	58.3229	21.9133	27.2072
DDB_G0269220	DDB_G0269220	28.5785	30.1322	21.3375	29.7669	21.0946	19.9128	22.4252	10.6816	11.7477	8.50275	22.8288	29.6565	28.4316	26.7427	24.3	27.5295	28.4211	33.3795	15.8501	19.5733	13.1875	19.8572	14.7957	8.1903	10.6604	7.56056	3.76763	8.25022	2.58418	6.33393	18.8095	25.9317	20.0227	19.1149	23.4649	19.3358	23.3159	14.3888	18.6645	13.769	29.3553	25.5522	20.5037	16.5534	10.1252	26.2426	27.5872	25.9147
DDB_G0269222	gefB	0.702885	0.501124	1.60426	1.10596	1.47465	1.73058	8.66034	8.84059	17.2247	22.9248	0.699377	0.647342	0.886578	1.22307	0.927508	1.06044	1.6606	1.01195	1.96053	2.13623	0.91591	0.570319	1.94471	1.84737	3.19387	3.57569	13.2759	17.4083	23.5501	25.5446	0.612257	0.717511	1.10073	2.05596	0.990235	1.44037	1.82952	2.15368	8.94703	7.72842	0.602004	1.35511	1.60261	8.75047	20.0747	0.673359	1.05483	0.993972
DDB_G0269224	fszB	18.3599	17.8612	37.0469	29.2613	27.9954	13.6731	23.182	22.6585	6.2856	5.42138	23.6898	15.0545	30.0522	29.9052	29.3071	37.8856	26.8653	37.0403	25.8871	26.7839	17.4636	17.0693	35.2538	27.7176	22.329	23.0834	7.60273	8.40412	5.51338	6.12436	19.8102	25.7954	16.7601	25.5574	37.9785	34.1406	30.9434	26.3737	22.778	23.7327	18.1105	33.1541	20.8343	22.9202	5.85349	19.3722	29.9787	33.5964
DDB_G0269226	cas1	39.9518	34.8012	26.8416	27.1076	19.0359	15.0195	10.6735	7.03258	6.55345	5.36253	40.4589	34.3493	23.5886	20.1613	31.9005	31.923	29.9259	34.2448	26.2608	27.1746	42.3929	38.6395	29.1413	19.4752	20.0097	16.528	5.44961	5.93886	4.16258	5.8995	38.4233	44.6562	17.133	21.6742	30.3097	27.7559	26.3006	27.939	16.2535	19.2621	37.3765	26.9746	17.0277	8.85306	5.95799	37.4041	21.8749	31.9117
DDB_G0269228	DDB_G0269228	3.40211	3.31491	13.8935	8.20806	15.3047	8.727	11.6641	14.2112	7.62251	7.6303	3.83649	2.22811	12.2062	12.1987	11.2234	14.904	14.9632	20.2454	12.206	15.3489	2.58955	2.25745	9.14388	5.53807	12.0139	10.6505	8.08754	3.93362	7.76602	6.45825	3.34696	2.60683	6.26797	10.8489	13.9271	17.1212	17.4315	16.9105	16.7036	19.2116	3.35851	11.0508	12.0158	12.9377	7.62641	3.0323	12.2024	13.0637
DDB_G0269230	fpaA	770.97	673.046	961.927	1004.46	1036.92	1139.45	1268.1	968.116	585.788	412.394	884.498	804.93	1026.13	989.064	1026.08	930.712	1014.95	928.132	972.548	941.423	664.23	561.264	809.733	942.397	901.925	877.684	994.301	768.993	358.689	394.626	779.294	726.115	1098.26	800.421	976.546	891.41	1084.95	847.833	1017.08	817.55	722.008	983.193	1088.19	1118.11	499.091	844.714	1007.6	978.396
DDB_G0269232	DDB_G0269232	9.28132	6.87165	10.513	10.2351	10.0265	7.63082	7.59259	6.92942	7.15617	5.02718	9.1166	8.1826	11.4353	10.5409	9.26405	9.65424	12.7301	10.0047	10.1522	9.83664	6.97006	6.69407	10.441	7.58649	7.66234	7.45019	6.89489	7.87963	3.43771	6.1523	6.63353	7.19806	7.19062	11.9567	10.6363	12.158	8.82982	11.0189	4.54392	6.784	8.07648	10.374	8.82867	7.26101	6.09167	8.6496	10.9881	9.45914
DDB_G0269234	act8	529.717	947.292	236.918	275.524	289.106	377.56	304.572	354.024	664.829	491.822	202.3	234.82	174.267	214.182	171.125	216.652	240.636	237.969	597.212	477.412	600.107	2041.21	242.384	423.393	295.632	540.155	386.984	721.983	818.459	959.392	207.227	149.582	78.5608	114.969	103.361	138.268	113.174	256.67	308.761	654.017	738.505	256.221	333.333	329.298	578.326	218.56	194.224	193.888
DDB_G0269236	rab7A	582.207	502.405	1187.39	1107.96	1112.13	1047.65	1043.11	648.441	667.141	633.814	682.838	577.147	1163.08	1063.79	976.815	975.044	1103.49	1115.22	846.599	899.271	532.519	472.745	972.268	811.175	857.889	892.263	560.248	479.003	379.899	487.824	626.661	675.63	781.664	1079.49	1073.99	954.538	1135.46	918.988	721.265	661.104	542.306	1147.67	1079.89	845.775	650.478	629.993	1113.43	975.93
DDB_G0269238	rab11A	492.157	451.697	637.767	521.167	664.629	636.619	876.868	793.449	899.693	672.368	472.797	464.696	774.863	750.795	646.551	596.097	575.065	585.599	618.898	577.534	490.541	454.835	633.755	689.703	618.085	761.446	799.843	801.953	623.384	731.783	534.918	568.051	761.299	771.474	623.628	674.835	669.45	593.266	679.816	582.791	471.927	579.467	650.624	835.159	786.03	468.746	762.829	621.324
DDB_G0269240	racH	180.158	142.476	301.145	256.247	274.026	318.902	498.659	441.694	330.529	269.042	196.259	168.113	260.639	233.192	294.525	277.567	251.278	267.908	264.437	252.145	160.398	122.419	251.064	241.162	242.935	270.657	393.89	371.345	211.748	251.601	179.259	161.314	194.369	214.568	267.037	247.861	272.667	259.551	315.609	268.099	161.317	278.696	296.464	470.176	299.785	182.186	246.916	286.046
DDB_G0269242	fcsA	296.881	265.576	347.392	257.628	300.927	253.709	277.593	212.274	192.407	174.892	230.583	257.479	339.876	322.299	313.204	338.005	305.987	332.908	462.165	418.669	329.315	291.643	492.391	399.903	435.652	370.224	234.257	198.028	217.466	189.01	304.585	323.948	340.481	400.143	378.006	467.21	418.652	477.895	415.189	455.879	281.229	302.51	277.318	244.933	183.65	244.031	331.088	325.604
DDB_G0269244	atg6A	2.14808	1.18342	1.78283	2.09964	2.8428	2.50463	4.37044	4.64239	3.68445	5.1182	2.08878	1.67859	2.53352	1.7299	2.19033	3.63361	2.50701	3.93606	4.54975	2.53227	1.79336	1.73238	3.04879	1.52319	2.63667	2.75101	3.08997	3.84866	5.06711	5.19468	1.681	2.48072	1.33118	2.1168	2.01117	2.7919	2.84642	2.9585	3.90613	5.16909	1.66575	1.94123	2.67371	4.50642	4.40133	1.88368	2.13171	2.91197
DDB_G0269246	pyd2	95.3095	87.8138	103.182	97.1722	134.456	110.232	67.5221	36.8135	35.3956	17.7141	97.3226	95.1657	97.2311	88.7422	180.884	179.751	172.741	191.038	142.991	143.759	96.8514	91.3729	81.206	64.4109	135.988	92.9544	46.8263	29.5104	18.966	19.9713	88.2489	99.1613	67.9817	76.0439	170.556	180.237	172.714	172.93	96.9301	114.648	91.5616	100.177	122.344	52.1678	26.5548	96.2442	92.9867	180.318
DDB_G0269248	cf45-1	276.49	278.345	623.743	744.265	549.011	491.747	50.2876	48.8847	47.4355	20.1681	525.811	556.254	792.943	815.032	753.014	686.517	513.014	498.989	334.268	350.952	360.363	316.666	383.886	440.772	400.306	414.236	41.8827	27.7512	20.0198	25.5473	434.087	641.732	489.328	562.291	531.294	481.724	356.696	313.393	109.628	124.053	277.417	684.004	520.379	49.5861	33.8018	541.032	803.987	719.766
DDB_G0269250	pats1	4.88669	4.37244	5.44318	5.92648	5.39562	7.77356	10.5612	12.7729	6.83574	9.85933	6.18585	4.95188	6.21677	4.62483	6.9426	9.12585	7.08545	7.9829	9.18029	10.1281	4.62917	4.74442	7.62072	5.58425	8.11481	8.84352	9.34286	10.7292	9.01189	9.85209	5.21728	5.90792	3.79214	5.98443	6.7586	7.20665	9.51026	10.6399	15.2579	16.4334	4.62957	5.68483	6.58459	11.6671	8.34753	5.56887	5.4208	8.03422
DDB_G0269252	gefE	19.5686	16.915	29.9826	27.8387	28.6075	29.4689	48.4787	64.1579	54.8236	58.6382	20.4253	16.2553	32.3263	29.2153	43.5011	48.5402	52.5887	53.4001	50.6997	47.164	15.8725	14.169	29.9774	29.4947	29.4236	30.8305	47.8297	48.33	58.5736	59.8512	13.002	14.5067	33.2721	35.9144	45.4815	46.6649	50.4079	54.168	46.2244	43.3345	18.2418	28.9107	29.0382	56.3183	56.7309	18.3403	30.7708	46.0206
DDB_G0269254	sigJ	4.25	3.24648	0.6437	0.764252	1.24779	1.16807	0.693862	1.2084	157.332	229.859	26.4602	24.827	1.40035	1.38302	0.841229	0.488529	1.16918	1.04894	0.478161	1.32858	31.1036	28.5334	1.43984	0.741245	0.56753	0	0.649488	2.10599	355.491	141.262	3.73313	4.07676	2.41614	3.00861	0.707878	1.38884	1.51711	0.744129	1.15925	0.890096	3.74824	0.703976	1.20793	0.951129	193.595	25.6436	1.39169	0.664879
DDB_G0269256	DDB_G0269256	18.6306	18.4483	13.4121	11.943	17.0175	49.3079	7.88579	4.57784	7.32322	0.809786	31.9259	21.6069	27.8514	26.197	10.9264	13.1864	9.59674	15.4976	5.43434	4.19427	13.3588	15.2288	13.9093	19.6567	7.52502	50.2237	9.22686	8.70353	4.43002	3.87792	22.9108	21.288	20.5947	52.7143	10.4586	13.4167	12.5397	11.9809	6.58749	10.678	18.5395	12.6775	33.1627	6.23182	4.0665	26.7664	27.0242	12.0564
DDB_G0269258	DDB_G0269258_RTE	1.59042	1.70084	2.8103	0	1.6343	0	2.27197	1.75856	0	0	0	0	6.87793	0	1.57401	0	0	0	0	0	0	2.06474	1.88584	0	0	0	0	0	0	0	3.91159	1.44312	1.75809	1.64189	0	0	0	0	0	1.29534	1.64563	1.40515	0.817152	2.01527	0	0	3.43896	0.787004
DDB_G0269260	DDB_G0269260	0	0	0	0	0	0	0	0	0	0	0	0	0	0	0	0	0	0	0	0	0	0	0	0	0	0	0	0	0	0	0	0	0	0	0	0	0	0	0	0	0	0	0	0	0	0	0	0
DDB_G0269262	rabT2	9.04736	7.31563	24.1752	9.37469	17.687	13.3426	12.9245	9.02788	11.1242	6.47418	11.5272	7.72274	26.0841	19.2687	11.5747	14.2045	15.345	18.2994	11.7307	9.92574	8.87284	6.30252	13.6061	10.7763	7.907	14.5071	7.96695	9.04593	7.79189	10.6653	7.05543	11.2129	22.4416	39.8666	10.0339	16.91	10.5266	9.91669	8.72758	6.64986	8.1815	16.775	15.5148	10.9762	8.7992	9.62498	22.6764	12.8896
DDB_G0269264	DDB_G0269264_RTE	0.543393	0	0	0	0	0	0	0.600842	0.480586	0	0	1.00091	0	0	0	0.546542	0	0	0	0	0	1.4109	0.64433	1.10569	0.846565	0	0	0	1.74432	1.83232	0.668231	0	0.60068	0	0	0	0	0	0	0.885151	0.271697	0	0	0.300421	0.240293	0.500454	0	0.273271
DDB_G0269266	DDB_G0269266_RTE	0.293066	0.313413	0	0.461127	0	0.805462	0	0.32405	0.259193	0.343932	0	0	0.422465	1.11264	0.290042	0.294764	0	0.506318	0.577017	0	0	0	0	0	0	1.37619	1.56753	0	0.940757	1.97643	0	0.531848	0.323962	0.302551	0	0	0	0.299324	0	0.238692	0.30324	0.230564	0.402731	0.162025	0.301562	0	0.76755	0.292403
DDB_G0269268	DDB_G0269268_RTE	0	0	0	0	0.656926	0	0.913244	0	0.565395	0	0.954143	0	0	1.21354	0.632689	0.64299	0	0	0	0	0	0.829944	0.758035	0	0	1.50099	0.854841	1.00795	1.02607	2.15566	0.786154	0	0	0	0	0	2.1783	0.652937	0	0.520677	0	0	0.328463	0.456622	0.282698	0.477072	0.606768	0.63784
DDB_G0269270	DDB_G0269270	10.964	11.1081	16.3147	18.1594	16.6034	49.1652	5.77041	6.38062	2.04143	0	28.4217	25.5099	44.9196	39.4346	21.1307	23.7963	16.0512	17.9452	12.4978	5.61216	20.6248	3.74576	13.0006	27.0063	6.29305	56.9049	4.62976	9.09827	0.926188	5.18886	17.031	14.6611	40.825	75.6578	12.7832	25.0803	20.318	12.3769	5.509	3.75993	11.0361	17.237	32.8843	6.07552	1.02071	26.9658	42.1771	22.4635
DDB_G0269272	DDB_G0269272	3.91279	2.99438	1.96636	2.37227	1.47551	1.33191	3.89731	2.58	1.71439	0.88468	4.82193	3.57054	2.01813	1.90799	3.41057	3.32167	3.11073	3.1009	4.31134	3.40391	3.58175	2.37675	1.958	1.82608	1.5659	1.68567	1.34403	1.69794	1.03709	0.92801	3.66396	3.58298	1.0714	1.70471	2.84601	2.91508	3.09867	2.96976	2.34995	3.36226	3.45359	2.16932	1.40371	3.23866	1.29954	4.19623	1.96306	3.36612
DDB_G0269274	dhak	7.63534	5.90538	5.78219	5.36335	4.6936	5.24624	6.23278	5.42737	3.07495	2.24014	10.0731	5.39956	4.22575	4.39994	5.53248	7.33674	8.24149	7.65564	6.57702	7.21029	8.12197	7.16884	4.52681	3.19049	4.88556	4.4818	6.10767	6.87911	1.31303	2.52865	7.12593	7.79423	3.39119	4.99691	6.19973	6.54971	9.3691	7.93764	7.06614	9.38362	6.77036	5.57277	4.96992	5.83007	2.65754	7.73634	4.31285	6.43461
DDB_G0269276	DDB_G0269276	56.3153	44.9048	124.824	125.142	140.104	194.829	153.84	146.387	78.6414	76.5248	108.382	101.911	94.7105	105.964	102.668	93.9058	116.268	111.802	136.167	130.318	55.1751	41.6858	114.808	156.807	138.529	183.258	147.965	155.773	52.3296	69.9611	76.5428	87.8556	85.7334	84.657	95.6086	89.836	94.8223	100.908	143.502	123.519	50.61	124.983	167.467	150.114	77.5831	105.146	100.337	98.287
DDB_G0269278	DDB_G0269278	3.35154	1.89754	2.26438	1.55103	1.01295	0.812767	1.68981	1.63494	1.04617	0.694102	2.20686	1.81571	1.98938	1.87121	1.75604	3.17267	2.00372	2.04364	1.1645	1.43804	1.9084	2.04757	1.63639	1.20347	1.84286	1.62012	0.263624	1.86504	0.94929	1.44037	3.27297	2.14669	1.41657	1.73001	3.21804	2.36765	2.57511	2.41631	1.34438	1.84657	2.62454	1.90771	0.912857	1.66238	0.870138	2.01128	1.9303	2.46435
DDB_G0269280	DDB_G0269280	0.271697	0.581121	1.44028	1.06876	1.81476	0.74673	25.2284	28.9906	290.875	281.069	0.608266	0.250227	1.76247	0.515753	1.07557	0.683177	1.16268	2.34699	0.534942	1.3212	0.606927	1.05818	0.64433	0.829268	1.26985	2.55169	35.4225	74.7517	263.829	233.467	0.668231	1.1094	2.10238	0.84147	0.791939	0.621507	1.23437	0.832495	7.41092	4.97897	0.426409	1.25452	1.28074	27.1095	285.972	0.429247	1.13911	0.879374
DDB_G0269282	DDB_G0269282	109.949	100.132	67.5971	61.6657	51.5434	64.7013	53.1199	48.3632	49.0937	52.9002	92.8308	95.348	59.9661	52.8131	61.291	55.1587	75.2703	73.7173	71.3696	66.507	88.6424	83.6992	51.705	50.8958	43.9693	47.7362	43.4628	49.9817	38.6434	37.5859	82.2438	96.4895	60.1789	59.6537	66.4351	60.8886	77.7845	60.3836	49.2541	49.5684	105.04	64.6314	58.1224	50.7415	50.997	94.0894	56.3896	58.2248
DDB_G0269284	DDB_G0269284	21.2382	20.1587	19.1409	19.8626	22.1748	21.684	39.8435	39.1392	45.9401	46.045	29.5341	23.4091	25.9433	21.5341	21.9476	29.8543	34.6752	31.5348	27.8772	33.4922	23.245	20.2639	22.7559	22.7357	26.842	23.8313	44.7089	44.6476	47.5039	52.1533	19.7191	23.2957	15.2743	24.9194	27.8448	26.0472	35.3601	31.2744	34.6651	32.7894	20.6984	19.5017	21.9294	39.4914	45.9926	26.4716	23.7387	25.9009
DDB_G0269286	DDB_G0269286	3.16625	3.27321	2.85958	1.93743	2.53059	2.75567	4.37234	4.94029	5.72503	7.4316	3.41299	2.59205	2.5357	2.13703	2.88986	4.24613	3.27445	3.82914	4.43308	3.97749	3.66743	3.19709	3.33723	2.14755	2.57601	3.30405	4.98653	4.38199	6.66296	6.84091	2.59577	3.38377	2.25559	3.5956	3.19937	3.62141	3.31652	4.56334	5.70963	6.7622	3.21973	2.3985	2.64313	4.65632	6.57831	3.00252	2.33636	3.56799
DDB_G0269288	DDB_G0269288	2.55598	2.84734	2.30005	2.27154	2.01852	2.78067	3.44847	5.01129	4.06063	7.11019	3.56758	2.63736	2.60988	2.42597	3.13859	5.35582	3.26619	3.88433	4.24032	3.36623	2.89007	2.56551	2.49757	2.35966	2.74686	2.3616	3.38617	3.71278	5.01407	6.67687	2.98312	3.35005	1.64818	2.95633	3.31118	4.33098	4.28743	4.82229	4.45422	5.41644	2.70166	2.2858	2.3996	4.22988	5.58541	3.10247	2.51793	4.2472
DDB_G0269290	nap1	674.259	738.867	354.751	238.621	353.104	225.692	128.131	62.677	187.728	58.2668	527.198	655.366	481.303	583.207	518.684	491.887	457.209	480.072	648.856	584.342	753.093	761.186	368.471	418.419	351.974	364.013	85.9275	127.553	117.47	135.789	607.563	578.423	470.475	445.665	353.001	475.646	342.807	563.195	333.215	480.075	706.563	296.686	289.398	95.4039	122.997	591.282	532.255	505.286
DDB_G0269292	sugt1	48.963	35.2369	57.6111	40.424	58.1275	66.9682	142.689	136.941	75.5013	89.6395	72.906	72.7869	82.207	61.0156	74.91	73.928	83.3187	97.1307	80.7517	80.6723	47.5247	50.5533	58.6044	54.6203	56.3579	86.2886	122.318	120.43	55.1033	76.7889	46.6109	45.2646	72.8457	96.5758	64.4745	91.4472	107.43	90.0153	106.529	94.4891	42.0999	49.0176	62.5479	139.815	82.5704	72.8464	71.6113	74.419
DDB_G0269294	DDB_G0269294	2.59854	2.48948	2.58282	2.38507	3.78285	3.05016	6.18686	6.04583	5.98488	7.11563	3.07037	2.9915	2.88745	3.39125	3.48255	4.6827	3.7646	4.30233	4.47673	4.40947	2.41864	1.96789	2.37511	3.08437	3.12059	3.43191	4.3434	4.26776	6.51676	5.8415	2.06378	2.25964	2.27406	1.4531	2.71409	2.47674	3.93524	4.09163	4.35611	3.83602	2.54401	2.48395	3.4165	6.11635	6.55026	3.03094	3.13935	4.08262
DDB_G0269296	DDB_G0269296	2.597	2.29429	8.77884	7.63954	9.86242	8.84439	13.2266	14.8572	2.79614	3.31276	6.40391	1.87183	7.81285	8.35922	7.71059	9.88034	7.97268	11.1193	11.7826	10.4323	3.1949	3.22492	8.83652	5.51409	8.09184	6.62777	6.0394	5.3408	2.89965	2.41136	3.19362	4.09822	3.86932	6.7609	9.34694	8.39438	15.3896	13.7236	12.3195	13.0588	2.44565	8.20919	9.3534	14.0419	3.05445	4.13787	8.08603	8.79546
DDB_G0269298	gefX	16.1062	14.8623	20.7351	19.8395	18.4421	28.1407	61.8596	66.7583	26.495	24.5722	18.6816	14.664	19.1048	20.4408	24.2288	26.521	21.7603	25.3614	28.7215	31.2164	16.3789	15.8913	25.8096	28.5591	32.4766	39.6529	88.6091	81.7695	29.9132	37.1894	16.0715	13.0278	18.1094	22.2333	21.7831	25.527	27.1266	32.9003	67.6554	63.0038	15.4842	20.2873	23.2914	64.309	25.5336	16.6728	19.7728	25.3749
DDB_G0269300	DDB_G0269300	8.80097	6.96734	5.85705	5.21547	7.98675	6.43981	12.5725	9.2259	13.849	13.5478	8.359	10.7372	6.42583	7.81088	7.57896	8.85196	9.78243	8.29367	6.97629	9.30974	9.19167	8.01285	5.9633	4.88403	4.80784	4.29382	11.6157	10.9929	8.07188	11.6908	8.1523	7.67474	4.42218	7.19785	7.46269	10.0661	10.126	8.63868	12.1588	8.2852	7.88415	5.53626	7.21328	10.8992	13.6984	9.54808	7.11835	8.21546
DDB_G0269302	DDB_G0269302	14.4403	8.84751	6.64488	1.42008	3.55513	0.620122	1.50417	0.166323	1.72945	0.353056	15.9398	6.37256	4.77039	3.14092	3.12623	6.05167	6.27607	6.75674	7.70021	6.76599	7.16831	9.76405	2.14033	1.22429	0.70303	0.70635	0.603417	0.474327	0.241428	0.845359	10.7287	14.0584	2.49417	4.96923	3.15679	4.12904	7.00474	5.53076	2.66691	4.53295	11.6439	4.03248	2.08763	0.835245	1.04125	11.1562	3.95565	4.58895
DDB_G0269304	DDB_G0269304	6.45319	3.69135	0.530367	0.590338	0.771075	0.309347	0.428773	0	0.66364	0.176122	5.59969	2.90252	0.865347	1.4244	0.965415	1.96227	1.36471	1.94457	2.2161	0.912218	3.57591	3.50697	0.355901	0.305369	0.350706	0.176181	0.401352	0	0.240873	0.590389	4.42924	4.62995	0.580634	1.47185	1.66225	1.37318	1.36363	1.53279	1.94441	1.16119	5.07227	0.560353	0.540211	0.214386	0.419881	4.2511	1.14488	1.46384
DDB_G0269306	dhx35	7.45745	6.09488	5.78522	5.1515	5.29572	4.74908	7.96828	8.71514	10.1882	11.0287	7.14876	6.47728	5.50618	5.52438	6.60044	7.56164	7.00528	9.32251	6.68492	8.32888	6.2301	6.37564	5.10431	5.18148	4.34499	6.12121	6.89119	8.4122	7.29841	10.2221	5.36821	6.05159	4.82555	6.07141	7.35167	7.14257	7.71268	7.61669	7.77268	8.09845	6.77616	5.46836	5.0224	8.34171	10.6084	6.81302	5.51528	7.08104
DDB_G0269308	DDB_G0269308_ps	0.45037	0.619251	0.341062	0.911107	0.661139	0.530484	0.36764	0.0711406	0.170706	0.226516	0.480131	0.948072	0.649224	0.366396	0.827771	0.776537	0.894812	0.44462	0.760056	0.625727	0.479074	0.75174	0.152579	0.523662	0.100235	0	0	0.101441	0	0.0723163	0.949435	0.5838	0.284486	0.531367	0.450081	0.809462	0.584607	0.722837	0.350986	0.366811	0.53481	0.626085	0.595812	0.219391	0.198611	0.714102	0.50781	0.802154
DDB_G0269312	DDB_G0269312	13.5556	11.3864	3.02854	2.28819	3.4157	1.57019	1.2613	0.574281	2.29671	2.92568	15.8135	12.9149	3.29425	4.43658	6.88777	8.88049	5.88981	7.08865	5.82876	6.3771	12.9942	10.9231	3.14082	2.43067	1.37554	1.58528	0.416697	1.14643	1.75057	2.33509	14.3706	12.253	2.12427	2.46643	4.23881	5.3463	4.07033	4.03152	3.82499	4.18781	12.471	2.65837	2.49294	0.917792	2.61119	14.3642	3.86542	7.88413
DDB_G0269318	DDB_G0269318	0	0	0	0	0	0	0	0	0	0	0	0	0	0	0	0	0	0	0	0	0	0	0	0	0	0	0	0	0	0	0	0	0	0	0	0	0	0	0	0.24418	0	0	0	0	0	0	0	0
DDB_G0269320	DDB_G0269320_ps	0	0	0	0	0	0	0	0	0	0	0	0	0	0	0	0	0	0	0	0	0	0	0	0	0	0	0	0	0	0	0	0	0	0	0	0	0	0	0	0	0	0	0	0	0	0	0	0
DDB_G0269322	DDB_G0269322	564.676	495.244	760.147	636.03	648.349	571.871	545.752	417.752	264.456	280.059	881.986	628.07	548.541	466.756	421.564	505.096	361.723	394.816	227.351	227.356	593.215	514.784	482.889	685.528	433.629	739.281	316.481	500.487	193.329	237.522	628.508	649.342	347.894	584.822	580.755	519.994	380.084	351.806	215.328	218.952	529.96	698.088	610.11	481.752	272.258	755.028	507.649	463.33
DDB_G0269324	gins4	9.8426	6.35943	14.4934	8.71139	11.5892	3.38142	4.39391	0.906931	9.06766	5.29417	6.42697	2.64391	7.98099	5.44946	5.07345	11.7558	7.01997	6.731	3.63357	3.24067	5.19132	4.52554	2.67458	0.834484	4.47242	2.40725	2.46775	1.93982	6.25323	5.762	6.80839	6.32615	1.81337	7.19748	12.671	11.492	7.68572	6.28298	1.67794	4.67627	8.10102	11.6024	7.48529	2.65042	7.18092	4.53544	6.71523	8.41463
DDB_G0269326	zntD	8.57989	6.59283	11.7918	13.9001	12.1474	12.4018	9.26062	9.06534	8.71238	10.9641	10.9085	9.24815	12.6431	10.496	13.0201	15.9807	16.9983	16.6897	16.1421	15.9934	8.23433	7.09578	16.5039	12.0268	10.5944	11.3408	6.37382	6.71374	9.58866	10.4296	7.81556	7.32393	8.92238	10.3666	13.5602	14.6836	14.6537	16.5525	12.1348	14.1314	7.58636	12.8459	12.2746	9.16298	9.83823	10.0783	11.5695	14.5004
DDB_G0269328	DDB_G0269328	2.51199	1.43275	1.92345	2.04213	2.28016	2.93418	4.96406	4.07377	6.03548	7.95956	2.7494	1.61945	2.41408	1.90738	2.61038	3.74771	3.00095	3.2549	3.87425	3.1556	1.12228	2.50022	2.18431	2.38531	2.28287	2.65408	3.91882	5.94089	6.38371	7.90572	1.90494	1.82348	1.66609	1.90175	2.00133	2.44213	2.75802	3.89121	4.56789	4.63745	1.97237	1.98279	2.60717	4.51891	6.99752	2.18442	2.16073	3.17905
DDB_G0269330	DDB_G0269330	1.04212	1.4329	2.36758	2.81098	2.90667	2.455	8.71961	10.5353	9.34839	6.98857	0.666593	0.822664	2.14608	2.54344	1.47339	2.24606	2.54835	3.85807	2.05183	2.89577	0.886833	0.966373	2.4714	1.81757	2.78323	0.699093	7.9629	7.51126	7.88529	7.19539	1.83077	1.35087	0.822849	2.92017	2.95079	1.70276	2.70547	3.04108	6.29421	3.88011	1.23751	2.58928	2.68084	9.62746	8.16848	0.744629	2.34476	1.85972
DDB_G0269332	DDB_G0269332	32.9394	28.4985	43.5909	45.7116	46.4869	57.1157	81.2862	106.608	70.0171	74.3265	43.4655	35.8048	43.3055	43.2058	41.4838	45.1452	54.6744	48.848	49.8236	52.2463	30.9483	31.017	49.6186	41.8544	55.5016	53.2743	96.1258	95.1763	63.6464	79.2911	31.032	33.9936	36.6464	45.1703	43.1021	45.1123	49.3749	48.4426	63.4327	54.4044	30.7189	44.6512	51.8013	93.947	72.1718	39.6352	43.2557	43.3145
DDB_G0269334	DDB_G0269334	61.1229	119.287	75.4046	79.1112	61.2175	79.5437	77.6593	169.43	179.613	170.239	34.2626	54.7365	60.9061	85.283	42.0936	48.7284	56.3512	63.0191	91.5064	106.152	106.127	292.542	131.093	241.58	106.415	144.835	151.977	199.181	382.018	367.571	38.9681	33.4817	68.3452	71.2432	36.7815	41.0759	41.7501	62.2843	124.465	201.654	90.2048	77.2579	70.3806	123.544	174.926	44.4995	73.0945	45.411
DDB_G0269336	DDB_G0269336	104.539	92.9793	47.552	46.4147	50.5207	39.1144	52.4898	46.9229	50.3471	42.5138	93.4606	76.2596	42.5231	44.2074	58.9004	65.585	51.4902	58.116	46.8711	38.3776	58.5732	61.8111	29.4551	25.2729	28.2188	23.0867	27.6806	26.1106	30.7333	22.6858	91.6431	101.431	29.748	35.2616	55.5111	43.8015	38.7946	40.6997	26.8205	21.4965	98.7589	46.9833	44.8176	49.7063	46.4304	84.8601	43.3652	62.2427
DDB_G0269338	bzpE	8.68657	7.18402	4.91178	4.37375	7.73609	5.72979	7.94182	7.55588	5.429	6.11655	11.5819	12.5869	5.84359	6.59577	8.36768	6.87303	7.80629	7.40366	5.24491	7.18092	7.41679	3.60871	3.70804	4.00641	3.6088	5.98265	3.87184	4.38268	4.0897	4.55638	6.55175	8.19736	4.73716	7.17417	7.15699	5.96117	8.41917	5.67812	8.05592	6.50892	7.93529	4.64277	6.73294	7.74885	5.77277	12.0844	6.21968	7.62035
DDB_G0269340	DDB_G0269340	78.6552	65.721	61.6177	57.0825	94.8053	69.4083	68.132	51.6983	10.649	8.25807	92.1881	65.9591	70.3297	51.3527	74.7484	66.5287	76.4526	78.3457	46.7978	45.8141	55.6568	40.3986	47.6526	32.1366	53.3519	59.1111	20.9098	12.3274	4.26668	5.62437	80.5723	72.6476	77.0945	72.9677	82.5895	81.5561	80.4562	58.614	53.7425	41.9014	72.1881	59.3501	82.1068	59.9152	9.45352	79.0736	60.8412	70.6385
DDB_G0269342	DDB_G0269342	202.399	165.963	149.5	125.033	170.038	144.528	209.673	154.539	189.341	125.621	210.691	135.176	147.567	125.112	119.816	189.468	163.526	174.435	131.607	132.404	139.223	115.3	95.8873	77.0417	81.5615	91.0926	100.632	136.344	69.0226	100.35	175.321	197.227	68.723	96.9952	156.412	137.4	165.645	112.193	109.012	124.492	184.181	137.267	157.283	182.106	157.481	172.934	136.339	154.642
DDB_G0269344	DDB_G0269344	80.0048	76.2848	12.6428	8.8699	13.4793	9.38534	2.32297	2.39737	10.3548	3.94392	92.3877	68.6907	30.7858	19.3439	30.4701	27.477	32.01	33.3378	28.8149	22.2725	50.6933	49.9622	10.5407	7.27936	4.89783	10.6904	2.17441	6.49509	3.82794	11.0883	68.6561	58.6271	19.4135	33.4629	24.0149	28.394	23.1483	19.7086	8.72308	11.1251	78.1448	10.7564	11.4323	2.36017	7.14935	80.5392	25.0649	28.9735
DDB_G0269346	DDB_G0269346	1.69369	1.08677	0.299279	0.266496	0.348085	0	0	0	0.299586	0.198766	0.758358	1.55986	0.976606	0.321508	0.167622	0.681403	0.905986	0.585224	0.666941	0.617702	1.00892	0.879525	0	0	0	0.397666	0	0	0	0.380741	0.416559	0.768417	0	0.349702	0.394941	0.387433	0.577109	0.172986	0	0.275891	1.39023	0.282887	0.174043	0	0.249176	1.15911	0.649057	0.424512
DDB_G0269348	DDB_G0269348	9.1447	7.44418	9.76766	9.12723	8.83601	5.81441	8.77403	6.18763	12.4937	12.3337	12.9356	8.04497	12.9856	9.32727	10.8739	15.3752	10.8785	11.5544	9.94304	8.96008	8.63862	7.53073	9.95322	10.8313	7.44233	7.69112	4.38022	4.94953	10.9533	10.2786	9.23144	8.66932	5.95965	12.3292	12.1737	12.1765	9.37891	9.27027	8.65577	8.50412	8.29444	9.44745	7.32521	7.48083	12.4137	10.4903	11.1565	13.1246
DDB_G0269350	DDB_G0269350	1.6696	1.85165	3.27802	1.45947	1.65213	1.52958	3.26845	1.70937	2.07821	2.03195	2.39961	1.70852	2.76335	1.87813	2.38676	2.42562	3.24162	3.09817	2.06976	2.10489	2.11806	1.44502	2.1997	1.25825	1.92675	1.74226	1.15762	0.682478	1.88575	1.59861	1.90108	1.90774	1.77726	1.91515	1.87452	3.11196	3.09032	1.95788	3.20472	3.82768	1.76063	2.36874	1.59085	2.48891	2.05508	2.05406	2.32074	2.40619
DDB_G0269352	mcfD	27.8469	18.7306	20.7066	17.6454	13.984	8.31143	5.22005	4.59775	15.2673	12.865	26.893	23.9057	29.4256	30.8555	31.6748	32.1905	27.6348	26.3408	19.351	16.2373	18.0143	16.5219	9.71164	10.2557	9.03003	6.80451	3.36981	5.16535	11.1232	8.49769	25.877	24.9249	22.9825	19.2522	24.534	23.0588	18.0326	14.4138	12.7167	9.64686	23.2888	19.176	11.1477	4.9089	14.0662	25.3994	30.1405	31.9327
DDB_G0269354	DDB_G0269354	6.0575	5.52541	52.2593	44.152	32.8624	23.4424	12.4074	13.4943	3.15138	2.97945	11.7665	8.20416	44.2383	42.6976	30.8125	49.4575	26.8275	32.3962	18.4161	18.6267	7.95969	6.47628	53.2364	42.6869	41.1486	38.1708	10.4823	8.84844	4.21782	4.75601	8.70891	7.59809	38.0102	57.3395	39.1555	50.4338	29.544	32.4809	19.6815	20.3149	5.79145	48.2056	28.1524	12.9509	3.06542	9.98531	43.4679	40.135
DDB_G0269356	DDB_G0269356	10.0319	9.02547	8.72256	9.01985	10.6359	6.56466	12.2836	8.97962	13.379	12.3337	17.1117	9.09249	13.084	10.8818	11.0315	13.4533	19.4206	18.9823	20.3788	15.6801	6.1656	6.61523	5.66444	2.26808	3.47309	2.24324	6.1749	8.28509	6.64503	8.41209	9.98674	9.82523	7.04094	11.1785	12.6246	13.2952	19.1712	16.101	16.2877	15.3037	9.52867	8.87121	8.6003	10.6316	12.8563	13.1021	11.9829	12.2424
DDB_G0269358	DDB_G0269358	23.1489	17.2717	6.89669	4.44709	7.32991	6.65815	26.1476	25.1498	26.1867	26.219	21.6942	14.6263	6.9844	3.57674	9.85663	9.06955	9.07108	12.3235	13.5143	12.762	13.2284	13.978	4.628	3.01241	6.08059	6.00398	21.776	22.2809	27.6499	20.1195	15.5576	17.7077	7.58754	6.25241	7.37508	7.08095	11.4648	9.07239	21.8427	16.1136	20.2103	5.67189	6.99403	25.6487	26.2029	18.1602	5.28057	9.46309
DDB_G0269360	DDB_G0269360	0.350012	0.374313	0.618477	0.881166	0.503537	0.480986	1.60002	2.01248	13.1252	16.2661	0.208959	0.515766	0.605464	0.531533	0.48496	0.633671	0.823801	0.48376	1.24045	0.595708	0.312748	0.545277	0.332022	0.7122	1.09058	0.49308	1.6849	1.76593	15.7298	10.4648	0.602591	0.381115	0.464294	0.433608	0.326468	0.480392	0.556561	0.643474	0.954708	0.513131	0.362162	0.749822	0.492261	1.80625	14.6957	0.362362	0.568499	0.559316
DDB_G0269362	frmB	34.2145	34.7459	45.0626	44.5532	39.9148	40.7818	88.1595	74.6599	51.7709	45.0522	49.7111	41.9587	40.1635	55.3008	58.9207	62.3445	71.1688	62.7172	86.6629	98.083	40.8166	41.7086	49.2865	50.5986	59.9488	56.4675	64.9251	45.0735	41.3684	47.6376	41.74	38.7866	37.0189	22.3923	53.9643	48.2674	72.2585	73.3198	83.6707	97.6438	34.4802	44.8079	40.3483	81.4097	48.4115	45.8349	47.7321	60.6326
DDB_G0269364	stlA	4.29467	3.86922	33.82	26.3781	10.3021	4.45951	0.157816	0.305383	0.622869	0.372738	4.90529	4.29869	18.1149	13.5524	18.7644	30.4452	17.9204	25.8378	16.5037	18.3658	2.46781	2.22303	27.7217	12.1106	10.2405	4.5068	0.184654	0.0653179	0.221642	0.170737	6.6908	6.45311	17.4785	25.4472	31.0255	29.9777	25.7697	28.6878	11.0928	15.6785	4.08194	30.0991	7.38082	0.2316	0.497804	4.60199	15.8337	24.6048
DDB_G0269368	DDB_G0269368	17.911	14.5654	28.0226	24.6594	32.0174	29.9974	40.2455	55.4941	94.7147	89.7716	21.7201	18.2139	28.2398	26.2082	26.5892	26.0839	31.1379	32.2334	23.5099	31.3004	13.6146	11.1419	24.7777	25.4356	30.2293	32.8544	45.1562	50.0079	68.575	62.7024	17.6665	18.7916	20.418	26.7729	22.6229	26.4607	29.8792	23.2479	32.3154	28.1121	16.2382	26.341	31.0074	47.8698	92.2431	19.967	27.224	26.3366
DDB_G0269370	DDB_G0269370	36.5506	31.2244	26.3693	24.1614	31.3363	20.21	38.9287	21.2836	12.4331	8.37585	29.6971	32.6664	29.3063	29.9701	25.2572	29.5839	38.6404	40.3543	40.4534	37.0724	31.5642	24.4276	23.8498	21.1236	19.8795	21.3276	21.1116	23.1878	7.2897	7.2928	23.6707	31.7918	20.3215	27.2396	33.7894	30.426	25.7929	27.3909	26.8415	23.0756	33.8875	25.2653	25.7732	30.1061	10.4045	31.1818	29.6382	27.4206
DDB_G0269372	DDB_G0269372	257.049	229.85	207.543	182.26	179.516	167.342	145.801	102.404	109.609	90.6256	285.319	223.308	178.266	148.127	156.86	194.447	214.338	221.58	180.219	187.429	232.819	194.547	160.722	96.6964	124.934	120.452	96.4006	90.6775	59.8053	79.2106	283.894	277.098	117.002	150.245	224.458	166.147	211.913	185.872	146.93	126.23	243.449	194.902	173.429	124.103	100.118	254.313	163.196	175.653
DDB_G0269374	DDB_G0269374	7.42243	5.95332	4.91834	4.37958	4.52867	2.86872	3.06499	1.98767	3.74383	5.44418	11.3377	6.94271	7.02166	6.9348	4.99287	8.74855	5.76947	5.71043	3.19681	3.87723	5.78591	4.89331	3.78175	2.83183	2.43919	2.72301	2.01604	2.74283	4.56052	3.97585	5.99001	7.52427	3.20505	6.34563	5.13827	5.6375	3.95175	5.62647	4.11242	5.14796	6.68788	4.64896	3.69869	2.52633	4.59401	9.14022	6.97823	6.87071
DDB_G0269376	DDB_G0269376	15.4599	10.3128	14.6056	10.1156	6.76356	8.83455	6.34126	6.77005	1.62452	1.25745	10.7375	6.20281	4.41307	7.55469	4.84765	6.00426	2.94765	3.43785	2.10963	1.86084	9.80201	6.95516	14.7016	15.5731	6.67713	6.46907	4.50297	6.27481	1.47407	1.20434	9.59993	8.75021	6.59902	5.68881	6.06781	7.35304	3.1294	2.65773	0.626275	1.24669	12.8864	12.3606	7.79906	6.55565	1.44098	8.47014	5.98388	5.42595
DDB_G0269378	rad1	10.2305	13.8088	15.2694	13.2842	13.7789	12.5574	14.189	13.5086	10.3657	11.3068	6.52277	10.0624	7.87496	10.9357	8.94535	10.09	8.71348	10.8108	10.9514	8.33169	10.9459	13.1527	18.1374	26.2738	12.3793	18.8899	17.3989	17.8528	13.3913	14.7367	4.51934	6.84962	10.1013	13.6378	9.49603	11.474	9.47637	11.8692	9.3469	12.7009	12.0197	14.2768	13.1681	13.8488	10.8363	8.2926	9.40532	9.51767
DDB_G0269380	DDB_G0269380	45.8204	42.2794	88.8574	86.5678	81.1828	93.8811	147.501	180.966	131.902	183.023	62.4129	52.8333	91.1846	82.1437	97.3417	117.128	103.031	112.427	99.7908	110.482	55.8705	48.2757	110.35	93.5041	102.619	106.34	131.521	129.1	178.627	168.599	47.3559	47.7908	71.3502	97.9537	97.9738	105.987	114.194	118.568	164.913	165.525	44.0499	87.7126	87.532	164.233	157.462	57.6231	86.6641	107.235
DDB_G0269382	pepD	657.268	650.022	154.701	144.159	161.865	120.429	47.2558	31.7896	48.4798	22.053	472.138	482.35	134.818	140.383	197.288	182.558	217.621	218.729	261.546	227.183	595.546	574.705	178.872	146.779	181.86	145.985	43.539	45.1929	45.3106	37.863	561.846	472.402	169.148	174.239	192.337	224.733	203.598	262.861	149.518	172.728	653.645	149.43	141.147	39.5227	35.2664	477.244	137.601	189.923
DDB_G0269384	DDB_G0269384	1.40533	1.35261	1.36578	0.663367	1.08308	0.4828	1.20454	0.776951	0.310724	0.41231	0.838988	1.68256	1.01291	1.60061	1.32128	1.48414	1.87934	1.21396	1.10678	2.39182	0.941783	1.27711	0.833185	0.285955	0.985227	0.32996	1.50334	1.55102	0.112779	0.473875	0.691273	0.956381	0.388371	0.507783	1.06502	1.36624	1.35675	1.7224	1.2458	0.801214	1.37897	1.01457	0.782939	0.990744	0.361517	1.26077	1.30676	1.40271
DDB_G0269386	grlK	1.66486	1.18697	3.0508	2.03746	3.61169	2.71153	1.58555	1.36361	0.490811	1.37491	1.47249	1.36294	2.48885	3.27741	2.86819	2.41874	1.38532	1.49142	1.69968	1.42427	1.46925	1.36087	1.02362	2.13296	1.53703	1.15821	1.23679	0.291661	0.296906	0.346537	0.682448	1.84638	2.522	2.54629	2.30055	1.97472	1.61081	2.07829	1.09324	1.05465	1.42592	2.54413	3.16161	1.47458	0.932862	1.41772	2.88313	2.64346
DDB_G0269388	corB	32.1409	28.6276	18.5855	17.331	16.1892	17.3694	17.2179	13.4768	8.98292	9.58878	39.3468	33.1765	14.5113	13.9676	22.5166	27.696	24.0505	28.3881	28.3525	27.1099	36.6383	33.2288	16.1116	13.5025	17.9335	13.9906	9.71838	11.3878	7.75254	8.52417	31.0314	31.9086	7.0859	8.57489	16.7368	17.2447	20.7139	23.8827	13.6675	15.9198	30.3842	17.9583	16.7793	15.3474	9.28585	36.2616	14.2395	25.1063
DDB_G0269390	DDB_G0269390	0	0	0	0	0	0	0	0	0	0	0	0	0	0	0	0	0	0	0	0	0	0	0	0	0.825917	0	0	1.67171	0	0	0	0	0	0	0	0	0	0	0	0	0	0	0	0	0	0	0	0
DDB_G0269392	DDB_G0269392	0.349636	0.747823	0.617814	1.10028	0.718568	0.48047	0.998937	1.1598	0.927673	0.820641	0	0	0.504013	0	0	0	0	0	0	0.850099	0.520688	0	0.414582	0	0.544707	0.820919	0	1.10252	0.561176	0.39299	0.859921	0.317255	0.772993	0	0	1.19969	0	0	0.953684	0.284767	0.54873	0.859045	0.599519	1.07937	0.874157	0	0.252006	0
DDB_G0269394	mcfE	15.1578	12.0812	11.1179	5.17504	6.31859	2.3581	2.24706	2.21363	7.46173	4.19544	22.4098	13.1698	12.1621	7.87202	11.6049	11.9376	9.17907	8.39977	7.32026	5.91062	13.4163	10.5818	4.91725	6.98331	2.89614	2.35024	0.764858	1.57823	3.90177	4.01823	17.2333	15.7003	6.63909	6.64318	4.66827	6.54218	6.17186	4.38155	1.75522	1.74701	13.6195	8.14649	4.33834	2.23034	5.82859	17.7898	10.017	11.7712
DDB_G0269398	DDB_G0269398	16.132	14.1648	37.2072	33.6659	31.9328	24.0354	11.1587	9.95145	8.41026	6.37707	26.8651	26.8994	43.3274	33.2016	30.0824	40.649	27.977	35.7917	24.0724	20.2308	18.4607	13.6681	30.6057	33.1707	29.3652	37.8766	12.9428	14.9932	3.2706	12.0246	22.344	24.037	19.1467	50.8388	37.2211	40.0095	28.352	29.4842	13.8955	12.5857	15.1484	35.4365	27.9841	10.5551	7.39366	26.8822	38.2645	35.3657
DDB_G0269400	DDB_G0269400	98.6613	75.5962	172.666	179.923	168.196	129.087	184.412	152.562	195.243	169.02	118.762	95.3909	156.936	147.46	144.781	134.972	154.485	158.045	153.319	135.336	71.4942	57.1723	119.005	99.2237	126.911	108.28	109.94	134.995	126.805	147.223	115.052	108.561	155.446	177.757	167.257	170.563	177.106	147.291	239.212	184.727	87.1288	176.295	148.641	168.487	182.132	107.076	152.198	139.877
DDB_G0269402	DDB_G0269402	0.192778	0	0	0	0.0990487	0	0	0.213159	0.170496	1.47054	0.143862	0	0	0	0.0953944	0.0969475	0	0	0	0.117179	0	0.125136	0	0.392263	0	0	0	0	0.154707	0.216682	0	0	0	0	0.112382	0	0	0.0984473	0	0.0785056	0.0963891	0	0.0495243	0.10658	0.82052	0.071931	0	0.0961709
DDB_G0269404	DDB_G0269404	11.8373	8.94871	24.523	15.4142	15.9389	9.25525	33.82	44.4567	54.8726	45.0287	9.74749	7.51856	21.4769	12.01	12.9271	19.9116	19.651	16.2196	14.0642	13.398	11.2457	11.6582	17.9081	12.4585	11.1286	10.063	27.5636	36.04	43.2395	59.6434	7.27838	14.0744	12.4084	10.1134	20.702	17.9741	16.9219	14.1746	15.0306	14.4616	10.393	19.9686	12.5971	39.1384	49.9506	8.63302	16.7435	16.4193
DDB_G0269406	rad52	38.8652	41.5636	80.6302	78.3662	60.3502	63.8924	71.9709	58.5721	42.0115	33.9547	20.6247	22.537	35.6903	37.1615	31.6261	32.8649	25.7176	20.3924	22.1062	20.2992	35.7993	38.1225	100.532	155.529	71.5376	107.137	95.278	82.6115	57.5279	49.0235	23.72	20.3758	49.4865	39.2314	36.5865	32.9275	24.8509	27.6396	21.5947	24.2684	40.2144	79.4982	62.1213	65.2715	37.9831	21.5808	36.4259	32.2455
DDB_G0269408	DDB_G0269408	2.21041	3.9398	1.30195	1.15933	6.05708	4.05006	17.8934	8.96171	18.246	12.9703	3.29907	2.71433	1.06213	1.39865	2.9168	4.44644	2.36478	2.54589	2.90138	3.58291	3.29181	0	0.873667	1.49924	0	3.45992	4.9262	11.617	10.6433	4.14082	3.6243	3.34283	0.814481	3.0426	3.43621	2.52817	2.51059	5.26776	7.03409	1.80031	3.07511	1.23064	5.05357	13.4276	15.6081	3.0067	1.23039	3.68162
DDB_G0269410	DDB_G0269410	2056.64	1808.6	29.9578	22.8002	32.0142	23.0989	8.69409	8.97257	29.0915	30.0998	1655.57	1734.64	27.9906	28.057	27.8215	31.918	27.5943	19.0263	25.9625	24.6623	1730.04	1477.69	18.9003	24.1778	15.5768	14.2895	7.75056	10.5095	19.0712	14.6585	1683.23	1426.35	34.439	21.8408	33.9583	22.0428	12.6729	12.4319	16.6005	17.349	1932.62	26.379	27.5565	8.83333	29.5956	1695.1	28.0238	29.8697
DDB_G0269412	paf1	34.4294	28.0798	31.1868	29.0018	28.9468	31.6614	33.1617	37.4925	40.2923	46.221	31.0135	24.1819	34.4661	27.5618	34.7625	37.4272	34.6014	33.1959	39.0294	32.1315	32.8873	32.1686	34.9484	30.2517	28.4446	29.8037	37.2027	31.9398	42.1428	35.5713	26.4085	25.0084	30.8509	28.3631	32.6406	35.6994	37.8212	39.2494	39.604	33.3525	31.2546	30.0943	30.3041	35.3271	43.2567	27.5977	31.0139	36.0948
DDB_G0269414	ebp	567.303	516.669	217.177	169.447	186.806	121.106	54.1969	28.6219	83.7094	40.8132	537.634	505.549	254.365	250.937	309.178	331.701	314.77	282.663	196.859	176.56	464.943	401.723	127.929	92.0739	88.9663	80.7262	16.6461	27.1046	39.9608	38.6452	587.071	745.877	159.235	160.95	295.12	235.043	194.582	163.674	76.5346	85.2964	541.986	193.312	153.956	41.4094	62.2613	521.592	252.651	320.44
DDB_G0269416	rab32B	18.4879	16.209	27.9594	31.9727	43.3017	27.0082	16.6553	9.20831	12.2264	10.5551	18.6442	19.0211	32.4132	26.2421	38.4074	36.8549	42.0526	42.2998	31.8096	29.7649	19.8433	14.2712	18.7621	15.5898	16.6069	17.5979	5.34521	4.46431	8.28719	7.11397	20.687	22.5186	19.5163	19.2582	32.6242	31.0516	38.4027	34.5331	19.9896	20.484	17.3485	29.966	35.155	12.9318	11.3908	18.8326	29.3277	37.6312
DDB_G0269418	DDB_G0269418	21.8691	15.9719	20.264	15.5265	14.2509	15.3927	28.5739	23.5913	30.899	25.9777	9.95119	7.36865	7.30458	6.07513	8.97409	11.5344	6.8477	6.91139	5.25097	4.8633	21.4472	16.6192	17.3929	9.76807	9.97181	13.1498	14.9781	17.2402	18.8344	19.4847	14.1025	10.6478	10.3184	9.08581	8.39552	7.62586	8.78449	4.08586	5.09217	4.99594	18.9205	17.8953	14.8218	26.0826	28.4384	8.65992	6.68985	10.2542
DDB_G0269420	DDB_G0269420	2.13095	2.73469	23.3457	14.7531	14.0144	3.51402	9.13244	9.89622	5.65395	2.00065	1.27219	0	11.673	13.7534	12.6538	12.8598	6.38335	5.15418	1.67825	5.18116	1.90408	2.21318	16.1714	18.2114	11.2875	11.0073	3.41936	5.37571	4.10428	4.79037	0.524102	1.9336	9.89355	4.83983	9.44115	5.84948	2.90441	2.61175	2.90624	1.38847	2.43282	19.0494	8.76422	9.51433	3.8273	0.636096	12.7132	12.7568
DDB_G0269422	DDB_G0269422	0	0	0	0	0	0	0	0	0	0	0	0	0	0	0	0	0	0.484541	0	0	0	0	0	0	0	0	0	0	0	0	0	0	0	0	0	0	0	0	0	0	0	0	0	0	0	0	0	0
DDB_G0269424	gxcB	6.86392	5.18151	7.7831	10.1648	8.67519	11.7526	29.9404	36.6897	37.8842	45.6607	9.69665	7.91035	6.87857	6.96767	9.19064	11.6292	8.40351	10.4634	11.8521	12.1373	6.72351	6.43306	11.969	10.3069	15.8972	13.2719	34.8481	42.189	47.7197	47.239	6.54501	8.02674	5.03131	6.97238	8.98705	10.5794	11.0896	13.6836	20.8749	21.0463	6.02271	8.97394	10.2139	33.3151	41.7725	8.8035	6.92312	10.4099
DDB_G0269426	DDB_G0269426	0.673186	0.981715	0.540696	0.866642	0.754648	0.840991	0.437123	1.35337	2.05676	1.22095	0.27402	0.563627	0.61754	1.04554	0.84794	0.492426	0.78567	0.845843	0.963951	0.967183	0.820248	1.50956	0.580532	0.747159	0.572057	1.29321	1.55484	2.0263	2.45564	2.54512	0.225775	0.277654	0.608854	0.631793	0.214058	0.279984	0.486566	0.812571	1.1685	1.09657	0.82745	0.703669	0.79782	0.895249	1.63885	0.418823	0.831541	0.670183
DDB_G0269428	DDB_G0269428	0	0	0	0	0	0	0	0	0	0.147447	0	0	0	0	0	0	0	0	0	0	0	0	0	0	0	0	0	0	0	0	0	0	0	0	0	0	0	0	0	0	0	0	0	0	0.0737233	0	0	0
DDB_G0269430	DDB_G0269430	13.6533	13.0874	14.1204	12.4299	11.4962	13.4286	25.8318	37.5652	34.8122	44.8002	14.5166	14.4669	11.9802	12.4821	14.4163	14.8806	13.874	16.2515	14.2951	16.3762	17.4768	14.939	18.247	14.1231	18.1407	18.9769	33.583	35.7821	49.0315	47.0653	10.5569	13.5076	11.1555	14.0481	12.3516	16.0338	16.441	17.2562	22.4819	22.6494	13.3704	13.2752	12.4624	31.6985	39.8062	14.4918	12.2311	14.6485
DDB_G0269432	DDB_G0269432	9.93754	9.36124	14.6456	13.5071	14.3834	17.3753	30.2046	47.8336	41.2519	49.0811	17.1672	14.7994	18.7143	15.4124	17.7448	17.4383	13.7079	15.6344	10.574	11.4127	12.2173	11.3641	14.3407	11.0139	13.769	16.6803	29.3473	34.5368	41.1307	43.8235	10.5565	10.7823	11.9669	16.0654	17.2563	18.1374	13.7366	13.6482	19.4356	18.7018	9.64939	14.0764	15.8793	39.0191	45.1665	15.9833	17.0634	17.5916
DDB_G0269434	DDB_G0269434	0	0	0	0	0	0	0	0	0	0	0	0	0	0	0	0	0	0	0	0	0	0	0	0	0	0	0	0	0	0	0	0	0	0	0	0	0	0	0	0	0	0	0	0	0	0	0	0
DDB_G0269436	DDB_G0269436	0	0	19.7383	14.0609	20.3746	8.44269	17.952	3.70541	24.6982	2.62183	1.6672	1.54316	12.882	13.2528	24.0449	21.0658	17.3282	23.6408	7.69767	7.80835	0.415881	0.362545	14.2387	7.95529	33.9351	13.1136	1.49368	1.3209	0.448219	0.627774	0	0.506793	5.24791	4.90107	14.6517	11.1791	29.8153	20.2508	7.99808	7.50578	0	16.8996	14.4086	10.8287	13.66	1.60518	13.0674	22.5554
DDB_G0269438	zpr1	79.6674	71.6797	101.563	85.286	80.4638	66.1122	53.1363	68.9837	52.8444	58.9145	150.26	109.22	146.831	147.777	131.499	167.027	90.9714	101.343	88.0976	82.3675	96.1602	89.377	134.042	181.907	112.214	111.463	58.7372	68.3969	60.4309	74.6215	94.9503	79.4684	99.3258	154.07	110.169	121.389	75.6118	84.9911	73.7991	89.7002	75.6735	93.4244	73.288	61.06	55.8794	129.74	147.304	149.263
DDB_G0269440	DDB_G0269440	4.99972	5.15359	4.04475	4.83385	4.76628	5.04948	8.26096	8.792	4.63494	4.73641	5.75395	5.32585	5.64424	5.37431	5.36544	4.84693	5.99332	4.68315	5.93008	5.63873	5.11332	4.84856	5.42844	5.76083	4.41074	5.79876	10.3102	9.40252	3.77063	4.53635	4.59274	4.75531	6.39246	3.79342	4.49485	6.13182	5.33659	4.24515	6.24366	5.78925	5.07665	4.4393	4.90788	8.52648	4.68567	5.5399	5.50928	5.10618
DDB_G0269442	DDB_G0269442	5.29247	5.44634	4.67594	4.79223	4.15584	4.66563	14.8357	16.231	20.6659	27.3052	8.3462	6.71359	6.54966	5.21282	9.04271	10.8974	9.40117	12.3352	12.9762	11.7754	6.98941	5.05592	4.26264	4.36858	7.00069	5.97869	10.749	11.4934	22.9994	22.953	5.21895	6.97694	2.37328	4.94831	7.10198	6.68144	9.1302	9.53608	14.9126	16.6322	5.3694	4.73408	4.41073	15.5333	23.9856	7.5299	5.88124	9.97003
DDB_G0269444	hemB	146.033	140.861	89.464	88.2654	62.5928	69.3967	150.603	167.804	110.161	123.723	150.743	149.117	73.5476	75.6026	82.1814	76.3195	94.964	101.188	112.498	105.379	170.569	140.753	102.475	76.8025	76.6471	58.0624	146.715	135.028	117.193	117.034	144.05	134.634	88.6273	89.0849	77.5436	79.3445	101.559	88.4007	136.68	106.96	143.447	88.8647	65.9948	159.204	116.942	149.93	74.5751	79.2504
DDB_G0269446	DDB_G0269446	1.33199	0.906484	1.06984	2.09584	2.7375	2.66244	16.9523	16.8704	14.9932	18.3318	1.80729	0.446087	1.74556	1.60903	1.91745	2.43584	3.36822	3.13804	2.14573	3.97463	1.44265	0.943223	0.717916	1.23197	2.07515	2.84311	10.2009	8.97324	9.32896	11.8411	0.595637	0.988882	0.669281	1.3751	1.55299	2.07746	3.02576	3.58661	10.7345	9.27066	1.11924	1.58284	2.69997	16.9113	16.6625	1.12669	1.6773	2.17665
DDB_G0269448	DDB_G0269448	3.92459	3.3428	4.48001	3.87998	4.06857	3.72271	2.48072	1.11368	2.27303	2.36401	2.79916	3.07069	4.25558	3.69199	4.26219	4.75076	4.94179	3.84019	4.7867	4.81331	2.68955	2.4348	4.48886	2.8268	3.94989	4.24036	1.20748	1.64278	2.7872	3.00587	2.05007	3.65566	3.60888	4.44601	4.37327	5.04488	5.75931	6.34957	3.17357	3.98848	3.63369	4.18	3.89564	1.7972	2.31852	2.93493	3.97379	4.50647
DDB_G0269450	DDB_G0269450	4.83016	4.26717	14.1013	10.574	11.4375	10.9665	11.4001	14.397	6.68642	6.65433	12.5375	10.4443	22.0995	17.9392	13.5096	24.2907	13.4804	15.2385	8.26964	12.7652	5.31672	8.17916	17.1821	25.2119	15.3772	20.7094	12.9176	12.5823	6.74134	7.78955	7.23109	6.66951	7.66085	19.946	14.691	14.652	10.9722	11.368	13.175	10.6047	4.54866	12.3376	11.202	12.8985	6.67037	11.4909	20.0193	18.9002
DDB_G0269452	DDB_G0269452	1.06064	1.03976	2.18653	1.39073	4.58668	4.43331	36.3639	88.7886	39.0462	41.5428	37.4648	22.467	21.8512	10.8219	11.8091	17.7797	7.65928	11.6053	5.0467	4.51293	12.6362	12.909	6.9171	12.8591	9.57012	29.7798	39.5342	55.8124	25.4644	49.375	1.30431	2.76693	6.93703	21.1693	5.35867	15.5177	9.23583	7.58301	24.2293	10.9782	1.0502	1.78863	4.51	62.5762	40.2945	29.9659	16.3365	14.7944
DDB_G0269454	trpS	116.43	90.4288	284.464	270.361	258	223.311	102.985	119.869	90.1249	99.9975	168.757	130.792	391.933	381.94	323.047	334.849	234.392	212.201	180.146	165.133	123.989	104.006	274.957	346.762	293.194	301.367	115.389	114.69	80.5606	94.3117	118.915	124.632	366.22	397.079	313.079	339.737	197.746	193.321	118.427	134.825	103.429	277.413	240.656	111.427	95.0612	149.775	386.937	328.948
DDB_G0269456	DDB_G0269456	1.22455	0	0	0	0	0	0	0	0	0	1.82766	0	0	1.16226	0	0	1.31006	0	1.2055	0.744336	0	0	0.726005	0	0	0	0	0	0	0	0	1.11114	0	0	0	0	0	1.2507	0	0.498677	0.612274	0	0	0	0	0.913828	0.58113	0
DDB_G0269458	ubqJ	57.6293	53.6265	358.065	305.3	377.62	357.659	215.704	277.646	149.595	147.78	184.033	147.853	530.545	483.757	388.502	309.388	319.479	330.371	204.828	194.711	95.2971	69.4724	400.242	448.114	341.93	462.16	231.433	237.777	118.324	164.672	112.056	131.579	566.311	628.169	356.461	415.812	323.452	226.076	213.077	182.872	55.6279	331.683	367.64	246.675	148.687	165.943	507.151	348.945
DDB_G0269460	DDB_G0269460	9.75415	9.06612	10.2921	9.1961	9.10091	8.25081	6.5539	7.69754	8.23862	11.1194	11.2834	9.47938	10.3229	8.59536	13.9374	16.5919	10.0512	12.8198	11.6643	11.1063	10.4267	9.37438	10.6672	7.95529	10.628	8.57068	5.89472	6.82467	13.6387	11.412	10.5968	10.516	7.21036	9.53443	13.6749	14.9436	11.2147	14.4038	12.6228	12.7533	9.41014	9.7441	8.67586	7.12572	9.679	10.3814	9.4591	15.2646
DDB_G0269462	DDB_G0269462	7.95799	7.57595	40.8387	39.8759	35.5572	41.546	27.5442	40.2343	20.9994	29.6324	22.9223	15.4802	51.9979	45.0015	43.5749	61.3772	35.3479	39.1259	34.8147	34.8326	10.8267	10.2348	44.4472	39.1201	47.3323	45.3149	33.1421	30.4298	23.934	28.6107	16.1656	16.011	36.2361	55.4933	50.8575	52.3789	41.6244	47.3243	52.3646	55.7441	7.76697	40.3573	38.5516	33.8893	25.3159	19.2013	48.4997	52.4761
DDB_G0269464	DDB_G0269464	48.0474	36.0907	18.193	4.50004	9.99219	7.07429	0.817113	0.632465	7.08232	1.34254	52.9299	31.6076	18.9646	27.1449	19.2471	31.6419	18.3581	21.7406	14.6405	6.2583	24.703	20.7923	8.1389	5.81943	1.78224	2.68599	2.29457	0.901846	1.83613	1.92875	50.6448	55.0159	12.6459	12.4006	24.0083	16.3555	9.09538	5.25786	4.68058	5.12456	42.069	11.3465	8.53324	0.724789	4.21243	42.2687	23.0547	25.4445
DDB_G0269466	DDB_G0269466	16.2207	14.0163	10.777	11.0258	13.0679	8.91618	13.7177	9.90044	18.707	20.4066	22.2728	19.3608	17.2096	20.6917	21.9609	17.0978	21.2406	18.832	17.8846	13.7247	7.73001	11.6242	5.0777	4.75282	5.45845	3.65615	9.89064	10.4345	14.7877	15.3149	17.3939	17.4266	13.0536	16.0758	13.9192	18.7009	15.4757	13.9163	13.8042	13.7397	15.1185	10.9014	10.9921	11.8091	19.5568	20.8168	18.9507	19.5294
DDB_G0269468	DDB_G0269468	0	0	0	0	0	0	0	0	0	0	0.336175	0	0	0	0	0.226546	0.24097	0	0	0.273823	0	0	0	0.458317	0	0	0.602375	0.355131	0.361517	0	0.553974	0.20438	0	0	0	0	0.255829	0	0.307188	0.183451	0	0	0	0	0	0.168087	0	0.113273
DDB_G0269470	mcfF	155.456	135.106	15.4127	19.037	15.324	17.7862	2.2107	2.48892	4.47925	1.65102	144.252	113.242	29.8118	28.0409	30.7704	37.9219	29.3493	32.8123	17.4505	15.9057	129.268	134.607	16.0144	20.0384	8.32867	17.5067	1.8812	3.3272	1.58061	3.47883	106.571	95.9966	24.8825	48.6546	32.1491	36.2043	19.0149	16.0931	5.94792	9.62494	145.281	17.2249	16.5551	2.34981	3.06514	128.747	28.9264	34.3461
DDB_G0269472	psmB2	260.829	228.71	250.131	261.572	294.29	419.069	847.876	924.391	414.995	400.954	275.177	205.211	238.066	193.654	243.22	225.428	284.185	319.285	280.858	290.53	262.209	207.311	249.961	264.032	289.959	286.712	760.061	636.15	244.38	299.554	227.266	213.283	258.383	268.143	267.938	271.589	387.804	298.304	517.498	369.006	244.77	255.851	356.68	886.133	407.974	240.194	215.86	234.324
DDB_G0269474	fcsB	39.7306	35.5225	18.007	16.2375	17.6961	30.3124	143.182	154.4	161.717	193.394	48.902	32.6706	22.872	14.8145	19.6603	23.4186	24.7027	32.8718	22.3501	29.1683	49.8508	53.8405	20.4197	19.9484	27.0298	41.039	138.423	167.588	156.109	203.494	34.1849	27.6235	16.6123	35.157	16.7694	29.5078	30.3282	29.3802	102.301	83.9974	37.6266	17.1223	24.0042	148.791	177.555	40.7863	18.8433	21.5394
DDB_G0269476	act31	1.099	0.130589	1.5104	1.92136	12.1716	67.6252	459.998	320.674	164.911	156.632	0.546756	0.224923	0.176027	0	0.604254	0.245637	0.391915	0.421931	4.56805	5.93796	1.63666	1.26823	10.7147	16.896	89.6027	133.892	535.572	518.865	102.307	188.31	0.600657	0.66481	0.404953	0.378189	0.711855	0.698323	0.970855	1.87077	153.714	104.13	0.614793	1.71588	39.8984	390.336	160.772	0.38584	0.0880134	0.424945
DDB_G0269478	DDB_G0269478	0	0	1.18177	0	0	0	0.955394	3.69749	3.54894	4.70922	0	0	0	0	0	0	0	0	0	0	0	0	0	0	0	0	1.78859	0	4.29371	2.25516	0	0	0	0.690437	0	0	0	0	0	0.544708	0	0.590883	0	2.32644	4.12908	0	0	0
DDB_G0269480	DDB_G0269480_ps	0.872337	1.39935	6.93646	6.86293	3.58563	5.99382	1.24617	2.41141	9.25811	13.8205	1.95296	3.21362	5.65876	6.62372	4.74834	6.14174	8.39931	5.27485	4.29385	4.77221	0	0	5.68906	6.21258	2.71807	2.04818	4.66589	2.75078	13.3012	3.43176	2.14549	1.58309	9.64302	8.55541	2.54268	4.48982	4.4586	3.11838	3.56914	0.710489	1.13585	6.89969	4.78972	1.82879	11.5393	2.58329	6.14124	5.44504
DDB_G0269482	DDB_G0269482	83.3729	73.468	983.99	884.583	608.591	530.734	151.053	299.003	431.9	514.147	191.643	122.616	1025.37	820.749	562.421	602.763	748.063	734.92	532.418	515.77	44.765	38.3326	1054.27	673.047	498.352	215.342	158.167	142.647	227.838	203.583	175.656	163.008	803.625	1244.21	578.268	696.201	577.176	637.47	217.405	242.605	78.4205	934.286	569.663	225.028	473.023	157.129	923.058	582.592
DDB_G0269484	DDB_G0269484	0	0	0	0	0	0	0.216378	0.167482	0.535845	0.88879	0	0	0	0	0.149905	0	0	0	0	0	0	0	0.179604	0	0	0	0.202541	0	0	0.17025	0	0	0	0	0	0	0	0	0	0.123366	0	0	0	0.19193	0.712317	0	0	0.0749527
DDB_G0269486	DDB_G0269486	3.81785	2.87661	3.21978	2.18445	2.40742	1.49048	2.78895	1.77494	2.5708	2.85122	3.30236	2.71703	2.87686	2.55303	4.25076	3.66543	3.38826	3.29797	3.4168	2.90083	3.29509	3.15412	2.98372	3.44287	2.29806	1.42609	1.3343	1.57328	2.92461	2.43821	4.00138	3.14933	1.82242	3.22479	3.49022	3.57274	2.16816	3.1904	3.37263	2.43814	3.34723	2.70212	1.94895	2.28195	2.71101	3.0097	2.71495	3.9581
DDB_G0269488	DDB_G0269488	89.6388	78.5639	61.3328	40.298	39.1304	24.5437	6.2582	2.98092	11.0274	2.37286	99.083	83.7969	59.2651	53.7343	49.6931	69.1439	60.2071	66.3708	43.1271	42.606	64.7388	55.1237	19.5796	28.7994	15.75	16.6157	2.25307	0.53132	1.08175	2.65141	94.8991	112.832	19.3708	28.1795	71.1149	45.0954	34.8304	29.944	15.1665	13.1743	84.1014	50.8154	31.837	4.61956	6.70013	91.44	56.4997	59.4185
DDB_G0269492	DDB_G0269492_ps	0	0	0	0	0	0	0	0	0	0	0	0	0	0	0	0	0	0	0	0	0	0	0	0	0	0	0	0	0	0	0	0.315563	0	0	0	0	0	0	0	0	0	0	0	0	0	0	0	0
DDB_G0269494	DDB_G0269494	0.214851	0.153178	0.379645	0.225372	0.294372	0	0.306922	0.791884	0.190018	0.084047	0.106889	0	0.309715	0.135948	0.0708779	0.432191	0.153237	0.371188	0.282012	0.087064	0.106654	0	0.424599	0	0.111574	0	0.191529	0	0	0	0	0.129968	0.237501	0.443608	0.166999	0.327648	0.32537	0.0731462	0.195346	0.524966	0.184015	0.302509	0.147186	0.549403	0.137032	0.0534446	0.222831	0.251534
DDB_G0269496	gacZ	5.32034	5.68973	6.91489	5.67314	4.42794	3.3837	5.59031	5.98006	4.89984	8.46262	10.0407	6.47924	5.45102	5.34185	6.52741	9.41983	8.42024	8.81191	9.00348	6.20062	5.95877	5.47998	4.43167	3.22089	3.21957	2.68418	3.76291	4.50619	6.49268	7.56154	7.40776	7.85982	4.32587	5.76489	6.76699	7.49329	7.59102	8.71229	6.8962	8.16511	5.50504	6.29401	3.90582	5.78518	6.68123	8.25997	5.39643	7.97362
DDB_G0269498	DDB_G0269498	0	0	0	0	0	0	0	0	0	0	0	0	0	0	0	0	0.132499	0	0	0	0	0	0	0	0	0	0	0	0	0	0	0.11238	0	0	0	0.141654	0	0	0	0	0	0	0	0	0	0	0	0
DDB_G0269500	DDB_G0269500	15.538	14.1896	45.04	43.9522	41.0829	27.8299	40.6522	40.1527	92.6431	103.262	24.7541	25.4046	48.3204	34.7978	33.347	38.6311	46.5073	61.5308	45.7172	49.8765	15.3397	11.3326	33.5362	21.6698	24.207	19.2658	24.9792	26.7004	66.1301	68.8774	19.9664	25.5049	31.2643	59.4774	57.4013	50.3196	55.7203	48.6792	41.4297	34.5529	14.8638	44.4961	34.4564	40.4024	97.9527	25.0793	41.5591	35.989
DDB_G0269502	nup160	2.72102	3.45555	3.64899	2.25538	2.2219	1.60252	2.8806	2.06847	2.47097	3.10775	3.98863	2.55075	2.87178	1.56801	2.66889	4.56945	2.91104	3.10601	2.15253	2.59907	3.47332	2.87017	3.57214	1.63135	2.34666	2.22465	2.04665	2.37491	3.00252	3.11302	3.10712	4.03419	0.993673	2.63351	3.59736	3.75127	3.31128	4.36719	3.24711	4.13554	3.08828	2.95219	1.91221	2.47454	2.78936	3.26969	2.2199	3.61917
DDB_G0269504	DDB_G0269504	1.66486	0.593485	0	2.6196	1.7108	2.28785	3.96387	2.4545	0.981623	0	3.31311	1.0222	2.39996	0	1.09846	2.23268	1.18742	3.83509	3.27795	2.02396	1.65291	0	0	3.38765	1.72915	2.60598	0	0.874982	0.890717	1.24753	2.72979	2.51779	4.29422	1.71875	1.29406	1.26946	0.630318	1.70042	1.51372	0.451992	1.12917	1.3098	1.99933	3.20919	0.490811	2.16766	1.19998	1.66557
DDB_G0269506	DDB_G0269506	1.35378	1.93037	1.59477	1.42008	1.85485	4.96098	5.15714	2.49485	0.798205	0.529583	1.34703	1.66241	0.650508	0.856614	1.78642	2.26938	1.9311	2.33887	3.55394	2.74297	1.34406	1.75753	1.60525	0.918221	1.40606	1.05953	0.603417	2.13447	0	2.53608	2.77466	4.91361	0	2.32933	2.10453	1.54839	4.10034	2.76538	1.84632	1.10261	1.64207	1.50743	3.40791	3.82599	0.663894	1.50472	0.753561	2.0279
DDB_G0269508	DDB_G0269508	3.43196	0.611706	3.03216	0.900007	1.17555	3.14413	1.63423	0	1.51764	1.34254	2.56112	0	0	3.25739	1.69827	0.575307	1.22388	0	0	1.39073	0.851827	2.97033	4.74769	1.16389	4.45561	2.68599	2.29457	1.80369	0	0	3.517	1.03804	2.52918	2.36202	1.33379	1.30844	0	0.584207	0	0	2.02183	1.96609	2.15984	0.817113	1.43009	1.28056	1.62869	1.13679
DDB_G0269510	vps37	25.7705	24.08	50.1366	43.4159	55.7718	52.763	47.0403	51.953	64.6921	51.933	31.0811	30.6865	49.9073	60.7785	47.1448	44.5088	53.8872	47.4458	58.171	56.4871	25.0039	21.4593	59.1086	69.1222	50.287	61.7295	63.1763	72.2341	50.554	63.491	29.7703	30.8241	67.4776	76.0514	44.4624	62.8206	47.4531	61.9469	52.1871	47.5967	24.9252	46.7763	54.2674	49.4967	58.3125	30.8838	55.3429	45.8268
DDB_G0269512	DDB_G0269512	81.795	74.6281	158.683	115.201	144.005	147.774	237.78	144.835	149.235	120.157	74.2725	89.5549	131.928	124.866	134.163	123.691	107.089	104.75	95.7265	97.3513	60.4797	36.3865	104.449	81.472	86.4388	83.2657	119.318	109.123	78.9535	95.7947	78.7809	97.0564	102.432	90.9378	108.704	99.4412	98.7498	71.2732	99.0723	76.8684	78.2116	136.942	145.89	191.307	134.696	81.9137	128.397	128.927
DDB_G0269514	DDB_G0269514	2.92934	4.88705	6.83259	2.58115	3.73261	1.77122	1.84126	0.77737	1.55446	0.687554	7.3451	5.39573	5.0673	3.11398	4.40665	4.83196	4.38748	4.65603	4.15265	3.84607	4.71145	3.65086	5.14074	3.33793	1.82548	3.57649	0.62673	0.369489	0.188067	0.658514	5.47553	4.57184	3.49722	4.11284	3.82521	4.15455	4.65801	2.15416	2.07745	2.00412	3.9082	4.70687	2.75192	1.30931	1.12101	6.37042	4.09064	4.61931
DDB_G0269516	DDB_G0269516	1.24204	0	0	1.9543	0	0	0	0	1.09848	1.45762	1.85376	0	0	0	0	0	1.32878	0	0	0	0	0	0	0	0	0	0	0	0	0	0	0	0	0	0	0	0	1.26856	0	0	0.621021	0.977151	0	0	1.27805	0.926882	0	0
DDB_G0269518	abnB	655.082	680.18	1129.18	1373.27	1371.05	1107	1007.46	444.808	145.507	40.0284	546.504	650.436	1013.74	1106.41	963.05	1061.47	901.526	741.794	944.132	702.47	533.348	285.22	867.169	767.52	990.872	723.11	549.992	294.196	33.813	34.9549	912.906	595.322	1036.87	553.04	1229.28	763.02	717.835	517.428	450.128	337.447	667.631	1251.23	1239.03	726.135	92.7675	598.47	1060.07	1012.26
DDB_G0269520	abnC	445.002	422.666	610.414	744.052	834.767	890.604	567.438	456.823	73.0784	45.5644	331.343	331.904	654.401	723.786	768.5	697.904	610.275	479.862	627.23	612.39	256.484	240.392	317.541	571.245	474.593	820.436	335.463	265.267	12.7828	22.3794	440.726	442.632	331.245	298.047	578.031	481.644	289.465	347.741	221.309	307.303	433.834	677.233	862.686	512.131	59.3214	331.623	689.094	733.202
DDB_G0269522	DDB_G0269522	13.8387	13.1908	14.8845	12.7807	17.6211	23.1512	56.2988	55.5519	85.408	78.3783	16.3888	10.2515	13.227	12.8492	17.2687	16.3395	13.5177	15.8524	19.2505	18.1036	14.1126	11.131	16.2309	17.4462	19.9192	21.5437	47.4688	62.374	62.53	71.8555	11.8385	16.5152	15.6302	17.237	12.9779	17.8925	14.6929	16.4387	33.2338	26.9527	13.5148	13.8326	20.3861	55.9254	81.8932	13.3202	13.0381	16.8041
DDB_G0269526	argD	63.5794	50.9953	65.9863	68.8525	66.2193	85.1338	118.456	128.533	81.4668	95.6279	80.1733	73.8996	65.9783	60.7089	64.5343	60.577	86.7658	86.5183	73.5251	72.4039	71.8687	60.6627	70.1666	53.3849	68.4711	74.1901	110.625	98.5833	71.617	70.0639	63.2317	66.3795	56.9455	68.4049	70.5558	73.7047	93.5296	80.7801	98.3335	82.978	57.2873	67.4194	75.6766	123.494	88.5473	77.0364	63.3436	62.5557
DDB_G0269528	fslD	2.05377	1.53745	5.44357	5.17043	4.22088	2.54006	5.0854	3.33065	2.42185	2.89228	2.1457	1.38708	3.45401	4.02856	3.65864	3.7182	2.41691	2.48375	2.15662	3.49545	1.01951	0.888759	3.73407	3.48249	3.83954	3.69694	2.8378	2.69844	2.19757	2.23148	2.02048	2.23627	3.25408	4.02845	3.35233	3.36691	2.33267	2.79683	2.80098	2.2303	1.79561	5.307	3.38047	4.20803	2.65706	1.76639	3.74128	3.68842
DDB_G0269530	DDB_G0269530	6.18261	5.992	4.09679	5.16804	4.56637	2.38954	7.72808	3.41812	9.22725	11.1103	5.76727	4.27054	4.45622	6.60164	4.20668	4.08084	4.34068	5.67451	5.32565	3.99295	4.89138	5.5182	4.12371	3.14508	1.80601	3.17544	4.90869	7.00634	5.27172	6.94922	6.17742	8.41502	4.48508	5.38541	2.25263	4.19863	3.29166	2.95998	6.32399	4.40608	6.0873	4.63242	3.47795	5.5731	10.1688	5.0189	5.52893	4.14376
DDB_G0269534	DDB_G0269534	0	0.562375	1.85842	0	0	1.44528	3.00487	0.58146	1.39525	1.23427	2.35458	0	0.758051	1.99646	2.08175	0.528911	1.12518	0.908514	1.03537	0.639289	2.34939	2.04809	0	1.07002	0.819257	1.23469	1.40635	2.48735	3.3761	0.591069	1.29335	0	0	0.542884	1.83934	0	0	1.07419	1.43437	0.428299	0.281187	0.929212	0.722642	1.79316	1.31476	1.17729	1.37726	1.30533
DDB_G0269536	DDB_G0269536	0.924925	0.494571	0.817179	0.727665	0.950446	0.635515	2.64258	0.511355	1.22703	1.08546	1.38046	0	0.666655	0.877877	0.91538	0.465142	0	0.798977	0.91054	1.68663	0	1.80115	0	0.941014	0	1.08583	1.23679	0.729152	0.742264	1.55942	0	0.419632	0.511217	0.47743	1.61758	0.528942	0.525265	0.944675	1.26143	0.37666	0.709748	0.772422	0.79298	1.57697	1.15624	0.690231	0.772266	0.690261
DDB_G0269538	DDB_G0269538	2.75523	0.491088	0.811424	0	2.83126	0.63104	4.59195	3.55428	6.49807	4.31126	1.37074	1.69167	1.98588	0	1.81787	2.30933	5.89529	3.96675	5.42477	2.23301	0.683861	2.38463	1.08901	0.934387	1.43081	1.07818	3.0702	4.3441	3.68518	5.6776	3.95291	2.08338	2.53808	1.89627	1.07079	1.05043	4.17253	4.2211	6.88903	2.99206	1.62316	0.405712	1.73115	4.07311	5.40466	1.53121	0.99294	2.0636
DDB_G0269540	DDB_G0269540	0	0	3.49158	0	0	0	1.41138	0	1.74759	1.15947	1.47459	0	0	0	1.95558	1.98742	2.11397	6.82762	5.83574	1.20109	0	0	0	0	0	2.31972	1.32112	0	1.58575	0	2.42993	2.68946	0	0	2.30382	2.26003	3.36647	1.00908	1.34744	0	0	1.74579	0	0.705689	1.45353	0.737293	0	1.9715
DDB_G0269542	DDB_G0269542_RTE	2.46065	0	2.17401	0	0	0	0	1.3604	2.17624	2.88773	1.83628	0	0	0	0	1.23745	1.31624	2.12558	2.42238	1.49569	1.83223	0	1.45886	0	0	0	0	0	1.9747	1.38288	3.02595	3.34914	1.36003	2.54029	0	1.40719	1.3974	1.2566	3.35589	3.00617	1.23032	1.087	0	0.680198	2.53198	0.918138	0	0.618726
DDB_G0269544	act32	4.20335	3.07565	12.5093	9.74664	17.1637	8.81636	4.26645	0.97847	1.36961	0.908691	6.43865	4.88993	21.5263	16.1681	16.6399	13.0169	12.4256	12.804	10.236	7.39601	5.10663	3.8773	14.1654	9.45323	11.8907	11.9468	1.03538	1.56962	0.710156	3.10825	4.76093	3.41258	18.9528	26.7215	11.9939	15.3084	9.29706	10.8457	4.22404	5.49559	3.6395	11.128	12.99	2.62246	1.13915	5.66429	18.8472	14.8284
DDB_G0269546	DDB_G0269546	7.33423	6.67143	6.30607	4.55414	5.54417	4.63388	2.60927	1.61571	3.75273	4.51795	9.77211	5.02071	7.61547	6.34773	8.67688	11.2488	8.38755	9.66106	8.85231	7.7205	6.94677	7.33269	7.59701	5.31761	5.16585	4.68442	1.16484	1.28485	4.23959	3.82176	6.42745	7.95537	4.28669	6.61427	7.04401	9.57772	8.77705	10.0739	5.78694	7.62134	7.00283	5.4301	5.08902	2.11249	4.13534	7.39641	6.9816	9.96284
DDB_G0269548	limG	21.7357	17.4748	14.7092	14.7959	13.7815	10.3801	101.739	92.3848	49.3538	41.6092	16.7956	12.4936	14.8886	14.3387	18.3076	15.3497	12.369	10.9193	11.23	9.9324	13.5446	12.2078	13.1608	20.075	9.84657	17.3732	59.1599	62.9501	39.34	47.3023	18.1986	12.1693	11.0764	10.1852	11.1433	10.9315	8.9295	9.2893	32.587	20.3396	19.6053	14.7525	12.0808	97.062	45.4815	14.6446	14.6136	16.8286
DDB_G0269550	samm50	35.5875	25.4112	15.0921	10.5099	11.7022	6.47041	4.69274	3.87445	4.4548	1.28505	33.1763	21.1779	14.9955	14.5502	16.9057	20.9255	20.2664	25.1607	19.619	14.1105	22.9929	20.4706	11.6856	6.68428	7.67666	6.42743	1.75705	2.76233	2.63625	2.46155	28.0085	30.1057	6.41532	12.3218	17.3628	18.6609	16.6656	16.6639	8.21362	9.00758	30.4993	12.801	9.08631	4.28359	2.86993	27.1771	14.7729	18.9156
DDB_G0269552	lsmd1	32.5091	28.7023	45.421	44.609	51.2745	37.9209	34.5603	14.2112	18.3876	16.8576	31.0304	30.6365	44.6833	35.1609	54.6203	54.369	35.9926	49.6338	26.7936	26.1942	23.0808	17.667	17.0327	20.7678	26.5012	23.9637	21.7353	14.3041	8.49408	14.871	32.5399	31.2133	35.1006	28.488	59.058	45.3971	40.788	33.2033	23.7149	20.6279	30.6057	45.015	44.5977	24.3858	17.6226	30.8334	39.9221	54.4947
DDB_G0269554	suvA	5.06068	4.1679	6.78383	5.81191	5.91761	3.717	3.07456	2.79785	10.4177	17.6123	5.33929	4.66078	5.6181	3.69907	8.52014	9.82897	4.4184	5.07503	3.77943	2.89932	4.54789	4.0779	5.37995	3.84674	4.21395	2.66323	3.81133	3.8061	21.6134	12.4879	4.18464	4.46004	3.05431	4.83414	7.29064	8.58246	4.42656	5.43609	2.97495	3.86118	4.61429	6.29787	4.8173	2.93621	14.015	5.00004	4.65858	9.17456
DDB_G0269556	DDB_G0269556	131.901	110.86	226.505	223.909	194.529	225.168	389.854	410.832	233.967	217.583	168.582	143.378	211.831	190.784	195.993	189.841	227.965	233.014	189.47	212.746	82.4452	77.6601	148.691	174.264	138.924	161.825	270.276	272.404	130.302	180.621	122.68	130.81	179.485	174.143	170.247	172.322	197.922	181.963	223.468	200.483	121.38	225.207	209.848	400.343	225.775	155.98	201.308	192.917
DDB_G0269558	gnt11	0	0	0.153323	0	0	0	0	0	0.0767403	0.916465	0	0	0.125081	0	0.171748	0.0872721	0	0	0	0	0	0.112647	0	0	0	0	0.116026	0	0.97487	0	0.106703	0	0	0.179155	0	0	0	0	0.118338	0	0	0.0766615	0	0	0.496602	0	0.0625405	0.12951
DDB_G0269560	DDB_G0269560	3.69809	2.34063	4.26749	3.44378	4.57567	4.66706	21.994	29.2076	22.6276	17.5369	5.85738	2.7803	3.9166	3.29509	1.86731	3.11225	4.36006	3.91166	3.26909	4.58749	2.58506	2.44949	8.2331	4.60705	5.9965	8.32843	16.7525	17.611	18.7757	22.4798	2.69148	4.51978	2.08569	4.36318	4.66364	4.14338	5.22894	5.62705	14.3072	12.3552	3.01936	3.85563	4.62137	25.6008	20.0823	4.31884	3.60584	2.48978
DDB_G0269562	DDB_G0269562	4.98853	6.097	23.2963	15.1378	26.3632	17.1381	12.7255	3.93995	3.46652	2.92718	7.97727	11.1577	21.0597	20.2919	24.6853	32.2549	25.1597	20.315	23.1516	18.1935	6.8984	3.23814	17.323	13.7758	14.4332	13.3859	2.85881	3.93264	2.85954	2.80354	6.57276	9.05304	13.7861	12.5071	26.1729	23.2301	20.6403	20.0163	6.31751	9.28683	5.54277	19.2171	21.7506	8.33274	3.19685	9.56746	20.6758	28.4701
DDB_G0269564	DDB_G0269564	85.0852	79.6682	66.9668	58.1697	62.4248	53.8667	43.7889	17.2549	18.0733	13.7352	99.2635	88.9696	47.4009	39.497	52.0319	59.4189	72.3447	56.8093	76.8122	62.7851	71.3787	70.1835	50.445	32.8872	32.4155	34.0225	7.45246	6.15105	6.26166	7.09957	90.4681	107.211	39.0185	55.2349	61.9472	47.1708	54.439	44.0202	33.9509	51.4447	82.3767	62.5682	58.1457	30.5219	15.9043	94.1166	43.4489	55.7254
DDB_G0269566	DDB_G0269566	0	0	1.99519	0	0.290071	0	12.0975	19.976	379.725	321.669	0.42131	0	0.406919	0.535847	0	0	0	0	0	1.0295	0	0	0.334717	0	0.439774	0	8.68163	20.4731	213.396	226.223	0	0.256139	0.312042	0.582836	0	0	0	0	8.08464	3.21873	0	0.997595	0.145036	16.0368	350.697	0.210655	0.471383	0
DDB_G0269568	med7	8.47557	7.1635	14.7349	9.24913	10.6761	9.39283	15.6228	11.639	12.8156	12.1926	8.36526	6.79862	9.85308	7.52545	10.6881	11.4121	9.06746	9.91937	12.3811	11.7994	6.71818	3.72692	9.72573	6.39771	8.94484	6.41934	8.95701	11.4234	8.99587	14.1361	7.90109	8.18678	7.55572	8.46762	8.28796	8.28676	13.5082	11.8679	16.9659	11.134	7.81954	11.992	10.0345	13.6309	12.5041	7.58194	8.68926	11.0501
DDB_G0269570	rabggta	25.0996	18.5405	23.0902	19.1359	21.8037	19.2016	35.8557	22.6031	18.1936	13.0578	24.1376	14.537	28.5352	18.6653	14.469	22.9027	20.4854	25.2581	20.124	21.0762	15.992	16.6285	18.8697	15.2691	14.7141	15.1886	18.3384	20.1949	11.6288	17.3052	24.1836	21.4837	14.0159	21.7714	24.1353	26.3401	22.0424	24.3141	22.9386	21.3911	21.8201	21.113	20.5027	29.2294	15.6257	19.3373	23.6003	18.6858
[truncated: 11,339 more rows]
[truncated: 392 more columns]
