# Supplementary material for: The GATA transcription factor GtaC regulates early developmental gene expression dynamics in Dictyostelium
Source: Nat Commun. 2015 Jul 6;6:7551. doi: 10.1038/ncomms8551 (PMC4506546; doi:10.1038/ncomms8551)
Supplement: Supplementary Data 2 — Set of putative GtaC target genes. This file contains genes bound by GtaC and the set of putative GtaC target genes (multiple data sheets). Column A refers to the unique identifier as defined by dictyBase (http://dictybase.org) and column B to names of genes and. Columns C-E show the GtaC rank-product scores (calculated as described in the text) at starvation sensing, early aggregation and late aggregation respectively. Columns F and G show GtaCC-S rank-product scores at early and late aggregation. The differential expression scores (calculated as described in text) for comparisons between CM and KO at all three times are in columns H-J, respectively and those for comparisons between CS and KO at early and late aggregation in columns K and L, respectively. GtaC binding scores (calculated as described in text) at all three time points are in columns M-O respectively and GtaCC-S binding scores at the latter two time points in columns P and Q respectively. [file ncomms8551-s3.xlsx]

## Sheet: Supplementary Data 2
Supplementary Data 2: Set of putative GtaC target genes
GtaC rank product < 0.005
		GtaC rank product			GtaCC-S rank product		Differential expression score (CM vs. KO)			Differential expression score (CS vs. KO)		GtaC binding score			GtaCC-S binding score
dictyBase Gene ID	Gene Name	starvation sensing	early aggregation	late aggregation	early aggregation	late aggregation	starvation sensing	early aggregation	late aggregation	early aggregation	late aggregation	starvation sensing	early aggregation	late aggregation	early aggregation	late aggregation
DDB_G0291255	29C	0.00780182	0.00460268	0.0191426	0.00611276	0.00109823	0	-1.79212	-4.60496	0	0.975315	3.00503	2.56169	0	2.42395	4.21813
DDB_G0272795	3B-1	0.0345854	0.00307382	0.328802	1	0.11196	0	-2.42649	-1.01925	0	0.948377	0.982188	2.23926	0	0	0
DDB_G0267438	abcA2	0.0173731	0.00265721	0.0181373	0.00225207	0.00220446	0	1.05863	-0.899278	0	-0.66519	1.84626	5.22832	1.68128	4.03609	3.83619
DDB_G0293436	abcA3	0.00105105	0.00750883	0.106652	1	0.0177753	-0.373202	-0.634897	-2.3038	0	0	4.30867	3.5807	0	0	2.72311
DDB_G0291714	abcB3	1	0.38623	0.000987919	1	0.0950696	0	-0.815112	4.26627	0	1.02925	0	0	2.10687	0	0
DDB_G0269206	abcG21	1	0.133033	0.00037221	1	1	0	1.96765	4.64368	0	0	0	0	3.56077	0	0
DDB_G0287461	abcG3	0.00308764	0.011997	0.019959	1	0.0291161	-0.56439	-1.35732	-0.612713	0	0	2.16708	1.50779	1.94537	0	1.66377
DDB_G0289655	abcG7	1	0.448082	0.000444069	1	1	0	0.614344	4.44207	0	0	0	0	3.43722	0	0
DDB_G0293450	abcG9	0.000670354	0.000938313	0.032092	0.00651492	0.00151362	-0.665381	1.70123	0	0	-0.967156	5.05251	6.83347	2.55435	2.28524	3.20815
DDB_G0281545	acaA	5.4438e-05	0.00113573	0.0275879	1.24984e-05	0.0183383	4.55879	1.95645	0	-2.78026	-2.23224	1.65639	5.28264	2.8758	0.5394	0
DDB_G0274395	adcB	0.000118554	0.00440814	0.02352	0.000331687	0.00184378	-2.09012	-1.84003	-0.986343	0.513057	0.598169	3.61716	2.55931	0.813566	1.78141	4.73628
DDB_G0286241	aifD	0.127081	0.360251	0.00436811	1	0.0104765	-1.05721	-0.892192	2.78949	0	0.370375	0	0	1.26233	0	0.97334
DDB_G0286229	alyL	0.0287943	0.000551496	0.0352288	0.0135124	0.000666608	0	-3.8396	-3.75968	0	1.06373	1.23188	3.01149	0	1.40151	5.12845
DDB_G0286233	anapc6	0.157967	0.2947	0.00291146	1	1	-0.916573	-1.11893	1.88745	0	0	0	0	3.66323	0	0
DDB_G0286651	aplB	0.0332985	0.00104604	0.00293734	0.0105365	0.000267882	0	-4.12779	-2.77657	0	1.72465	1.02538	1.44088	2.16873	1.62647	4.74527
DDB_G0281663	aprA	1	0.000153423	0.0332985	1	0.0471326	0	-4.1521	-3.84313	0	0	0	5.4092	0	0	0.592689
DDB_G0267378	aqpA	1	0.229229	0.00268371	1	1	0	1.39145	2.40899	0	0	0	0	2.90965	0	0
DDB_G0289069	arrD	1	0.00635406	0.000103248	1	1	0	5.80359	6.07679	0	0	0	0	4.19983	0	0
DDB_G0275515	asnB	1	1	0.000639153	1	1	0	0	5.52558	0	0	0	0	1.21471	0	0
DDB_G0277681	bzpH	0.212016	0.476393	0.00130413	1	1	-0.679734	-0.506065	2.81834	0	0	0	0	3.7858	0	0
DDB_G0275439	cad2	0.00353897	1.58495e-05	1	0.00442371	9.18168e-05	3.98545	5.36541	0	-1.52616	-2.5264	0	11.3679	0	0	5.42994
DDB_G0285793	cadA	0.0258184	0.00308144	0.0472935	0.0195448	0.0229229	0	2.6406	0	0	-2.00324	1.36221	1.826	1.77903	0.940288	0
DDB_G0273397	carA-1	0.000440873	0.000217752	0.026864	1.94269e-05	0.00011059	2.51532	1.95067	0	-1.65995	-2.07776	0.886161	12.0905	2.94944	2.33994	6.26758
DDB_G0277829	carC	0.00756052	0.00699751	0.00187811	1	0.00474544	3.09562	5.65721	2.06343	0	-3.81026	0	0	4.33216	0	0
DDB_G0276759	cbpA	0.000160862	0.000280095	0.157162	0.000643449	0.00176948	6.63238	7.36839	1.85662	-2.42038	-4.70509	0	0.168749	0	0	0
DDB_G0283613	cbpC	0.000402156	7.56892e-07	0.0115821	1	0.00836484	6.22189	9.93886	5.3917	0	-3.15497	0	4.95508	0	0	0
DDB_G0283153	cbpD1	0.00201078	7.66984e-05	0.0126277	0.00144776	0.0059519	5.07257	6.29804	0	-2.00687	-3.49988	0	3.58948	4.6992	0	0
DDB_G0283083	cbpD2	0.00635406	5.31183e-05	0.0251749	1	0.00434328	3.23536	6.48052	0	0	-3.90634	0	4.24935	3.07423	0	0
DDB_G0274099	cbpE	0.00321724	5.32412e-05	0.116947	1	0.00225207	4.12605	8.21326	2.20468	0	-4.55939	0	1.06565	0	0	0
DDB_G0283609	cbpG	0.00168905	3.18283e-05	0.00579104	0.00112604	0.00812354	5.2031	5.76802	0	-2.11534	-3.18861	0	7.46239	6.76101	0	0
DDB_G0277493	cct6	0.00627363	0.00106422	0.0700555	0.0103756	0.00498681	0	-1.62163	0	0	0.582637	3.58032	6.60124	0.786241	1.64524	2.03382
DDB_G0290261	cfrC	1	0.000230134	0.0423872	0.00152819	0.00168348	0	-3.14638	-3.46307	0	-0.41508	0	6.89972	0	5.05964	5.41386
DDB_G0287229	chdh	0.0120647	0.000839646	0.00161037	0.000312221	0.00193035	0	-1.96311	-3.14727	-0.980021	0	2.28882	6.23161	2.74504	0.699231	9.64503
DDB_G0288245	cigA	0.00313681	0.000147678	1	1	0.00273466	4.1315	6.4759	0	0	-4.35875	0	2.20193	0	0	0
DDB_G0288131	cmbB	0.00273723	0.139307	1	1	0.00325037	-1.0098	-1.92233	0	0	0.728167	1.69717	0	0	0	2.52585
DDB_G0288307	cnrM	1	1	0.00400757	1	0.101343	0	0	2.72406	0	-0.996636	0	0	1.57387	0	0
DDB_G0287969	cnrN	0.00152819	0.000168748	0.000675911	1	0.00114511	0	0.709091	-0.435501	0	-0.517186	6.67066	18.8483	11.9132	0	6.35465
DDB_G0292696	colA	1	0.142846	3.61562e-05	1	1	0	1.89822	7.92363	0	0	0	0	3.59856	0	0
DDB_G0290293	colA_ps2	1	0.00280073	0.101263	1	0.0325746	0	-3.21926	-2.36421	0	1.68031	0	1.02122	0	0	0
DDB_G0281507	colC	1	1	9.60541e-05	1	1	0	0	6.63912	0	0	0	0	3.49961	0	0
DDB_G0283345	comD	0.00176948	0.00349948	0.00949087	0.000160862	0.00103361	5.14476	2.09166	0	-3.72629	-2.04552	0	2.54767	5.50581	0	0.612735
DDB_G0280547	comH	1	0.00402156	0.000226899	1	0.000143188	0	6.49142	5.40969	0	-3.77154	0	0	3.56447	0	1.7024
DDB_G0283149	cotD	1	1	2.05655e-05	1	0.0530845	0	0	8.54505	0	1.33304	0	0	3.25152	0	0
DDB_G0279799	cprB	1	0.0012869	0.00098396	1	0.004665	0	7.87077	4.63514	0	-3.84734	0	0	1.56439	0	0
DDB_G0289073	csaA	0.000482587	0.00109555	0.00390179	0.000402156	0.0102952	6.14135	4.4343	-2.62047	-2.83559	-2.91768	0	1.03119	1.77282	0	0
DDB_G0279411	ctsD	0.00538888	0.000431306	0.0236467	1	0.017534	0	-4.35864	0	0	0	3.87792	2.755	3.20306	0	2.7339
DDB_G0284465	cudA	1	0.0499477	0.000377165	1	0.0197056	0	3.00831	3.99315	0	-2.13427	0	0	4.69039	0	0
DDB_G0289883	cupG	0.00163075	0.0456044	0.128529	1	1	0.96221	-3.09655	-2.08664	0	0	2.46983	0	0	0	0
DDB_G0273045	cyp508A1-1	1	0.000110856	0.141076	1	0.00281509	0	5.01461	1.97846	0	-4.3399	0	4.57352	0	0	0
DDB_G0285161	dagA	0.000301864	0.00790578	0.0418242	0.00739966	0.0250141	3.5363	1.9026	0	-1.27874	-1.91426	0.322564	1.32226	2.04237	0	0
DDB_G0270296	dcd1A	0.0176144	0.00142324	0.030403	1	0.00322973	0	-3.57495	-3.93827	0	0.762343	1.83587	1.59882	0	0	2.34636
DDB_G0269124	dcsA	1	1	3.49335e-05	1	1	0	0	7.36866	0	0	0	0	4.89742	0	0
DDB_G0279927	Dd5P1	0.187565	1	0.00238316	1	1	-0.792301	0	2.69232	0	0	0	0	2.64155	0	0
DDB_G0267566	DDB_G0267566	1	1	0.000367869	1	1	0	0	4.49055	0	0	0	0	3.81215	0	0
DDB_G0267744	DDB_G0267744	1	0.00182205	0.165366	1	1	0	-2.11932	-1.79392	0	0	0	3.72615	0	0	0
DDB_G0267786	DDB_G0267786	1	0.00109919	0.0785812	1	0.104802	0	-3.8034	-2.68612	0	0.980393	0	1.82192	0	0	0
DDB_G0267816	DDB_G0267816	0.00298552	0.0151483	0.350921	1	0.0379635	1.48859	1.72198	-0.949677	0	-1.56949	0.457983	0.672243	0	0	0
DDB_G0267852	DDB_G0267852	1	0.0230625	0.000985739	1	1	0	-1.3223	-3.35268	0	0	0	0.619811	3.3818	0	0
DDB_G0267888	DDB_G0267888	1	0.00342239	0.00368939	1	0.0218773	0	3.15036	2.35208	0	-2.04994	0	0.829864	2.35572	0	0
DDB_G0267898	DDB_G0267898	1	0.0122397	0.00434328	1	0.00627363	0	2.17969	0	0	-3.44346	0	0.372308	7.8319	0	0
DDB_G0268076	DDB_G0268076	1	0.403764	0.0010807	1	1	0	-0.756425	4.8857	0	0	0	0	0.949861	0	0
DDB_G0268090	DDB_G0268090	0.00250965	0.000883804	0.0116625	1	0.0112604	1.23771	2.71893	0	0	-2.81475	1.27988	4.20864	4.95254	0	0
DDB_G0268146	DDB_G0268146	0.000961311	0.00165556	0.114373	1	0.00236966	-2.09378	-3.12776	-2.22345	0	0.915104	0.497769	2.10032	0	0	2.35979
DDB_G0268158	DDB_G0268158	0.00417173	0.0724684	0.00156875	0.018097	0.0358723	-0.964739	0	2.91386	0	0	1.24596	0.958647	3.25583	1.0607	1.1939
DDB_G0268222	DDB_G0268222	1	0.084694	0.00330237	1	1	0	-2.47103	-3.24659	0	0	0	0	1.03139	0	0
DDB_G0268278	DDB_G0268278	0.000191358	0.000718155	0.00326484	1	0.0234055	3.49583	5.14706	2.23748	0	-1.98321	0.958868	0.878565	2.76223	0	0
DDB_G0268316	DDB_G0268316	0.0443175	0.00273961	0.00296792	1	0.128851	1.62907	2.70987	1.27152	0	-0.878792	0	1.92691	5.08485	0	0
DDB_G0268420	DDB_G0268420	1	0.000810295	0.000567798	1	0.000972361	0	-3.02637	-3.18875	0	0.746877	0	3.62685	5.23637	0	5.90422
DDB_G0268462	DDB_G0268462	0.00019097	0.000555831	0.000894815	0.00378026	0.00265423	-0.747285	-0.567766	-3.53353	0	0	7.29749	12.8638	3.28991	3.1537	8.18839
DDB_G0268486	DDB_G0268486_ps	1	0.102228	0.000117318	1	1	0	2.28646	5.97126	0	0	0	0	4.1793	0	0
DDB_G0268506	DDB_G0268506	0.00387678	0.0246966	0.34698	0.00707794	0.0189817	-0.751309	-1.49149	-0.962211	0	0	1.7046	0.247412	0	2.19551	2.526
DDB_G0268644	DDB_G0268644	1	0.0187404	0.00023813	1	1	0	4.18337	6.99206	0	0	0	0	0.987146	0	0
DDB_G0268656	DDB_G0268656	1	0.206065	0.000494781	1	1	0	1.5067	4.98892	0	0	0	0	2.50995	0	0
DDB_G0268754	DDB_G0268754	1	0.051315	0.00062005	1	1	0	2.97625	5.53186	0	0	0	0	1.26108	0	0
DDB_G0268848	DDB_G0268848	0.0351484	0.00159443	0.0963565	1	0.000592575	-1.7342	-3.56125	-2.41802	0	0.807772	0	1.42346	0	0	6.75363
DDB_G0268862	DDB_G0268862	0.00130133	0.00245895	0.00739825	0.0211534	0.0105365	0.848796	0.923561	2.07179	0	0	3.09022	5.8711	1.389	0.820776	4.20073
DDB_G0269564	DDB_G0269564	0.0137537	0.00277139	0.0894394	1	0.0243706	0	-2.68667	-2.50827	0	0	2.13788	1.96401	0	0	1.96266
DDB_G0269566	DDB_G0269566	1	0.00268263	0.000380296	1	0.0196252	0	3.96138	5.05294	0	-2.13464	0	0.217544	2.99359	0	0
DDB_G0269572	DDB_G0269572	1	0.00302801	0.058393	1	0.00873402	0	-2.84001	-3.08372	0	-0.490997	0	1.4469	0	0	1.1414
DDB_G0269794	DDB_G0269794	1	1	0.000269997	1	1	0	0	4.98364	0	0	0	0	3.82093	0	0
DDB_G0269850	DDB_G0269850	0.000138906	0.0017033	1	0.00876699	0.00407312	-2.70421	-1.34473	0	0	0.682282	2.12383	5.80719	0	1.89212	2.14469
DDB_G0269892	DDB_G0269892	0.000603185	0.0154888	0.345693	4.59569e-05	0.000283563	-1.2941	-1.64272	-0.964667	1.3661	1.25017	3.1562	0.751375	0	2.07547	6.48313
DDB_G0269970	DDB_G0269970	0.000536727	0.0136063	0.260597	0.00884742	0.00129518	1.66462	1.00402	-1.28667	-1.17436	-1.42202	2.1897	1.91048	0	0	1.76598
DDB_G0269978	DDB_G0269978	1	1	0.000296546	1	1	0	0	6.63448	0	0	0	0	1.19716	0	0
DDB_G0270088	DDB_G0270088	0.00916915	0.00275672	0.19038	1	0.0222794	2.80684	2.34212	-1.63968	0	-2.04456	0	2.59189	0	0	0
DDB_G0270090	DDB_G0270090	0.0687686	0.000806963	1	1	0.00876699	1.38413	3.99687	0	0	-3.11073	0	2.11381	0	0	0
DDB_G0270146	DDB_G0270146	0.00271026	0.0239137	0.167538	1	0.0765704	0.738419	0.564115	-1.77776	0	-1.13928	2.15283	1.47588	0	0	0
DDB_G0270154	DDB_G0270154	1	0.0334593	6.99446e-05	1	1	0	3.43033	6.9416	0	0	0	0	3.94111	0	0
DDB_G0270190	DDB_G0270190	1	0.368857	0.000519396	1	1	0	0.866135	3.83807	0	0	0	0	4.18312	0	0
DDB_G0270222	DDB_G0270222	0.046087	0.0027568	0.112764	0.0266227	1	-1.61171	-2.82157	-2.23434	0.70159	0	0	1.64483	0	0	0
DDB_G0270268	DDB_G0270268	0.00337811	0.00461246	0.000536844	0.00659535	1	0	-1.27507	-1.63708	0	0	4.9743	3.46903	9.02512	2.27879	0
DDB_G0270426	DDB_G0270426	1	0.205662	0.0024381	1	1	0	1.50882	3.17678	0	0	0	0	1.8841	0	0
DDB_G0270524	DDB_G0270524	0.022199	0.000298461	0.406338	1	1	1.99706	3.9147	0.76896	0	0	0	4.29081	0	0	0
DDB_G0270566	DDB_G0270566	0.0547736	0.00562727	0.00144945	1	0.10641	0	3.02663	3.33296	0	-0.973883	0.374715	0.305329	2.62876	0	0
DDB_G0270610	DDB_G0270610	1	1	0.000103248	1	1	0	0	6.78637	0	0	0	0	3.26783	0	0
DDB_G0270750	DDB_G0270750	1	0.437143	0.0035401	1	0.00853558	0	-0.653489	2.17742	0	-0.69581	0	0	2.72815	0	0.543158
DDB_G0270774	DDB_G0270774	0.00516828	0.00392124	0.134561	0.0191426	1	-1.12718	-2.31557	-2.0302	0	0	0.632328	1.99878	0	0.988601	0
DDB_G0270786	DDB_G0270786	0.00068196	0.000757733	0.0808333	1	0.000686249	-2.47524	-4.26398	-2.64081	0	0.959445	0.35572	1.84788	0	0	5.63774
DDB_G0270858	DDB_G0270858	0.00591284	0.0532454	0.00172711	1	1	-0.761188	0	1.45214	0	0	1.13131	1.4133	6.14888	0	0
DDB_G0271162	DDB_G0271162	1	0.0095713	0.000221427	1	0.021073	0	5.10077	5.16749	0	-2.08133	0	0	4.11565	0	0
DDB_G0271274	DDB_G0271274	0.0263814	0.00332682	1	1	1	1.89661	2.76494	0	0	0	0	1.41819	0	0	0
DDB_G0271402	DDB_G0271402	1	0.313681	0.00476321	1	1	0	1.05241	2.69789	0	0	0	0	1.20099	0	0
DDB_G0271592	DDB_G0271592	0.00072388	0.00168905	0.000161664	0.0036194	0.00112604	0	0	2.03273	0	0	7.5386	12.059	12.2122	3.19755	11.4362
DDB_G0271700	DDB_G0271700	1	1	0.000534702	1	1	0	0	5.40909	0	0	0	0	1.81491	0	0
DDB_G0271714	DDB_G0271714	1	1	5.17533e-05	1	1	0	0	5.89058	0	0	0	0	6.39098	0	0
DDB_G0271716	DDB_G0271716	1	1	6.13665e-05	1	1	0	0	5.82277	0	0	0	0	6.18272	0	0
DDB_G0271718	DDB_G0271718	1	1	0.000888721	1	1	0	0	4.28278	0	0	0	0	2.28856	0	0
DDB_G0271770	DDB_G0271770	3.16342e-05	7.10314e-06	0.000483421	1	0.000482587	5.37902	8.27678	-3.76125	0	-5.29328	1.34986	4.85036	4.49393	0	0
DDB_G0271784	DDB_G0271784	0.000482587	0.000823499	0.000394826	0.0250945	0.00221467	0	-1.03144	1.55864	0	0.559364	9.19902	10.0085	10.7687	0.597464	4.23544
DDB_G0271818	DDB_G0271818	1	1	0.00132049	1	0.0144776	0	0	4.18694	0	-2.48709	0	0	1.62477	0	0
DDB_G0271850	DDB_G0271850	1	0.288989	0.000476027	1	0.234296	0	1.13851	2.31674	0	-0.498965	0	0	7.6028	0	0
DDB_G0271860	DDB_G0271860	0.0159254	0.000622657	0.00632767	1	0.0213142	0	1.91193	1.73998	0	0	1.91954	7.95028	2.3274	0	2.19864
DDB_G0271872	DDB_G0271872	1	0.0120736	0.000768246	0.00603233	0.0106169	0	-1.08735	-3.69358	0	0	0	1.99636	3.4456	2.46213	4.19242
DDB_G0271936	DDB_G0271936	0.137859	0.000576014	0.0303225	1	0.00559789	-1.01425	-4.33474	-3.94746	0	0.815516	0	2.27252	0	0	1.07429
DDB_G0271994	DDB_G0271994	1	0.176385	0.000164964	1	1	0	1.67066	6.06229	0	0	0	0	3.18822	0	0
DDB_G0272074	DDB_G0272074	0.0550149	0.00133052	0.0486608	1	0.00317118	-1.51104	-3.53879	-3.27228	0	0.985093	0	1.8217	0	0	1.54996
DDB_G0272188	DDB_G0272188	1	1	0.00102913	1	1	0	0	4.48305	0	0	0	0	1.67429	0	0
DDB_G0272264	DDB_G0272264	4.7613e-05	0.00056763	0.00346496	0.000643449	0.000408728	-1.35734	-1.12242	1.20161	0	-0.549934	8.06493	11.4886	4.76681	5.93909	9.73795
DDB_G0272280	DDB_G0272280	0.00176443	0.00439401	0.0164856	0.0267836	0.0394112	-1.67397	-3.12888	-1.45264	0	0	0.654374	0.533721	0.49796	0.480939	1.02766
DDB_G0272316	DDB_G0272316	1	1	0.0015903	1	1	0	0	3.27325	0	0	0	0	2.51174	0	0
DDB_G0272364	DDB_G0272364	0.00101602	0.00134338	0.116223	0.00691708	0.00530845	-1.03978	-2.81919	-2.20742	0	0	3.02767	2.96752	0	2.21127	6.14211
DDB_G0272396	DDB_G0272396	2.47122e-05	0.0010456	0.00137066	1.52672e-06	2.89819e-05	1.3362	0	-3.22205	-0.848254	-1.45489	9.58589	13.176	2.97555	8.92781	14.4363
DDB_G0272492	DDB_G0272492	0.000194696	0.000999098	0.00794434	0.0168905	0.00185393	-2.02595	-3.06551	-1.74977	0	0.750142	2.82142	3.07002	1.8237	1.14987	3.93874
DDB_G0272518	DDB_G0272518	0.000399484	0.000873208	0.00835943	0.0176948	0.000477968	-1.88868	-3.7278	-2.02785	0	1.70456	2.05897	2.37655	1.17264	1.09481	3.0346
DDB_G0272626	DDB_G0272626	1	1	0.000900553	1	1	0	0	2.33354	0	0	0	0	5.76872	0	0
DDB_G0272785	DDB_G0272785	0.00514813	0.000908581	0.0451219	1	0.10448	-1.13106	-4.53555	-3.37341	0	0.982061	0.63176	1.10322	0	0	0
DDB_G0272793	DDB_G0272793	0.00764096	0.0135929	0.00313597	1	0.170192	-3.03754	-4.62636	-3.0357	0	0.729682	0	0	1.59945	0	0
DDB_G0272809	DDB_G0272809	0.0497869	0.0643449	0.000614797	1	1	0	0	4.68006	0	0	0.51395	1.09803	2.48689	0	0
DDB_G0272849	DDB_G0272849	0.212097	0.00446729	0.191426	1	1	-0.679306	-1.96122	-1.63412	0	0	0	2.29488	0	0	0
DDB_G0272855	DDB_G0272855	1	0.0318507	0.00416097	1	1	0	3.49082	2.96538	0	0	0	0	1.05187	0	0
DDB_G0272975	DDB_G0272975	0.0119842	0.0125473	0.0044879	1	0.0146385	2.49704	4.72445	2.82449	0	-2.47516	0	0	1.12686	0	0
DDB_G0273017	DDB_G0273017	0.148074	0.0329768	0.00012424	1	0.013432	0.962117	3.45881	5.19838	0	-2.54783	0	0	5.52675	0	0
DDB_G0273033	DDB_G0273033	0.000126847	0.000807727	0.0252554	1	0.00571061	4.13592	3.77677	0	0	-3.57816	0.745695	2.42945	3.06693	0	0
DDB_G0273049	DDB_G0273049	1	1	0.000312655	1	1	0	0	5.09101	0	0	0	0	3.34923	0	0
DDB_G0273079	DDB_G0273079	1	0.00289948	1	1	0.0203491	0	2.93071	0	0	-2.11225	0	1.37948	0	0	0
DDB_G0273153	DDB_G0273153	0.0194643	0.00289266	0.00658095	0.00442371	0.0209925	0	2.7619	1.91101	0	-2.08161	1.71595	1.68593	1.95016	2.92769	0
DDB_G0273181	DDB_G0273181	1	1	0.00167157	1	1	0	0	3.86534	0	0	0	0	1.59599	0	0
DDB_G0273205	DDB_G0273205	0.196413	1	0.00356214	1	1	-0.752461	0	2.56017	0	0	0	0	2.04525	0	0
DDB_G0273221	DDB_G0273221	0.00651492	0.00110605	0.0687686	1	0.216199	-3.22137	-3.63473	-2.88302	0	0.570598	0	2.07617	0	0	0
DDB_G0273247	DDB_G0273247	0.0432719	0.00224172	0.144293	0.0208317	0.0110995	0	-1.92889	-1.96075	0	0	0.689475	3.67368	0	0.829059	4.03101
DDB_G0273311	DDB_G0273311	1	0.227298	0.00402156	1	0.0500282	0	1.40303	0	0	-1.373	0	0	8.05454	0	0
DDB_G0273379	DDB_G0273379	0.0043375	0.00770889	0.381646	0.0129494	0.0181774	-0.962027	-0.753733	-0.848028	0	0	1.19207	3.29161	0	1.43341	2.6735
DDB_G0273431	DDB_G0273431	0.00407929	0.00498252	0.16239	0.0136733	1	-1.1988	-1.72661	-1.82239	0	0	0.770323	2.51337	0	1.39803	0
DDB_G0274163	DDB_G0274163	0.0251749	0.000764461	0.00241863	1	1	-1.9294	-3.50719	-3.67734	0	0	0	2.8269	1.02587	0	0
DDB_G0274187	DDB_G0274187	0.0231642	0.00440981	0.0197674	1	0.021636	0	2.15689	0.998751	0	0	1.51607	2.00459	1.27712	0	2.17114
DDB_G0274199	DDB_G0274199	0.0189013	0.234939	0.000823402	1	1	0	1.36923	4.6518	0	0	1.76877	0	1.926	0	0
DDB_G0274205	DDB_G0274205	0.00603837	0.00045825	0.0488217	0.0059519	0.000938546	-0.899257	-0.512378	-3.27122	0	-1.03759	0.897092	13.3145	0	2.46751	4.32511
DDB_G0274237	DDB_G0274237	0.000160862	0.000173212	0.00227348	0.00168905	0.000884742	0	-3.41083	-2.83105	0	0	10.2227	7.26641	2.56384	4.78407	12.9129
DDB_G0274255	DDB_G0274255	0.000444826	0.00357444	1	0.00514759	0.0283118	2.62259	1.83994	0	-1.46524	-1.80134	0.745624	2.87666	0	0	0
DDB_G0274305	DDB_G0274305	0.190943	0.0560605	0.00180991	1	0.135285	-0.777918	-2.86894	-1.95103	0	0.853	0	0	4.75997	0	0
DDB_G0274341	DDB_G0274341	1	1	0.00232214	1	1	0	0	3.12712	0	0	0	0	2.04987	0	0
DDB_G0274385	DDB_G0274385	1	0.00792858	0.00100365	1	0.058393	0	2.5973	4.09812	0	-1.27466	0	0.456773	2.33565	0	0
DDB_G0274485	DDB_G0274485	0.0576691	0.00287393	0.0609668	1	0.190541	0	-1.89779	-3.04091	0	0.657709	0.303072	3.1961	0	0	0
DDB_G0274547	DDB_G0274547	0.00108061	0.00719125	0.0915306	0.033218	0.242259	1.97362	-1.81893	-2.48	-0.580174	0.461066	0.602659	1.62965	0	0	0
DDB_G0274675	DDB_G0274675	1	0.144776	0.000287619	1	0.053165	0	1.88334	3.93548	0	-1.33304	0	0	5.50602	0	0
DDB_G0274735	DDB_G0274735	1	0.00538888	0.000571803	1	0.016971	0	6.05997	5.25459	0	-2.29164	0	0	1.93116	0	0
DDB_G0274801	DDB_G0274801	1	1	0.00293245	1	1	0	0	3.32111	0	0	0	0	1.1861	0	0
DDB_G0274899	DDB_G0274899	0.0746401	0.00240473	0.0089322	1	0.0291161	1.35194	2.54266	1.46199	0	-1.78116	0	2.45199	2.11328	0	0
DDB_G0275063	DDB_G0275063	1	0.00579104	1.1968e-05	1	1	0	5.93044	9.28353	0	0	0	0	2.7229	0	0
DDB_G0275117	DDB_G0275117	0.0262205	0.00183541	0.0057556	1	0.0110191	1.90287	3.94213	1.11712	0	-2.85302	0	0.817153	3.65181	0	0
DDB_G0275171	DDB_G0275171	0.00563018	0.00102215	0.117912	0.0036194	0.017534	3.37522	2.8934	-2.19003	-1.59982	-2.26833	0	3.32967	0	0	0
DDB_G0275179	DDB_G0275179	0.00282037	0.00448629	1	0.0190622	0.00217699	-1.07255	-2.72674	0	0	0.803874	1.53834	1.03064	0	0.989012	3.12988
DDB_G0275233	DDB_G0275233	1	0.0600016	0.002163	1	1	0	2.81484	3.29139	0	0	0	0	1.88293	0	0
DDB_G0275253	DDB_G0275253	1	0.021073	0.000491967	1	1	0	4.05386	4.92409	0	0	0	0	2.58188	0	0
DDB_G0275275	DDB_G0275275	1	1	0.00143469	1	1	0	0	2.14643	0	0	0	0	4.94512	0	0
DDB_G0275357	DDB_G0275357	1	0.00872769	0.00495458	1	1	0	-1.83642	-0.844647	0	0	0	1.26779	4.64722	0	0
DDB_G0275419	DDB_G0275419	1	0.00482157	0.00839626	1	0.0574278	0	2.25238	1.68727	0	-1.28476	0	1.71597	1.85589	0	0
DDB_G0275423	DDB_G0275423	1	0.0212338	0.00042221	1	0.0254967	0	4.03999	4.34645	0	-1.89994	0	0	3.72404	0	0
DDB_G0275551	DDB_G0275551	9.60024e-05	0.00738478	0.00121045	0.000563018	0.0119038	4.41496	1.32724	-3.91941	-2.75365	-2.72871	1.0013	2.45909	2.19449	0	0
DDB_G0275843	DDB_G0275843	0.200273	0.115097	0.00169517	1	0.213142	0.733457	2.12299	1.5413	0	-0.58245	0	0	5.92129	0	0
DDB_G0276031	DDB_G0276031	1	0.00449055	0.304995	0.0357114	1	0	-0.864305	-1.10619	-0.511166	0	0	4.37318	0	0	0
DDB_G0276125	DDB_G0276125	1	0.0267836	0.000653489	1	0.012869	0	3.75526	3.55859	0	-2.63839	0	0	4.0136	0	0
DDB_G0276127	DDB_G0276127	0.0410199	0.00272178	0.00676858	1	0.00108954	0	2.80659	-1.39287	0	-1.31634	0.773614	1.77747	2.80212	0	2.32751
DDB_G0276147	DDB_G0276147	1	0.0195793	0.000371343	1	0.0321724	0	1.53858	1.30193	0	-1.68407	0	0.566868	11.911	0	0
DDB_G0276215	DDB_G0276215	0.134803	0.112764	0.000300583	1	0.0918523	1.02637	2.15201	4.93395	0	-1.05014	0	0	3.61371	0	0
DDB_G0276263	DDB_G0276263	1	0.157806	0.00331884	1	1	0	-1.79095	-2.29413	0	0	0	0	2.62872	0	0
DDB_G0276277	DDB_G0276277	8.99861e-06	0.000100589	0.00592754	1.97956e-06	9.17198e-05	-2.86097	-4.33402	-2.09452	1.53763	2.03852	7.15829	6.39416	1.81581	6.65421	6.73773
DDB_G0276407	DDB_G0276407	1	0.0500282	0.000651367	1	1	0	3.00529	5.5503	0	0	0	0	1.01774	0	0
DDB_G0276545	DDB_G0276545	1	0.165527	0.00120461	1	1	0	1.73523	4.00642	0	0	0	0	2.06855	0	0
DDB_G0276563	DDB_G0276563	0.0567844	0.00192705	0.274833	1	0.113247	0	2.8171	1.22072	0	-0.943142	0.323974	2.34835	0	0	0
DDB_G0276613	DDB_G0276613	1	1	0.00111489	1	1	0	0	2.27102	0	0	0	0	5.37029	0	0
DDB_G0276661	DDB_G0276661	0.0327355	0.00167888	1	0.0294378	0.0502694	0	1.98813	0	-0.646743	-1.36939	1.04923	4.26128	0	0	0
DDB_G0276707	DDB_G0276707	1	1	0.000624048	1	1	0	0	3.41458	0	0	0	0	4.33983	0	0
DDB_G0276777	DDB_G0276777	0.000266581	0.00224373	0.00113443	0.00345854	0.0115821	-1.01162	-1.93356	-3.39719	0	0	6.05758	3.66733	3.02676	3.21912	3.84967
DDB_G0276907	DDB_G0276907	0.00143243	0.000769196	0.0114791	1	0.00256508	1.87232	4.94247	1.75609	0	-1.20407	0.432302	0.971308	0.91923	0	1.08671
DDB_G0276969	DDB_G0276969	0.000643449	0.00026532	0.115097	0.00176948	0.00908872	5.55851	4.798	-2.21887	-1.86102	-3.07314	0	3.00244	0	0	0
DDB_G0277111	DDB_G0277111	0.000563018	0.00426285	0.00212021	8.51342e-06	0.000273879	0	0	-2.62307	-1.27247	-1.6321	8.16654	8.05871	3.01145	5.33658	4.90954
DDB_G0277165	DDB_G0277165	0.00366665	0.000250486	0.0242596	1	0.000943333	1.17256	3.68246	-0.941972	0	-1.35641	0.958007	5.11702	0.833916	0	2.59611
DDB_G0277325	DDB_G0277325	1	0.000750384	0.00343978	1	0.00788225	0	5.12892	2.3638	0	-3.20154	0	0.833837	2.46116	0	0
DDB_G0277333	DDB_G0277333	0.000852312	0.00435494	0.167779	1	1	-1.4476	-2.77374	-1.77481	0	0	2.15129	0.993046	0	0	0
DDB_G0277395	DDB_G0277395	1	0.21266	0.00143393	1	1	0	1.47604	3.42897	0	0	0	0	2.49211	0	0
DDB_G0277495	DDB_G0277495	0.000788332	0.00218092	0.00159097	0.00418242	0.000278595	0.648643	0.571091	-4.1001	0	-1.95967	4.88374	7.55244	1.34242	3.10997	3.84329
DDB_G0277567	DDB_G0277567	0.026864	0.00603233	0.000630355	1	0.00965173	1.8787	5.8877	3.83112	0	-3.03203	0	0	3.67984	0	0
DDB_G0277569	DDB_G0277569	0.0612885	0.0038364	0.0321724	1	1	-1.45487	-3.02561	-3.8787	0	0	0	0.856495	0	0	0
DDB_G0277667	DDB_G0277667	0.0281509	0.00476018	0.000783552	1	1	0	1.01467	2.89468	0	0	1.24772	3.90598	4.97487	0	0
DDB_G0277895	DDB_G0277895	1	0.00278204	0.00526614	1	0.150969	0	1.75654	1.08419	0	-0.796741	0	3.5526	3.96667	0	0
DDB_G0278003	DDB_G0278003	0.154991	0.306925	0.00262624	1	0.167297	-0.929458	-1.07602	2.58563	0	0.740402	0	0	2.61459	0	0
DDB_G0278065	DDB_G0278065	1	1	0.000446275	1	1	0	0	4.22588	0	0	0	0	3.85561	0	0
DDB_G0278067	DDB_G0278067	1	0.268399	0.00102338	1	1	0	1.22246	4.37449	0	0	0	0	1.86627	0	0
DDB_G0278193	DDB_G0278193	0.161345	0.00487433	0.182739	1	1	-0.902902	-1.79617	-1.68872	0	0	0	2.41817	0	0	0
DDB_G0278197	DDB_G0278197	1	0.103997	4.07557e-05	1	1	0	0	4.50241	0	0	0	0.479742	10.5274	0	0
DDB_G0278213	DDB_G0278213	1	0.00643449	0.000156062	1	1	0	5.80027	7.35059	0	0	0	0	1.55324	0	0
DDB_G0278215	DDB_G0278215	0.000530885	0.0019549	0.00334989	1	0.0246119	1.72013	2.37944	-1.37726	0	-1.93946	2.07546	3.07341	4.3943	0	0
DDB_G0278219	DDB_G0278219	0.00417349	0.023611	0.00687111	1	0.00336845	-1.1636	-1.08292	-2.20549	0	-0.801868	0.828732	0.870531	1.29272	0	2.11515
DDB_G0278393	DDB_G0278393	0.0272661	0.0011397	0.066597	1	0.0265423	1.86904	4.2271	0	0	-1.85564	0	1.13372	0.940125	0	0
DDB_G0278405	DDB_G0278405	0.0812354	0.000569571	0.00543686	0.00836484	0.00039262	1.30717	2.2789	-2.01866	-1.18742	-1.60698	0	6.79153	2.16177	0	4.04832
DDB_G0278613	DDB_G0278613	0.00482587	0.00464799	0.0114571	1	0.225931	0	-1.70175	-1.25269	0	0.530855	4.20557	2.67044	1.99254	0	0
DDB_G0278629	DDB_G0278629	1	0.00968097	0.0010456	1	0.159173	0	1.09208	0	0	-0.76897	0	2.3737	13.0624	0	0
DDB_G0278787	DDB_G0278787	0.000666693	0.000476616	0.209282	1	0.0148798	1.77532	4.5383	-1.52249	0	-2.46754	1.6525	2.2705	0	0	0
DDB_G0278897	DDB_G0278897	0.0411807	0.00403904	0.000121103	2.79468e-05	0.000264899	0	-1.38613	-5.09038	-1.34651	-1.80052	0.762431	3.51123	5.90124	2.93712	4.55914
DDB_G0278995	DDB_G0278995	0.000339321	7.71642e-05	0.00385685	0.000563018	0.000482587	0.518149	0.487792	-1.57602	0	0	6.95598	22.4711	3.64389	6.06847	15.4936
DDB_G0279041	DDB_G0279041	0.00149166	0.00112672	0.0110554	1	0.0628167	1.75388	3.25348	1.59487	0	-1.244	0.660731	2.60662	1.42732	0	0
DDB_G0279051	DDB_G0279051	1	0.0933001	0.000535763	1	1	0	2.37164	4.20185	0	0	0	0	3.48075	0	0
DDB_G0279243	DDB_G0279243	1	0.0543714	0.000278278	1	1	0	2.90803	5.32896	0	0	0	0	3.27869	0	0
DDB_G0279247	DDB_G0279247	3.45065e-05	4.43396e-05	0.00804311	1	0.000299367	5.39201	6.60129	0	0	-3.26254	1.12712	4.39398	6.0151	0	0.993592
DDB_G0279337	DDB_G0279337	1	0.00144776	5.58159e-05	1	0.0370787	0	7.81887	8.50561	0	-1.58345	0	0	1.33931	0	0
DDB_G0279369	DDB_G0279369	0.0013791	0.0083155	0.0127322	0.0209121	0.000873648	1.81926	1.83317	-1.41729	-0.813216	-1.85533	0.622648	1.35286	1.44444	0	1.41398
DDB_G0279431	DDB_G0279431	1	1	0.00146747	1	1	0	0	3.4505	0	0	0	0	2.45429	0	0
DDB_G0279455	DDB_G0279455	1	1	5.45739e-05	1	1	0	0	4.73571	0	0	0	0	8.95138	0	0
DDB_G0279575	DDB_G0279575	0.00458973	0.00426402	0.0345049	0.013995	0.0317703	0.68781	-1.92414	-3.78728	0	0	1.59113	2.44111	0	1.3797	1.49392
DDB_G0279615	DDB_G0279615	1	0.145017	0.000371815	1	1	0	1.88161	5.95705	0	0	0	0	1.73955	0	0
DDB_G0279617	DDB_G0279617	1	0.00275463	3.91384e-05	1	1	0	3.4918	1.36132	0	0	0	0.734612	18.9074	0	0
DDB_G0279671	DDB_G0279671	1	0.00272832	0.00722095	1	0.0115016	0	3.34169	1.54401	0	-2.75629	0	0.909458	2.41422	0	0
DDB_G0279719	DDB_G0279719	1	0.250865	0.000227423	1	1	0	1.29409	6.00018	0	0	0	0	2.57648	0	0
DDB_G0279747	DDB_G0279747	1	0.00147173	0.0431111	1	0.0464088	0	-3.78186	-3.45032	0	1.43345	0	1.30372	0	0	0
DDB_G0279811	DDB_G0279811	1	1	2.30302e-05	1	1	0	0	4.05169	0	0	0	0	15.0877	0	0
DDB_G0279815	DDB_G0279815	0.00217164	0.000154102	1	1	0.014558	4.98271	5.73387	0	0	-2.47593	0	2.93191	0	0	0
DDB_G0279949	DDB_G0279949	1	1	0.000595985	1	1	0	0	5.56084	0	0	0	0	1.24358	0	0
DDB_G0279985	DDB_G0279985	1	0.00166984	0.0255771	1	1	0	-3.01065	-4.21505	0	0	0	2.27563	0	0	0
DDB_G0280007	DDB_G0280007	0.0035362	0.0081232	0.00608279	1	0.00117347	0.79104	1.67741	0.68575	0	-1.62289	1.76935	1.66543	4.3743	0	1.3577
DDB_G0280067	DDB_G0280067	0.00262061	0.012265	0.465857	0.0340224	0.00719465	-1.42678	-1.66691	0.571714	0.55668	0.721729	0.781363	1.01221	0	0	0.964908
DDB_G0280101	DDB_G0280101_ps	1	0.00143936	0.0181256	1	0.0244511	0	3.45886	0.734464	0	-1.94203	0	1.8135	1.95607	0	0
DDB_G0280103	DDB_G0280103	0.0796268	0.00173374	0.0662752	1	0.0102148	1.31785	3.94563	0	0	-2.92831	0	0.892583	0.962753	0	0
DDB_G0280117	DDB_G0280117	1	0.0014151	0.0456849	1	1	0	-2.91611	-3.35951	0	0	0	2.72199	0	0	0
DDB_G0280491	DDB_G0280491	1	0.00327036	0.00118774	1	0.0152819	0	1.73673	2.78022	0	0	0	3.24581	4.11175	0	3.017
DDB_G0280557	DDB_G0280557	0.000169078	0.00034579	0.00421531	1	0.0131907	3.15394	4.64637	0.904682	0	-2.56712	1.47042	2.74136	4.96636	0	0
DDB_G0280559	DDB_G0280559	1	1	0.0001107	1	1	0	0	5.97238	0	0	0	0	4.27104	0	0
DDB_G0280581	DDB_G0280581	1	0.0480174	0.00494071	1	1	0	3.04475	1.96719	0	0	0	0	2.42057	0	0
DDB_G0280643	DDB_G0280643	0.0737553	0.0269444	2.73646e-05	1	0.000176996	-1.35861	3.75413	3.11741	0	-1.73865	0	0	15.5466	0	5.92058
DDB_G0280717	DDB_G0280717	0.0586343	0.0785008	0.00019086	1	1	0	0	5.22992	0	0	0.251524	0.840238	4.3052	0	0
DDB_G0280855	DDB_G0280855	1	0.183946	0.00117972	1	1	0	1.63198	2.74772	0	0	0	0	4.18188	0	0
DDB_G0280857	DDB_G0280857	0.0153623	0.00439323	0.000847959	0.0111799	0.00804311	0	1.2882	2.74205	0	0	1.98061	3.5267	5.09611	1.56827	4.8469
DDB_G0280859	DDB_G0280859	1	1	0.000539916	1	1	0	0	3.22718	0	0	0	0	5.30128	0	0
DDB_G0280939	DDB_G0280939	0.0316094	0.0105365	0.00263481	0.0205904	0.00820397	0	0	1.78061	0	0	1.09489	4.65033	4.15824	0.866946	4.82645
DDB_G0280957	DDB_G0280957	1	0.00691708	0.000416407	1	1	0	5.68144	5.36202	0	0	0	0	2.41943	0	0
DDB_G0281021	DDB_G0281021	0.00603233	0.00609682	0.00198073	1	1	0	1.21981	3.3602	0	0	3.67838	2.96306	1.9574	0	0
DDB_G0281143	DDB_G0281143	1	0.00868656	0.000617546	1	0.0200273	0	5.23202	4.99234	0	-2.12836	0	0	2.04951	0	0
DDB_G0281173	DDB_G0281173	1	1	4.48313e-06	1	1	0	0	9.60191	0	0	0	0	3.68753	0	0
DDB_G0281401	DDB_G0281401	0.0923349	0.023888	0.00105709	1	0.0278292	1.23478	3.88572	2.9715	0	-1.82278	0	0	4.08058	0	0
DDB_G0281413	DDB_G0281413	1	1	3.23458e-05	1	1	0	0	4.51686	0	0	0	0	11.6377	0	0
DDB_G0281443	DDB_G0281443	1	0.0465696	0.00333754	1	0.064184	0	3.07769	2.9064	0	-1.22888	0	0	1.69306	0	0
DDB_G0281497	DDB_G0281497	1	0.0172345	0.00055944	1	1	0	1.25634	3.27021	0	0	0	1.06579	5.05397	0	0
DDB_G0281523	DDB_G0281523	0.00434328	0.00411745	0.0012869	1	1	0	1.17519	0	0	0	4.34287	3.89263	11.9708	0	0
DDB_G0281609	DDB_G0281609	0.00016946	0.000870128	0.0200273	0.00563018	0.000268988	-1.77331	-4.5077	-4.53016	0	1.69658	3.89606	1.23222	0	2.51403	4.77806
DDB_G0281611	DDB_G0281611	1	0.000611511	0.0748009	0.0150406	0.000369247	0	-3.50785	-2.76972	0	1.94662	0	3.25824	0	1.27668	3.02317
DDB_G0281673	DDB_G0281673	0.040859	0.00126805	0.00684487	1	0.00916915	0	4.50834	1.46787	0	-3.07243	0.780561	0.7356	2.60593	0	0
DDB_G0281735	DDB_G0281735	0.00293396	0.00544877	0.012727	0.0214751	0.000262001	-1.51185	1.29747	1.06527	0	-2.87715	0.412017	3.03459	2.11481	0.79684	1.98046
DDB_G0281967	DDB_G0281967	0.0616102	0.00130879	0.0743988	0.023325	0.0023451	-1.45208	-2.70637	-2.77454	0.7595	0.800671	0	3.26562	0	0	2.97292
DDB_G0281971	DDB_G0281971	0.000232321	0.000460359	0.00772139	1	0.00173597	2.01618	0.741791	-5.93637	0	-1.59643	2.53132	12.8777	0	0	0.531024
DDB_G0282077	DDB_G0282077	1	0.000917179	0.0427894	1	1	0	-3.16046	-3.45671	0	0	0	3.05706	0	0	0
DDB_G0282225	DDB_G0282225	1	0.00260135	0.344486	1	0.00295929	0	2.57468	-0.967423	0	-1.13692	0	2.27419	0	0	1.07549
DDB_G0282257	DDB_G0282257	0.00151424	0.00690989	0.0219662	0.0125473	0.022199	1.16738	1.62642	-1.11053	0	0	2.11795	2.10673	0.653163	1.47058	2.14544
DDB_G0282325	DDB_G0282325	0.0423068	1	0.00115889	1	1	1.65044	0	4.46719	0	0	0	0	1.43232	0	0
DDB_G0282487	DDB_G0282487	1	1	0.00145137	1	1	0	0	4.17921	0	0	0	0	1.44538	0	0
DDB_G0282583	DDB_G0282583	0.000189922	0.000102187	0.00350895	0.00378026	0.000790195	2.09978	3.64485	1.20188	-1.56945	-1.88072	2.6384	8.76688	4.70471	0	1.57863
DDB_G0282587	DDB_G0282587	1	0.121129	0.00294295	1	1	0	2.0694	1.2461	0	0	0	0	5.15643	0	0
DDB_G0282639	DDB_G0282639	0.0575887	0.00469576	0.149682	1	1	0	-1.72975	-1.91562	0	0	0.308459	2.621	0	0	0
DDB_G0282647	DDB_G0282647	0.177994	0.00340504	0.081718	0.0193035	1	0.832159	-2.33232	-2.62535	-0.842282	0	0	2.21969	0	0	0
DDB_G0282685	DDB_G0282685	1	0.00330445	0.0625754	1	0.00365668	0	-2.27866	-3.01544	0	0.897276	0	2.35862	0	0	1.59952
DDB_G0282815	DDB_G0282815	6.62442e-06	0.000118722	0.001854	0.0095713	3.98048e-05	5.32695	5.05923	-1.19863	0	-1.97278	4.08407	4.41355	6.36108	1.75962	9.91424
DDB_G0282821	DDB_G0282821	1	1	0.00169486	1	1	0	0	4.05272	0	0	0	0	1.27125	0	0
DDB_G0282833	DDB_G0282833	0.000414757	0.00451144	0.000565385	0.0261401	0.0252554	2.64781	0.86596	5.92755	0	0	0.804155	4.36303	0.646613	0.522038	1.91174
DDB_G0282865	DDB_G0282865	1	1	0.00183103	1	1	0	0	1.96978	0	0	0	0	4.68494	0	0
DDB_G0283303	DDB_G0283303	1	0.00241709	0.46079	1	0.0853374	0	-1.79932	-0.59027	0	1.0875	0	3.7895	0	0	0
DDB_G0283373	DDB_G0283373	1	1	0.000288783	1	1	0	0	4.9896	0	0	0	0	3.63122	0	0
DDB_G0283451	DDB_G0283451	0.0114212	0.00216502	0.142846	1	0.040859	2.52987	2.92523	-1.9657	0	-1.52101	0	1.97246	0	0	0
DDB_G0283481	DDB_G0283481	0.00147807	0.00925427	1	0.00611276	1	-1.41497	-1.78927	0	1.35958	0	1.55132	1.24203	0	0	0
DDB_G0283555	DDB_G0283555	0.204375	0.411807	4.33369e-05	1	1	0.717071	0.733518	7.97983	0	0	0	0	3.03601	0	0
DDB_G0283791	DDB_G0283791	2.46475e-06	1.12822e-05	0.000160694	1.44586e-05	2.55209e-05	1.80294	1.91437	-2.77683	-1.02132	-1.23775	10.4198	23.8571	10.3132	5.26405	15.6856
DDB_G0283887	DDB_G0283887	0.013995	0.000556199	0.0620124	1	0.00217164	2.38031	3.58251	-3.02139	0	-4.57352	0	3.30452	0	0	0
DDB_G0284011	DDB_G0284011	0.0238076	0.00283479	0.0664361	0.0184187	0.00300469	0	-3.13463	-2.93563	0	0.906234	1.47051	1.09003	0	1.04391	1.93306
DDB_G0284025	DDB_G0284025	1	0.00243541	0.00280632	1	0.0155232	0	3.72684	2.70038	0	-2.40864	0	0.696869	2.33908	0	0
DDB_G0284061	DDB_G0284061	1	0.261321	0.000238939	1	1	0	1.25367	6.08483	0	0	0	0	2.3688	0	0
DDB_G0284063	DDB_G0284063	1	0.060082	0.00112618	1	1	0	2.8138	3.45194	0	0	0	0	2.98525	0	0
DDB_G0284251	DDB_G0284251	0.221507	0.00388071	0.0345854	1	0.0552562	0.623666	2.55151	0	0	-1.30223	0	1.54308	2.42298	0	0
DDB_G0284441	DDB_G0284441	1	0.0349071	0.00140173	1	0.0317703	0	3.39192	3.87433	0	-1.69812	0	0	1.95853	0	0
DDB_G0284521	DDB_G0284521	0.0218773	0.00163479	0.000856491	1	0.000632477	0	-0.773561	-4.88018	0	-1.55015	1.58055	8.09675	1.56583	0	2.92534
DDB_G0284523	DDB_G0284523	0.000110687	0.00227386	0.00154731	0.00184992	0.000155777	3.74651	1.18184	-4.16647	-1.84822	-3.08391	1.51182	5.31252	1.30279	0	2.8064
DDB_G0284537	DDB_G0284537	1	0.006834	0.00210989	1	0.0266227	0	1.17039	3.2582	0	0	0	2.84119	2.04216	0	1.82685
DDB_G0284539	DDB_G0284539	0.000439256	0.00669635	0.00940968	0.00369983	0.0061932	-1.32903	-1.68441	-1.04138	0	0	3.82879	2.03105	2.75079	3.16554	5.64173
DDB_G0284559	DDB_G0284559	0.00329768	0.000193331	0.1903	1	0.00796268	4.01497	4.89232	-1.64007	0	-3.19087	0	3.53349	0	0	0
DDB_G0284561	DDB_G0284561	0.00183891	0.0017866	0.00326039	0.0152819	1	-1.46126	-2.09923	-1.58294	0	0	1.13525	3.84016	4.1092	1.27143	0
DDB_G0284619	DDB_G0284619	0.000127546	0.0148798	0.00268479	3.89444e-05	0.000938753	3.12358	0	-2.99213	-1.76291	-1.72395	1.86028	3.8874	2.0103	1.13025	1.58392
DDB_G0284671	DDB_G0284671	1	0.0012831	0.0645058	1	0.0293574	0	-4.12941	-2.97017	0	1.7653	0	1.09701	0	0	0
DDB_G0284691	DDB_G0284691	0.0472131	0.0933001	0.00464745	1	0.1044	0	0	-2.97217	0	-0.982753	0.58888	0.628091	0.657511	0	0
DDB_G0284741	DDB_G0284741	0.0294378	0.000679728	0.210166	0.0120647	0.000996342	0	-1.27449	-1.51992	0	-0.963099	1.18626	9.85439	0	1.51229	4.59158
DDB_G0284781	DDB_G0284781	1	0.0307247	0.000813465	1	0.0332985	0	3.53908	3.83827	0	-1.66348	0	0	3.13569	0	0
DDB_G0284821	DDB_G0284821	1	1	0.000193764	1	1	0	0	6.96603	0	0	0	0	1.64756	0	0
DDB_G0284885	DDB_G0284885	1	0.204134	0.00125618	1	1	0	1.51744	3.07932	0	0	0	0	3.38048	0	0
DDB_G0284925	DDB_G0284925	0.0085257	0.00378856	0.340545	0.00579104	0.00450414	0	-2.1349	-0.978645	0	0	2.93537	2.29574	0	2.49673	6.60645
DDB_G0285081	DDB_G0285081	0.106491	0.00295984	1	1	0.00133436	1.16315	2.51819	0	0	-1.61814	0	2.14821	0	0	1.09771
DDB_G0285167	DDB_G0285167	0.000105965	0.000104723	0.0155467	1	0.0023325	4.89776	6.97925	1.02897	0	-4.50946	0.593191	2.24805	1.75718	0	0
DDB_G0285187	DDB_G0285187	0.00355015	0.00684207	0.0550953	1	0.0790638	-0.772009	-1.41195	-3.14314	0	1.12295	1.78333	2.44875	0	0	0
DDB_G0285203	DDB_G0285203	1	0.00240168	0.314486	1	1	0	1.35041	1.06828	0	0	0	4.76237	0	0	0
DDB_G0285355	DDB_G0285355	1	1	0.00319244	1	1	0	0	2.67135	0	0	0	0	2.11824	0	0
DDB_G0285469	DDB_G0285469	1	1	0.000173192	1	1	0	0	3.9072	0	0	0	0	6.83299	0	0
DDB_G0285563	DDB_G0285563	1	1	0.000827186	1	1	0	0	4.84133	0	0	0	0	1.73952	0	0
DDB_G0285617	DDB_G0285617	0.00353897	0.000755145	0.0272661	0.00209121	0.00434328	0	-2.25956	-4.11475	0	0	4.91075	5.76493	0	4.29057	6.62474
DDB_G0285791	DDB_G0285791	0.000354866	0.010066	0.0747205	0.00804311	1	2.80583	-0.954621	-2.77078	-1.21213	0	0.861367	2.55536	0	0	0
DDB_G0285861	DDB_G0285861	1	0.149119	0.00277207	1	1	0	1.85343	3.42763	0	0	0	0	1.07284	0	0
DDB_G0285863	DDB_G0285863	1	1	0.000257848	1	1	0	0	6.21197	0	0	0	0	2.05534	0	0
DDB_G0285973	DDB_G0285973	1	0.0442371	0.000492543	1	0.025738	0	0	1.91665	0	0	0	1.79971	8.67799	0	1.86694
DDB_G0285989	DDB_G0285989	0.0234055	0.000649918	0.178798	1	0.0136733	1.97053	4.69936	1.71142	0	-2.53561	0	1.51604	0	0	0
DDB_G0286021	DDB_G0286021	0.0352288	0.00267695	0.0259792	1	0.0301617	0	-3.07231	-4.19219	0	0	0.956944	1.27909	0	0	1.5823
DDB_G0286025	DDB_G0286025	1	0.0229229	0.000151611	1	1	0	3.93694	7.17265	0	0	0	0	1.89195	0	0
DDB_G0286061	DDB_G0286061	1	0.371592	0.00190214	1	1	0	0.860554	3.05652	0	0	0	0	2.59674	0	0
DDB_G0286129	DDB_G0286129	0.0125473	0.000723718	0.00661302	1	0.00715837	2.4545	5.56143	2.41834	0	-3.29049	0	0.565266	0.834763	0	0
DDB_G0286143	DDB_G0286143	0.00106384	0.000166982	0.00410199	1	0.000256218	1.23702	2.84206	0	0	-1.55044	2.39409	9.47083	7.96847	0	5.52595
DDB_G0286175	DDB_G0286175	0.000835816	0.000464059	0.00417384	1	0.00127596	1.9445	2.73689	1.18337	0	-0.949288	0.998007	5.76828	4.29626	0	3.9183
DDB_G0286351	DDB_G0286351	0.0178557	0.00065882	0.000469144	1	0.00313681	0	-0.67214	2.18123	0	0	1.8232	12.2444	8.12217	0	7.58745
DDB_G0286381	DDB_G0286381	1	0.0331376	0.000644329	1	1	0	3.45028	4.89125	0	0	0	0	2.15052	0	0
DDB_G0286387	DDB_G0286387	0.0538084	0.0137391	0.00116191	1	1	1.52403	0.929758	1.80193	0	0	0	2.0117	6.26794	0	0
DDB_G0286413	DDB_G0286413	1	1	0.000260371	1	1	0	0	3.48728	0	0	0	0	6.46395	0	0
DDB_G0286467	DDB_G0286467	1	0.0650688	0.000733914	1	1	0	0	2.68597	0	0	0	1.08757	5.51809	0	0
DDB_G0286533	DDB_G0286533	0.00953638	0.0236719	0.00127715	1	1	0.584099	0.661902	3.38351	0	0	0.736291	1.37055	2.79725	0	0
DDB_G0286649	DDB_G0286649	0.0500282	0.0876699	0.00217752	0.0256575	0.00162866	0	0	3.79341	0	1.19915	0.510828	0.717826	1.08042	0.572413	1.98651
DDB_G0286817	DDB_G0286817	0.0209121	0.00262655	0.0140152	1	1	0	-2.3009	-1.34435	0	0	1.64358	2.73851	1.39732	0	0
DDB_G0287047	DDB_G0287047	1	0.00466028	1	1	1	0	1.8391	0	0	0	0	2.42849	0	0	0
DDB_G0287075	DDB_G0287075	0.00184992	0.000147497	0.0179361	0.00426285	0.000561692	0	-4.76236	-4.72725	0	1.11752	6.05914	4.38828	0	2.94835	5.32197
DDB_G0287085	DDB_G0287085	0.0161667	0.0025351	0.0271053	1	0.0143972	2.22411	3.55643	0	0	-2.49011	0	0.767117	2.94345	0	0
DDB_G0287113	DDB_G0287113	1	0.00374143	0.00657752	1	0.0259792	0	2.79477	1.00134	0	-1.88562	0	1.1872	3.58255	0	0
DDB_G0287315	DDB_G0287315	1	0.00403502	0.10641	1	0.0159254	0	-2.40306	-2.30611	0	0	0	1.79932	0	0	2.96687
DDB_G0287317	DDB_G0287317	1	0.0181774	0.000893191	1	0.0290356	0	4.22709	4.46567	0	-1.78575	0	0	2.00613	0	0
DDB_G0287319	DDB_G0287319	1	1	0.00137609	1	1	0	0	3.76515	0	0	0	0	2.18995	0	0
DDB_G0287529	DDB_G0287529	1	1	6.15606e-05	1	1	0	0	4.56202	0	0	0	0	8.8591	0	0
DDB_G0287695	DDB_G0287695	0.0385265	0.0019535	0.12499	1	1	-1.6873	-3.08801	-2.11361	0	0	0	1.85623	0	0	0
DDB_G0287837	DDB_G0287837	1	1	3.46877e-05	1	1	0	0	3.93114	0	0	0	0	12.595	0	0
DDB_G0287873	DDB_G0287873	0.0320116	0.00167348	0.00208828	1	1	0	1.44069	2.96422	0	0	1.08094	5.48512	2.53763	0	0
DDB_G0287875	DDB_G0287875	0.0513955	0.00207643	0.0068902	1	1	0	-2.42851	-2.26323	0	0	0.4801	2.91046	1.12709	0	0
DDB_G0287985	DDB_G0287985	0.0972412	0.00161917	0.393228	1	0.112523	1.2089	1.56441	0.81085	0	-0.945412	0	5.30193	0	0	0
DDB_G0288043	DDB_G0288043	0.0207512	1.08488e-05	0.000107336	1	1	2.04315	6.67994	5.45971	0	0	0	9.10611	5.45266	0	0
DDB_G0288055	DDB_G0288055	0.107134	0.00386574	0.140433	1	0.243706	1.15972	-0.45381	-1.98286	0	-0.451402	0	5.4018	0	0	0
DDB_G0288069	DDB_G0288069	0.0040813	0.0238911	0.461031	1	0.246602	-1.07895	-1.49524	-0.589104	0	0.432529	1.04084	0.304074	0	0	0
DDB_G0288231	DDB_G0288231	1	1	0.00318775	1	1	0	0	3.01776	0	0	0	0	1.60814	0	0
DDB_G0288235	DDB_G0288235	0.000817288	0.00848856	0.0101724	0.00876699	0.0063905	1.89251	1.62824	-1.53217	-1.17764	-0.828735	1.11908	1.71631	1.71328	0	0.791779
DDB_G0288467	DDB_G0288467	1	0.28553	0.00201846	0.0115821	0.0456849	0	-1.15439	3.08015	1.02969	1.44289	0	0	2.42623	0	0
DDB_G0288537	DDB_G0288537	0.0049063	0.00213638	0.0571061	0.00949087	0.0230033	0	-2.2662	-3.10754	-1.12094	0	4.11837	3.14198	0	0	2.07104
DDB_G0288563	DDB_G0288563	1	0.00173216	0.068849	1	1	0	-2.22966	-2.88266	0	0	0	3.65629	0	0	0
DDB_G0288713	DDB_G0288713	1	0.155554	0.000887388	1	1	0	1.80693	4.34653	0	0	0	0	2.20005	0	0
DDB_G0288751	DDB_G0288751	0.233492	0.00629432	0.0023325	1	1	-0.523973	-1.93419	0	0	0	0	1.72494	9.98471	0	0
DDB_G0288763	DDB_G0288763	0.00402156	0.000991684	0.0709402	0.0164884	0.0316899	0	-2.65138	-2.83313	0	0	4.49722	4.01058	0	1.1764	1.49456
DDB_G0288813	DDB_G0288813	0.237513	0.00134221	0.273144	1	0.00140728	-0.380539	-3.33465	-1.22766	0	1.0058	0	2.1447	0	0	3.20196
DDB_G0288869	DDB_G0288869	0.00442371	0.00281839	0.0220381	1	0.000656749	3.78035	3.27533	-4.39371	0	-2.42486	0	0.957808	0	0	0.87781
DDB_G0288871	DDB_G0288871	1	0.00442371	0.000146675	1	0.0117429	0	6.36261	4.34258	0	-2.75009	0	0	6.40456	0	0
DDB_G0288967	DDB_G0288967	0.000284436	0.00216774	0.362342	0.0146385	0.0316094	-1.14286	-1.69106	-0.909336	0	0	5.27525	4.30561	0	1.30224	1.49549
DDB_G0289007	DDB_G0289007	3.94554e-05	6.2835e-05	0.000665949	7.29722e-06	0.00152819	-0.89335	-2.64824	-3.01915	-0.779553	0	9.65355	13.5336	5.18434	6.85153	10.4541
DDB_G0289051	DDB_G0289051	0.0100539	0.000665755	0.000852882	0.0118234	0.00603233	0	2.73745	2.1363	0	0	2.6639	4.69232	6.3155	1.51989	5.82944
DDB_G0289057	DDB_G0289057	1	0.223598	0.00356047	1	1	0	1.41702	2.83851	0	0	0	0	1.63459	0	0
DDB_G0289093	DDB_G0289093	0.0651492	0.0120795	0.0042018	1	0.0384461	1.41893	2.11568	-2.50603	0	-1.557	0	0.474141	1.80359	0	0
DDB_G0289205	DDB_G0289205	0.00204334	0.00281215	0.0197056	0.000163476	0.00214466	0.699604	-2.58901	-4.54683	-0.803457	-0.691404	2.70163	2.12725	0	2.09294	3.80239
DDB_G0289267	DDB_G0289267	1	0.0401351	7.27263e-05	1	1	0	3.23014	8.3529	0	0	0	0	1.04398	0	0
DDB_G0289311	DDB_G0289311	0.000700455	0.0126169	0.277889	1	1	-1.17475	-1.14595	-1.20919	0	0	3.36548	1.80568	0	0	0
DDB_G0289381	DDB_G0289381	0.00114854	0.00698885	0.00418814	0.0106169	0.023325	-1.04541	-1.1629	1.83602	0	0	2.88163	2.81792	2.98552	1.62462	2.03433
DDB_G0289517	DDB_G0289517	1	1	0.000117221	1	1	0	0	7.26603	0	0	0	0	2.3264	0	0
DDB_G0289551	DDB_G0289551	0.00461713	0.00358917	0.113086	0.0207512	0.00696774	-0.871941	1.41397	-2.23337	0	-0.587422	1.27666	3.70011	0	0.839237	1.40732
DDB_G0289577	DDB_G0289577	0.000629987	0.00227259	0.017324	0.000804311	0.000347006	2.11616	1.76927	-1.02139	-2.3448	-1.78736	0.983271	3.99264	1.5365	0	3.78605
DDB_G0289767	DDB_G0289767	1	1	0.00138461	1	1	0	0	3.89354	0	0	0	0	1.94506	0	0
DDB_G0289887	DDB_G0289887	1	1	0.00194013	1	1	0	0	3.4615	0	0	0	0	1.86209	0	0
DDB_G0289945	DDB_G0289945	0.0676426	0.00134127	1	1	0.130218	1.39657	2.43185	0	0	-0.873262	0	3.82483	0	0	0
DDB_G0289947	DDB_G0289947	1	0.00399639	0.148637	0.0152015	0.0346658	0	-2.2686	-1.92211	0	0	0	2.03022	0	1.27358	1.28811
DDB_G0290073	DDB_G0290073	0.00298169	0.00446925	0.00542075	0.0164079	0.0785812	0.690551	1.48857	1.25768	0	-1.12639	2.12277	3.05937	3.5232	1.17686	0
DDB_G0290153	DDB_G0290153	1	0.27982	0.000722968	1	0.156921	0	-1.175	5.4321	0	0.777419	0	0	1.04085	0	0
DDB_G0290283	DDB_G0290283	1	1	0.00294897	1	1	0	0	1.81389	0	0	0	0	3.79277	0	0
DDB_G0290333	DDB_G0290333	1	0.00367395	0.0916915	1	1	0	-1.56504	-2.47755	0	0	0	3.30325	0	0	0
DDB_G0290341	DDB_G0290341	0.0208317	0.0411807	0.00221222	0.0082844	0.0143167	0	0	-2.69745	0	0	1.64601	1.91609	2.82445	1.98447	3.19772
DDB_G0290371	DDB_G0290371	0.000175081	0.0468913	0.00104645	2.93959e-05	0.000677011	2.23797	0	-3.42457	-1.37914	-1.30599	2.49713	1.62939	3.19005	2.62191	3.59755
DDB_G0290633	DDB_G0290633	1	0.345773	0.00132359	1	1	0	0.944341	3.38708	0	0	0	0	2.69676	0	0
DDB_G0290847	DDB_G0290847	1	1	0.00422485	1	1	0	0	2.85932	0	0	0	0	1.22948	0	0
DDB_G0290855	DDB_G0290855	1	1	0.00289819	1	1	0	0	2.50201	0	0	0	0	2.54003	0	0
DDB_G0290859	DDB_G0290859	0.0241293	0.0114506	0.00400281	0.0269444	0.00540537	0	0.763934	0.823993	0	-0.731266	1.46264	2.5981	5.32242	0.473495	1.49266
DDB_G0290885	DDB_G0290885	0.221266	0.00190341	0.0012869	1	0.0195448	0.625837	-2.81672	-8.25965	0	-2.13775	0	2.38394	0	0	0
DDB_G0291301	DDB_G0291301	1	0.00290368	0.0136733	0.0201078	0.00163353	0	-2.58055	-5.17766	0	-1.16993	0	2.08188	0	0.915206	2.07821
DDB_G0291382	DDB_G0291382	0.00204319	0.00135734	1	1	0.0534867	-1.10419	-3.18926	0	0	1.32778	1.84798	2.3175	0	0	0
DDB_G0291492	DDB_G0291492	0.0144776	0.00418022	0.0965173	0.0137537	0.00796268	-2.3332	-2.50862	-2.41514	0.975989	0	0	1.49557	0	0	4.86514
DDB_G0291516	DDB_G0291516	1	1	0.00067179	1	1	0	0	5.63172	0	0	0	0	0.634031	0	0
DDB_G0291522	DDB_G0291522	0.0485804	0.00263211	0.0298399	1	0.0107778	0	1.90011	0	0	-2.87795	0.55049	3.37255	2.69681	0	0
DDB_G0291608	DDB_G0291608	0.000225554	8.62857e-05	0.0246119	0.00386069	0.00040396	2.7912	3.68422	0	0	-1.57547	1.46951	9.25641	3.12347	3.12936	4.15775
DDB_G0291664	DDB_G0291664	0.198987	1	0.000342115	1	1	0.741791	0	5.31458	0	0	0	0	2.93955	0	0
DDB_G0291716	DDB_G0291716	0.0435132	0.000270152	0.113167	1	0.0121451	1.63672	4.83418	2.2333	0	-2.69483	0	2.91085	0	0	0
DDB_G0291818	DDB_G0291818	1	0.182981	0.000109329	1	1	0	1.63815	7.99057	0	0	0	0	0.879973	0	0
DDB_G0292520	DDB_G0292520	1	0.150808	7.14778e-05	1	1	0	1.83945	7.51728	0	0	0	0	2.63735	0	0
DDB_G0292526	DDB_G0292526	1	1	0.00405664	1	1	0	0	2.73227	0	0	0	0	1.52949	0	0
DDB_G0292776	DDB_G0292776	0.0446393	0.00147928	0.0854178	1	1	1.62655	0.768442	-2.56043	0	0	0	8.61677	0	0	0
DDB_G0292852	DDB_G0292852	0.000757927	0.00589354	0.262768	1	0.106813	-1.66659	-1.65868	-1.27559	0	0.971154	1.78248	2.31032	0	0	0
DDB_G0292890	DDB_G0292890	1	0.0258988	0.00030889	1	1	0	3.79411	3.48148	0	0	0	0	6.20465	0	0
DDB_G0292968	DDB_G0292968	1	0.12507	0.000157265	1	1	0	2.03922	6.51717	0	0	0	0	2.69205	0	0
DDB_G0293066	DDB_G0293066	0.0113408	0.000258301	0.0411807	0.0106973	0.00137042	0	-2.84912	-3.48973	0	1.17312	2.44573	7.83907	0	1.62046	2.49491
DDB_G0293102	DDB_G0293102	0.0523607	0.0231642	0.000343241	1	0.207834	0	0	2.21373	0	-0.599325	0.457162	2.92957	9.00262	0	0
DDB_G0293116	DDB_G0293116	0.021073	0.000390091	0.0363549	1	0.0331376	0	-4.00345	-3.70344	0	1.66382	1.63881	3.45969	0	0	0
DDB_G0293156	DDB_G0293156_ps	0.0368374	0.00133135	0.0223306	1	0.0504303	1.70367	3.03948	-1.07494	0	-1.36829	0	2.65057	0.70888	0	0
DDB_G0293216	DDB_G0293216	0.0113408	0.00202443	0.272742	0.00707794	0.0127081	2.5453	2.52476	-1.23004	-1.30038	-2.65053	0	2.78942	0	0	0
DDB_G0293366	DDB_G0293366	0.0004317	0.000230406	0.0428698	0.00892785	0.000379248	-1.42157	-4.24352	-3.45298	0	2.10441	3.38458	4.27428	0	1.85604	2.61037
DDB_G0293492	DDB_G0293492	0.0121451	0.000405267	0.0266227	1	0.0296791	0	-5.23562	-4.15408	0	1.75078	2.28672	1.6095	0	0	0
DDB_G0293616	DDB_G0293616	1	0.0880721	0.000617708	1	1	0	0	2.18813	0	0	0	0.710178	7.06632	0	0
DDB_G0293708	DDB_G0293708	0.00699751	0.00280302	0.0119842	0.00908872	0.0255771	0	1.48277	0	0	0	3.23705	4.21609	4.91849	1.83549	1.88713
DDB_G0293724	DDB_G0293724	0.106813	0.00129404	0.0891177	1	1	-1.16183	-3.76754	-2.51095	0	0	0	1.55304	0	0	0
DDB_G0293728	DDB_G0293728	0.0189013	0.00227772	0.00609791	1	0.0830049	-2.09554	-3.12652	-2.06451	0	1.10033	0	1.48851	1.81134	0	0
DDB_G0293814	DDB_G0293814	1	0.18652	0.00126032	1	1	0	1.62138	3.93364	0	0	0	0	2.06069	0	0
DDB_G0295483	DDB_G0295483	0.2314	0.00283972	1	0.00587147	0.0133516	-0.554004	-1.28373	0	0	0	0	4.53236	0	2.4782	3.41342
DDB_G0295785	DDB_G0295785	0.00092553	2.56567e-05	0.000174764	0.00426285	0.000164013	1.08381	2.22872	0.678029	-1.53186	-1.90681	3.08001	21.459	15.9016	0	5.55714
DDB_G0295849	DDB_G0295849	0.00356086	0.00935344	0.0150624	1	0.224966	1.12275	1.26685	-1.51572	0	-0.534114	1.10338	2.1607	0.690305	0	0
DDB_G0305367	DDB_G0305367	1	0.0022644	0.00373711	1	1	0	3.92128	2.03912	0	0	0	0.577233	2.85454	0	0
DDB_G0348373	DDB_G0348373	2.50745e-05	1.83595e-05	0.00106705	1	0.0095713	3.85831	6.10257	2.68752	0	-3.0591	3.66859	8.8694	4.56454	0	0
DDB_G0274191	dhkC	0.000345453	0.00683664	0.091611	8.48431e-05	0.00180228	2.01663	0	-2.47889	-1.62708	-1.37948	1.91508	5.93504	0	0.625509	1.1552
DDB_G0291253	dia2	9.95346e-05	0.000287917	0.0383656	0.004665	0.00772139	2.95032	4.73134	0	-1.51569	-3.22117	2.24385	2.92079	2.22217	0	0
DDB_G0267470	dicB	2.78497e-05	0.00055125	0.00764096	5.03042e-05	0.000294994	1.97503	2.4712	0	-1.52969	-1.94906	7.09209	6.09975	6.15623	1.53112	3.68132
DDB_G0291372	dimB	0.00305638	0.00284095	0.000485446	1	0.0084222	0	0.706593	1.90755	0	-0.54541	5.05433	6.01119	8.84966	0	1.10172
DDB_G0275741	dio3	1	0.000942169	0.153221	1	0.133837	0	-3.38316	-1.88904	0	0.857923	0	2.69325	0	0	0
DDB_G0289329	dmtA	0.026301	0.00393746	0.00130678	0.0220381	0.00495454	0	2.36121	3.89204	0	-0.918791	1.34884	1.90248	2.05029	0.760454	0.952231
DDB_G0293840	drcA	0.0375613	0.108341	0.000901801	1	0.0476956	0	0	1.79808	0	-1.40372	0.89092	0.403264	6.9426	0	0
DDB_G0279657	elmoE	0.00341979	0.0215787	0.435374	1	0.0976434	1.05832	0.677434	-0.676798	0	-1.01461	1.31924	1.51436	0	0	0
DDB_G0267548	elmoF	0.00442849	0.00336702	0.0137914	1	0.119199	-0.463488	1.33156	-1.15451	0	-0.916192	1.77965	4.08249	1.78396	0	0
DDB_G0284407	erg24	0.0358723	0.000528899	0.0907263	0.0166492	0.00227605	0	-3.7606	-2.49226	0	1.03931	0.934604	3.24405	0	1.17044	1.96441
DDB_G0286353	erkA	0.000710832	0.0386874	0.00150408	0.0101343	0.0727097	2.19363	0	-1.11826	-1.09919	-1.1642	0.699099	2.02912	7.27361	0	0
DDB_G0278593	exdl2B	0.00426285	0.00115216	0.0056274	1	0.0176948	0	-1.62313	-1.05245	0	0	4.36109	6.29542	3.84933	0	2.72576
DDB_G0267844	expl6	1	0.100378	0.000170495	1	1	0	2.30817	7.37294	0	0	0	0	1.23285	0	0
DDB_G0293182	expl8	1	0.0115016	2.77139e-05	1	0.0780986	0	4.84088	7.56184	0	-1.12885	0	0	4.77016	0	0
DDB_G0284519	forI	0.0807528	0.256736	0.00120836	1	1	-1.31004	-1.27261	1.88761	0	0	0	0	6.09184	0	0
DDB_G0272240	fscD	1	0.113247	0.00136947	1	1	0	0	4.05663	0	0	0	0.331992	1.75329	0	0
DDB_G0292064	fscF	0.0196252	0.00102078	0.071825	1	0.013432	-2.07734	-3.35532	-2.81823	0	0	0	2.6117	0	0	3.38564
DDB_G0284775	fut2	1	1	0.00118774	1	1	0	0	4.2589	0	0	0	0	1.7519	0	0
DDB_G0283955	gacG	0.0102148	0.00280066	0.00442417	0.00949087	0.00113689	0	0.753107	-2.88159	0	-1.6815	2.62439	5.87282	1.05736	1.76531	1.25994
DDB_G0278069	gacII	1	0.00408251	2.96029e-05	1	1	0	3.05298	5.12916	0	0	0	0.744542	10.4292	0	0
DDB_G0288755	gbfA	0.0082844	0.00294555	0.00813659	0.00587147	0.0269444	2.90957	3.06398	1.24223	-1.36908	-1.84364	0	1.15767	2.68602	0	0
DDB_G0290845	gcvH2	1	0.0728706	0.0011245	1	1	0	2.62796	4.72609	0	0	0	0	1.13821	0	0
DDB_G0269202	gdcA	1	0.00298596	0.154106	1	1	0	-3.03943	-1.88228	0	0	0	1.17337	0	0	0
DDB_G0278723	gdt1	0.224403	0.000835764	0.239765	1	1	-0.60266	-1.31071	-1.37532	0	0	0	9.02235	0	0	0
DDB_G0270666	gdt2	0.0476956	0.00358279	0.360894	0.0277487	0.0483391	0	-1.53107	-0.914928	0	0	0.573339	3.48765	0	0.3888	0.440699
DDB_G0278879	gdt9	0.0405373	0.0105164	0.00449547	0.0152015	1	1.66727	-0.934811	-2.40667	-0.928903	0	0	2.46677	1.85145	0	0
DDB_G0284329	gefA	0.206306	0.00407267	0.195367	1	0.0300008	0.708054	0.940812	-1.61242	0	-1.74524	0	4.43155	0	0	0
DDB_G0269222	gefB	0.142765	0.086946	0.00365343	1	0.0353093	0.985001	2.4496	1.45203	0	-1.61503	0	0	4.0838	0	0
DDB_G0276371	gefL	0.00131324	0.00938104	0.0024263	1	0.010456	-1.41733	-1.21717	1.75044	0	0	1.68103	2.22302	4.36532	0	4.21031
DDB_G0289665	gefQ	0.198021	1	0.0027705	1	1	-0.746821	0	1.32338	0	0	0	0	5.10933	0	0
DDB_G0291856	gerD	0.00293232	0.000771021	0.000374836	0.0107778	0.0205099	-0.599412	-3.00394	-3.1957	0	0	2.19481	3.80883	6.28031	1.61157	2.28677
DDB_G0284567	gnt14	0.000447233	0.0248354	0.0292421	0.0160862	0.0183383	-2.04318	-0.994477	0.500564	0	0	1.60417	0.909732	1.23211	1.21726	2.66163
DDB_G0268204	gnt9	1	1	0.00313651	1	1	0	0	3.00938	0	0	0	0	1.66824	0	0
DDB_G0276267	gpaB	1.86571e-05	0.000350111	0.00683664	1.57718e-05	0.000263612	2.19346	2.1978	0	-1.17997	-1.98697	7.11716	9.08086	6.32371	4.50864	3.93356
DDB_G0287031	gpaC	0.0010566	0.000349568	0.0461675	0.0110191	0.00163451	-1.13053	-3.81086	-3.35472	0	0.669612	2.76122	4.14387	0	1.5745	4.74331
DDB_G0283419	gpaI	0.0337811	0.00196408	0.0818789	1	1	0	-2.62378	-2.62429	0	0	1.01471	2.68665	0	0	0
DDB_G0276343	gpaK	1	1	0.000507254	1	1	0	0	2.30169	0	0	0	0	7.45086	0	0
DDB_G0280351	gpaL	0.0114212	0.00237672	0.0891981	3.49852e-05	0.000521447	0	-2.12964	-2.51073	0.576456	0.861672	2.41475	3.13033	0	5.35015	6.76472
DDB_G0291356	grlE	0.0790638	0.00209613	0.100861	1	0.115419	-1.32088	-3.41548	-2.36682	0	0.933285	0	1.17511	0	0	0
DDB_G0272244	grlG	0.000244049	0.000667488	0.0566235	0.000174978	0.0341028	-3.29936	-3.52199	-3.11911	1.02544	0	0.793708	3.05505	0	1.28257	1.31231
DDB_G0281211	grlL	0.000113081	0.00385666	0.179361	0.000106489	0.00241293	-2.47915	-2.45076	-1.70929	1.51512	0	2.76297	1.7981	0	0.738228	8.40603
DDB_G0283839	grlN	0.000849336	0.00245893	0.205019	1	0.0171318	2.28201	2.83764	-1.55479	0	-2.28155	0.352081	1.86035	0	0	0
DDB_G0286855	gtaD	1	0.223679	0.000390867	1	1	0	1.41675	3.45849	0	0	0	0	5.55582	0	0
DDB_G0270756	gtaG	1	0.282957	0.00469017	1	1	0	1.16291	2.05662	0	0	0	0	2.39045	0	0
DDB_G0282811	gtaK	1	0.389126	0.000663574	1	1	0	0.803624	3.98547	0	0	0	0	3.32004	0	0
DDB_G0289651	gtaO	0.000875362	0.000849453	0.00256115	0.00458457	0.00072791	-0.550726	-1.06508	-2.22509	0	-0.52993	4.69903	9.74416	3.30774	2.84071	7.49635
DDB_G0280627	gtaS	1	1	0.000615994	1	1	0	0	4.65342	0	0	0	0	2.48954	0	0
DDB_G0267854	gxcD	0.191828	0.00720503	0.00434366	1	0.06716	0.772566	2.30692	1.34274	0	-1.20358	0	0.974392	3.85946	0	0
DDB_G0293978	gxcJ	1	0.170273	0.00463373	1	0.106249	0	1.71056	1.4363	0	-0.974566	0	0	3.52223	0	0
DDB_G0277017	gxcN	1	0.0250945	0.0021469	1	0.0163275	0	3.82513	2.53727	0	-2.36821	0	0	3.10032	0	0
DDB_G0282143	hatB	0.0172123	0.00247836	0.17164	0.0147189	0.0049063	0	-3.06856	-1.74962	0	0	1.8516	1.42691	0	1.29963	6.38002
DDB_G0288975	hbx13	1	0.459101	0.000472676	1	1	0	0.573489	5.5904	0	0	0	0	1.68865	0	0
DDB_G0275173	hbx2	1	0.000551017	0.00199205	1	0.0844527	0	1.24413	1.12964	0	-1.09206	0	11.1963	6.36101	0	0
DDB_G0279267	hdaD	1	0.0502694	0.00055061	1	0.168423	0	3.00364	3.3411	0	-0.737295	0	0	4.94319	0	0
DDB_G0283813	hmgL	0.000320832	0.0153801	1	0.000426486	0.0363549	2.58936	1.48994	0	-0.845737	0	1.19869	0.935813	0	0.753821	1.1603
DDB_G0283599	limA	0.0115016	0.00176948	0.000323782	1	0.0125473	2.52555	7.65342	6.4134	0	-2.65986	0	0	1.36717	0	0
DDB_G0279909	lipA	0.00554975	0.00072388	0.000220385	1	0.0137537	0	0	-1.33462	0	0	3.8347	17.4457	15.0689	0	3.34198
DDB_G0287035	lmpB	0.0129494	0.00055944	0.0692512	0.0194643	0.0362744	-2.44515	-4.85042	-2.86495	0	0	0	1.55198	0	0.962263	1.16193
DDB_G0270152	maspS	0.122255	0.100941	0.00272132	1	0.120405	-1.08417	-2.30145	1.32567	0	0.910701	0	0	5.16018	0	0
DDB_G0268920	mef2A	0.000195983	0.000583079	1	1	0.0588756	3.20574	2.76522	0	0	-1.27154	1.18927	4.96483	0	0	0
DDB_G0290161	miox	0.0340224	0.00338806	0.00625432	1	0.0501086	0	2.69352	0.606156	0	-1.37216	1.0049	1.52092	4.51394	0	0
DDB_G0290723	mkcB	0.00573148	0.00844051	0.00476867	1	0.101826	0.765927	2.22443	0.935478	0	-0.993911	1.17466	0.834483	4.61671	0	0
DDB_G0275445	mybB	0.0112604	0.000379727	0.000768951	0.00739966	0.000359931	0	-1.24872	-1.53105	0	-0.421171	2.45168	12.3384	8.32038	2.14862	10.6519
DDB_G0267636	mybM	1	0.00653981	0.000611562	1	0.00470914	0	1.77357	2.33527	0	-0.464162	0	1.93205	6.67035	0	2.4949
DDB_G0292782	mybN	1	0.345049	0.00014621	1	1	0	0.946458	4.63517	0	0	0	0	6.13196	0	0
DDB_G0291998	naglu	9.85383e-05	0.000138181	0.0106169	0.00965173	0.00611276	4.48173	5.64291	0	-1.11042	-3.48106	0.931754	3.27303	5.1913	0	0
DDB_G0268868	nat10	0.0912893	0.0027767	1	1	0.0208317	-1.2413	-1.89517	0	0	0	0	3.27038	0	0	2.26561
DDB_G0273479	nfyC-1	1	1	0.00173942	1	1	0	0	2.52401	0	0	0	0	3.57443	0	0
DDB_G0291117	noxC	1	1	0.00250716	1	1	0	0	2.61519	0	0	0	0	2.67219	0	0
DDB_G0269160	nxnA	0.000122862	0.0155232	0.0684469	0.00265423	0.00118196	1.21871	0	-2.88943	0	-0.861217	7.07792	3.77537	0	3.81679	4.68582
DDB_G0274197	omt3	0.00258605	0.209523	0.0237303	0.0243706	0.169549	-1.32385	-1.4894	-0.852021	0.747567	0.73231	1.04185	0	1.13447	0	0
DDB_G0272114	orfR1062	1	0.361779	0.000420095	1	1	0	-0.887388	4.62002	0	0	0	0	3.32711	0	0
DDB_G0280053	osbA	0.0107778	0.00241293	0.00283543	1	0.00249336	2.60894	7.3659	3.56415	0	-4.41727	0	0	0.651821	0	0
DDB_G0275191	p2xC	1	0.00115134	0.0452023	1	1	0	-3.24945	-3.37234	0	0	0	2.56954	0	0	0
DDB_G0289121	pde4	1	0.00210269	0.0563018	1	0.00699751	0	4.18566	0	0	-3.31261	0	0.34024	1.41501	0	0
DDB_G0289145	pde7	0.0209121	0.000607713	0.0034662	1	0.0115821	2.03909	5.06716	0.959504	0	-2.75299	0	1.16841	5.43379	0	0
DDB_G0276027	pdeE	0.00185859	0.00145137	0.00025909	0.0085257	0.00248136	-0.833964	1.78613	2.81955	0	-0.385283	2.5875	5.03079	8.45191	1.94131	4.41407
DDB_G0285995	pdsA	0.00289552	0.000643449	3.33615e-05	3.68742e-07	8.04311e-05	0	0	-3.35473	-1.95869	0	5.15141	17.6498	15.2386	7.55115	18.7963
DDB_G0285845	phdA	4.45467e-05	4.19202e-05	0.00347776	1	0.00112604	5.47022	8.13311	1.74113	0	-4.96612	0.499972	1.8206	3.5579	0	0
DDB_G0288873	pich	0.000526719	0.000887246	0.000173167	0.00193035	0.000321724	-0.988148	-1.43558	1.24605	0	0	4.8522	8.25722	15.2875	4.40513	16.3384
DDB_G0277145	pkaD	0.00209121	5.76532e-05	0.000712902	0.000804311	0.000563018	0	-3.12242	-4.32361	0	0	5.8655	12.8533	2.64042	5.87015	15.2456
DDB_G0268620	pkbA	1	0.00295035	0.0545323	1	1	0	-2.69259	-3.1527	0	0	0	1.81943	0	0	0
DDB_G0280981	pkgE_ps	0.0845331	0.000344386	1	1	0.110512	1.28285	2.72081	0	0	-0.95468	0	6.97096	0	0	0
DDB_G0292736	plc	0.035068	0.00304845	0.0694925	0.0242098	0.189254	0	-2.97021	-2.85982	0	0.660987	0.958609	1.22737	0	0.640587	0
DDB_G0276919	pldG	0.0127885	0.00118422	0.0152239	1	0.0348267	2.44977	2.91191	0.769156	0	-1.62863	0	3.03426	2.25965	0	0
DDB_G0287125	proA	0.0423068	0.0036186	0.0706185	1	0.0290356	0	1.90757	0	0	0	0.730385	2.77029	0.739415	0	1.66805
DDB_G0271666	prtB	0.0156036	0.00127215	0.0317703	1	0.0363549	2.26623	1.72097	-3.88978	0	-1.59494	0	5.51262	0	0	0
DDB_G0291982	psiA	1	0.00120647	0.000785098	1	0.0036194	0	7.90291	3.2065	0	-4.19036	0	0	4.27149	0	0
DDB_G0289393	psiH	0.0144776	0.00115195	0.0271857	0.0155232	0.0025738	0	-2.99076	-4.1199	0	0	2.11582	2.95757	0	1.2466	8.23061
DDB_G0288919	psiI	0.0375613	0.000979173	0.00639204	1	0.0189013	1.69852	4.26542	2.09482	0	-2.17527	0	1.33085	1.64951	0	0
DDB_G0292014	psiK	3.03339e-05	2.09601e-06	6.20587e-05	1	0.00184992	5.5138	9.61356	5.08293	0	-4.66248	0.737451	5.17147	7.89757	0	0
DDB_G0274441	psiL	0.0575082	0.000317895	0.0437545	0.0072388	0.0025621	0	-4.44635	-3.41761	0	1.32122	0.309078	3.16617	0	2.16549	0.563552
DDB_G0284759	psiM	0.00691708	7.11867e-05	0.000573187	1	0.00386069	3.18008	7.40294	4.06115	0	-4.03576	0	2.38708	3.53117	0	0
DDB_G0293286	psiR	1	0.0410721	0.00323732	1	1	0	0.864616	3.09824	0	0	0	0.364299	1.42491	0	0
DDB_G0275753	psmD9	0.0160058	0.00121275	0.00710425	1	0.000472954	0	1.58791	-1.62669	0	0.621364	1.91889	6.18571	2.30483	0	8.52304
DDB_G0276869	psvA	1	0.339017	3.32774e-05	1	1	0	0.970162	8.69906	0	0	0	0	1.58734	0	0
DDB_G0271632	pus7	0.0023603	0.0239573	1	0.013432	0.0297595	-1.30186	-1.29989	0	0	0	1.23574	0.589305	0	1.40434	1.59589
DDB_G0289119	pXi	0.0116847	0.0120802	0.00122095	1	1	0.559156	2.0948	3.72824	0	0	0.487872	0.508356	2.43237	0	0
DDB_G0277897	racI	1	0.00360693	0.0715033	1	0.0198665	0	2.52535	0	0	-2.13321	0	1.78474	0.685522	0	0
DDB_G0292816	racL	0.0590364	0.00135635	0.00184594	1	0.0152015	0	4.35928	2.5024	0	-2.41698	0.172782	0.802486	3.51559	0	0
DDB_G0270340	rapC	0.000206806	0.00304892	0.00838171	4.22307e-05	0.00538888	-1.96172	-2.02917	-2.22562	1.07693	0	2.90824	2.85127	0.513594	3.12272	6.10835
DDB_G0271734	rapgap1	0.0582321	0.0189963	0.000303572	1	0.199952	0	1.20242	1.7497	0	-0.629302	0.268737	0.998713	11.2475	0	0
DDB_G0282247	rapgapB	0.00908872	0.00329768	0.00152161	1	0.00860613	2.817	6.71662	3.78672	0	-3.14412	0	0	1.94113	0	0
DDB_G0292996	rasD	1	0.221025	0.00121785	1	0.145419	0	1.43218	3.88533	0	-0.813081	0	0	2.23522	0	0
DDB_G0284331	regA	0.000912928	0.035631	0.150647	0.000166917	0.00298534	2.05387	0	-1.9103	-1.22134	-1.11057	0.636289	2.192	0	0.796849	1.1485
DDB_G0283389	rhgA	0.172686	0.003237	1	1	0.000638118	-0.852737	-1.56443	0	0	1.6658	0	3.62246	0	0	2.49644
DDB_G0276149	rliC	1	0.00136887	1	1	0.0489021	0	3.32979	0	0	-1.38473	0	2.11579	0	0	0
DDB_G0277871	rsc12	1	1	0.000157686	1	1	0	0	4.91942	0	0	0	0	5.38842	0	0
DDB_G0283547	rsmA	1.94075e-05	0.0023325	0.00180629	1.27313e-05	4.96055e-05	2.72125	0	-2.92624	-2.05559	-2.01446	5.87266	11.06	2.94432	1.70087	9.11655
DDB_G0273099	rsmE-1	1	1	0.0044043	1	1	0	0	2.60496	0	0	0	0	1.54837	0	0
DDB_G0279305	rsmJ	1	1	0.000506865	1	1	0	0	4.39944	0	0	0	0	3.25738	0	0
DDB_G0278217	rsmK	0.0558192	0.104721	0.00124001	1	1	0	0	4.20262	0	0	0.349807	0.464994	1.75202	0	0
DDB_G0284859	samkB	0.0254162	0.00353313	0.0575082	1	0.00254193	-1.92286	-3.12745	-3.10572	0	0.5747	0	0.823923	0	0	3.81182
DDB_G0288195	sibC	0.000660942	0.0277487	0.00135907	0.0100539	0.000775679	1.22791	0	-3.79001	0	-1.00213	3.20344	2.64223	2.16925	1.6833	5.00311
DDB_G0289885	sigF	1	0.0157787	0.00277954	1	0.115338	0	1.42926	2.33085	0	-0.933495	0	0.978828	2.96937	0	0
DDB_G0276757	sigH	1	0.0021707	0.0058446	1	1	0	2.33733	2.1136	0	0	0	3.00322	1.80554	0	0
DDB_G0288907	smtA	0.0421459	0.00129883	0.0564626	1	1	0	-3.74073	-3.12423	0	0	0.73474	1.59813	0	0	0
DDB_G0282993	sodC	1	0.000281124	0.0193839	1	1	0	-3.51399	-4.56804	0	0	0	5.08507	0	0	0
DDB_G0284013	spc25	0.00197945	0.0193341	0.130298	0.0170514	0.0225207	-1.23552	-1.03581	2.06989	0	0	1.61024	1.1936	0	1.1431	2.11674
DDB_G0281387	srfA	0.000219402	0.000457777	0.000286455	1	0.0194643	3.18303	5.86025	4.03344	0	-2.15575	1.07823	0.928466	5.4451	0	0
DDB_G0282835	srfB	0.00281574	0.0118234	0.00873298	0.0131103	0.0179361	0.669087	0	-1.69218	0	0	2.18485	4.43058	1.75681	1.41835	2.6823
DDB_G0283483	srfD	0.000135529	0.00731923	0.254645	0.000402156	0.00176948	-0.871376	0	-1.30994	0	0	7.38957	5.73701	0	6.73915	9.80786
DDB_G0277147	stkA	0.0546932	0.0437563	5.24002e-05	1	1	0	0.69475	3.17234	0	0	0.375003	0.492025	14.9739	0	0
DDB_G0269364	stlA	0.00012915	0.000162324	0.0386874	0.00201078	0.00281509	-1.91149	-4.64918	-3.58812	0	0	4.11548	4.35033	0	4.29096	7.81701
DDB_G0287505	talB	1	0.00529686	0.00398273	1	1	0	2.42872	2.45803	0	0	0	1.21385	2.00624	0	0
DDB_G0291514	tgrA4	1	0.245234	0.000195045	1	1	0	1.32197	5.99224	0	0	0	0	2.94626	0	0
DDB_G0288711	tgrM1	1	0.274592	4.57499e-05	1	1	0	1.19171	7.4053	0	0	0	0	3.82117	0	0
DDB_G0268304	tgrO3	1	0.0325746	0.000328976	1	1	0	3.46947	6.43558	0	0	0	0	1.27274	0	0
DDB_G0268284	tgrO4	1	1	0.000154561	1	1	0	0	6.50395	0	0	0	0	2.76083	0	0
DDB_G0275745	tgrR1	0.0025738	0.000181298	0.0460066	1	0.00530845	4.60033	6.24777	0	0	-3.67506	0	2.05319	1.84828	0	0
DDB_G0277627	tgrR2	1	0.00731923	8.18608e-05	1	1	0	5.5881	7.34815	0	0	0	0	2.95581	0	0
DDB_G0289207	tmcB	0.0162471	0.00170611	0.0596799	0.0193839	0.00178365	0	-2.64711	-3.06418	0	0.291229	1.9059	2.86916	0	0.96327	5.35011
DDB_G0289253	tmcC	0.0312073	0.0029343	0.0735945	1	0.00412088	0	-2.68551	-2.78316	0	0.776663	1.10177	1.82731	0	0	1.85134
DDB_G0304961	tmem184E	1	1	0.00315372	1	1	0	0	1.85754	0	0	0	0	3.55018	0	0
DDB_G0292436	triA	0.0304834	0.013432	0.00269719	1	0.0182579	1.80987	4.63349	3.57586	0	-2.23266	0	0	0.811006	0	0
DDB_G0294489	trxC	1	0.00160642	0.0394917	1	1	0	1.50773	0	0	0	0	5.45328	2.17619	0	0
DDB_G0269872	tspB	1	0.0343441	0.000710625	1	0.0188209	0	3.40472	5.44395	0	-2.17529	0	0	1.0727	0	0
DDB_G0277083	uduD1	0.000321724	0.000159141	0.0112604	0.000884742	0.00933001	6.26554	4.43373	-5.4291	-2.32899	-3.06298	0	4.84081	0	0	0
DDB_G0283125	uduD2	0.0023325	3.91255e-05	0.00282757	1	0.00353897	4.88662	8.00966	-3.53003	0	-4.19474	0	2.22663	0.713646	0	0
DDB_G0277097	uduF	0.00039612	0.0324942	0.000862682	1	0.0337811	3.15332	0	-4.29941	0	0	0.357026	2.34038	2.35188	0	1.33129
DDB_G0288557	vilA	1	0.285209	0.00458987	1	0.250784	0	1.15466	2.51873	0	-0.40137	0	0	1.58475	0	0
DDB_G0281499	vinB	1	0.00497688	0.00085587	1	0.253358	0	0.843723	1.90003	0	-0.378575	0	4.22638	6.81741	0	0
DDB_G0268144	vwkA	0.0299204	0.00320634	0.0614494	1	0.00293298	0	-1.75303	-3.02987	0	0.664174	1.15472	3.25123	0	0	2.98271
DDB_G0291075	warA	1	0.0896003	0.0014852	1	0.114775	0	2.41594	3.01919	0	-0.936466	0	0	3.19425	0	0
DDB_G0287273	wdr5	0.205984	0.0428698	0.00328892	1	0.17534	-0.708901	-3.15633	-2.26204	0	0.710226	0	0	2.69458	0	0
DDB_G0291978	xacA	0.00130812	0.00421271	0.0072388	1	0.0919328	0.568124	2.31577	0	0	-1.0495	3.73799	1.85256	6.25859	0	0
DDB_G0285391	xacC	1	0.00375591	0.216521	1	1	0	-1.8554	-1.48646	0	0	0	2.78667	0	0	0
DDB_G0280047	yelA	0.00031466	0.00146444	0.00670604	0.0025738	0.0123864	3.26366	3.3771	0.820084	-1.7371	-2.69132	0.478619	1.91848	3.92868	0	0

## Sheet: direct target genes
dictyBase Gene ID	Gene Name
DDB_G0291255	29C
DDB_G0272795	3B-1
DDB_G0267438	abcA2
DDB_G0293436	abcA3
DDB_G0291714	abcB3
DDB_G0269206	abcG21
DDB_G0287461	abcG3
DDB_G0289655	abcG7
DDB_G0293450	abcG9
DDB_G0281545	acaA
DDB_G0274395	adcB
DDB_G0286241	aifD
DDB_G0286229	alyL
DDB_G0286233	anapc6
DDB_G0286651	aplB
DDB_G0281663	aprA
DDB_G0267378	aqpA
DDB_G0289069	arrD
DDB_G0275515	asnB
DDB_G0277681	bzpH
DDB_G0275439	cad2
DDB_G0285793	cadA
DDB_G0273397	carA-1
DDB_G0277829	carC
DDB_G0276759	cbpA
DDB_G0283613	cbpC
DDB_G0283153	cbpD1
DDB_G0283083	cbpD2
DDB_G0274099	cbpE
DDB_G0283609	cbpG
DDB_G0277493	cct6
DDB_G0290261	cfrC
DDB_G0287229	chdh
DDB_G0288245	cigA
DDB_G0288131	cmbB
DDB_G0288307	cnrM
DDB_G0287969	cnrN
DDB_G0292696	colA
DDB_G0290293	colA_ps2
DDB_G0281507	colC
DDB_G0283345	comD
DDB_G0280547	comH
DDB_G0283149	cotD
DDB_G0279799	cprB
DDB_G0289073	csaA
DDB_G0279411	ctsD
DDB_G0284465	cudA
DDB_G0289883	cupG
DDB_G0273045	cyp508A1-1
DDB_G0285161	dagA
DDB_G0270296	dcd1A
DDB_G0269124	dcsA
DDB_G0279927	Dd5P1
DDB_G0267566	DDB_G0267566
DDB_G0267744	DDB_G0267744
DDB_G0267786	DDB_G0267786
DDB_G0267816	DDB_G0267816
DDB_G0267852	DDB_G0267852
DDB_G0267888	DDB_G0267888
DDB_G0267898	DDB_G0267898
DDB_G0268076	DDB_G0268076
DDB_G0268090	DDB_G0268090
DDB_G0268146	DDB_G0268146
DDB_G0268158	DDB_G0268158
DDB_G0268222	DDB_G0268222
DDB_G0268278	DDB_G0268278
DDB_G0268316	DDB_G0268316
DDB_G0268420	DDB_G0268420
DDB_G0268462	DDB_G0268462
DDB_G0268486	DDB_G0268486_ps
DDB_G0268506	DDB_G0268506
DDB_G0268644	DDB_G0268644
DDB_G0268656	DDB_G0268656
DDB_G0268754	DDB_G0268754
DDB_G0268848	DDB_G0268848
DDB_G0268862	DDB_G0268862
DDB_G0269564	DDB_G0269564
DDB_G0269566	DDB_G0269566
DDB_G0269572	DDB_G0269572
DDB_G0269794	DDB_G0269794
DDB_G0269850	DDB_G0269850
DDB_G0269892	DDB_G0269892
DDB_G0269970	DDB_G0269970
DDB_G0269978	DDB_G0269978
DDB_G0270088	DDB_G0270088
DDB_G0270090	DDB_G0270090
DDB_G0270146	DDB_G0270146
DDB_G0270154	DDB_G0270154
DDB_G0270190	DDB_G0270190
DDB_G0270222	DDB_G0270222
DDB_G0270268	DDB_G0270268
DDB_G0270426	DDB_G0270426
DDB_G0270524	DDB_G0270524
DDB_G0270566	DDB_G0270566
DDB_G0270610	DDB_G0270610
DDB_G0270750	DDB_G0270750
DDB_G0270774	DDB_G0270774
DDB_G0270786	DDB_G0270786
DDB_G0270858	DDB_G0270858
DDB_G0271162	DDB_G0271162
DDB_G0271274	DDB_G0271274
DDB_G0271402	DDB_G0271402
DDB_G0271592	DDB_G0271592
DDB_G0271700	DDB_G0271700
DDB_G0271714	DDB_G0271714
DDB_G0271716	DDB_G0271716
DDB_G0271718	DDB_G0271718
DDB_G0271770	DDB_G0271770
DDB_G0271784	DDB_G0271784
DDB_G0271818	DDB_G0271818
DDB_G0271850	DDB_G0271850
DDB_G0271860	DDB_G0271860
DDB_G0271872	DDB_G0271872
DDB_G0271936	DDB_G0271936
DDB_G0271994	DDB_G0271994
DDB_G0272074	DDB_G0272074
DDB_G0272188	DDB_G0272188
DDB_G0272264	DDB_G0272264
DDB_G0272280	DDB_G0272280
DDB_G0272316	DDB_G0272316
DDB_G0272364	DDB_G0272364
DDB_G0272396	DDB_G0272396
DDB_G0272492	DDB_G0272492
DDB_G0272518	DDB_G0272518
DDB_G0272626	DDB_G0272626
DDB_G0272785	DDB_G0272785
DDB_G0272793	DDB_G0272793
DDB_G0272809	DDB_G0272809
DDB_G0272849	DDB_G0272849
DDB_G0272855	DDB_G0272855
DDB_G0272975	DDB_G0272975
DDB_G0273017	DDB_G0273017
DDB_G0273033	DDB_G0273033
DDB_G0273049	DDB_G0273049
DDB_G0273079	DDB_G0273079
DDB_G0273153	DDB_G0273153
DDB_G0273181	DDB_G0273181
DDB_G0273205	DDB_G0273205
DDB_G0273221	DDB_G0273221
DDB_G0273247	DDB_G0273247
DDB_G0273311	DDB_G0273311
DDB_G0273379	DDB_G0273379
DDB_G0273431	DDB_G0273431
DDB_G0274163	DDB_G0274163
DDB_G0274187	DDB_G0274187
DDB_G0274199	DDB_G0274199
DDB_G0274205	DDB_G0274205
DDB_G0274237	DDB_G0274237
DDB_G0274255	DDB_G0274255
DDB_G0274305	DDB_G0274305
DDB_G0274341	DDB_G0274341
DDB_G0274385	DDB_G0274385
DDB_G0274485	DDB_G0274485
DDB_G0274547	DDB_G0274547
DDB_G0274675	DDB_G0274675
DDB_G0274735	DDB_G0274735
DDB_G0274801	DDB_G0274801
DDB_G0274899	DDB_G0274899
DDB_G0275063	DDB_G0275063
DDB_G0275117	DDB_G0275117
DDB_G0275171	DDB_G0275171
DDB_G0275179	DDB_G0275179
DDB_G0275233	DDB_G0275233
DDB_G0275253	DDB_G0275253
DDB_G0275275	DDB_G0275275
DDB_G0275357	DDB_G0275357
DDB_G0275419	DDB_G0275419
DDB_G0275423	DDB_G0275423
DDB_G0275551	DDB_G0275551
DDB_G0275843	DDB_G0275843
DDB_G0276031	DDB_G0276031
DDB_G0276125	DDB_G0276125
DDB_G0276127	DDB_G0276127
DDB_G0276147	DDB_G0276147
DDB_G0276215	DDB_G0276215
DDB_G0276263	DDB_G0276263
DDB_G0276277	DDB_G0276277
DDB_G0276407	DDB_G0276407
DDB_G0276545	DDB_G0276545
DDB_G0276563	DDB_G0276563
DDB_G0276613	DDB_G0276613
DDB_G0276661	DDB_G0276661
DDB_G0276707	DDB_G0276707
DDB_G0276777	DDB_G0276777
DDB_G0276907	DDB_G0276907
DDB_G0276969	DDB_G0276969
DDB_G0277111	DDB_G0277111
DDB_G0277165	DDB_G0277165
DDB_G0277325	DDB_G0277325
DDB_G0277333	DDB_G0277333
DDB_G0277395	DDB_G0277395
DDB_G0277495	DDB_G0277495
DDB_G0277567	DDB_G0277567
DDB_G0277569	DDB_G0277569
DDB_G0277667	DDB_G0277667
DDB_G0277895	DDB_G0277895
DDB_G0278003	DDB_G0278003
DDB_G0278065	DDB_G0278065
DDB_G0278067	DDB_G0278067
DDB_G0278193	DDB_G0278193
DDB_G0278197	DDB_G0278197
DDB_G0278213	DDB_G0278213
DDB_G0278215	DDB_G0278215
DDB_G0278219	DDB_G0278219
DDB_G0278393	DDB_G0278393
DDB_G0278405	DDB_G0278405
DDB_G0278613	DDB_G0278613
DDB_G0278629	DDB_G0278629
DDB_G0278787	DDB_G0278787
DDB_G0278897	DDB_G0278897
DDB_G0278995	DDB_G0278995
DDB_G0279041	DDB_G0279041
DDB_G0279051	DDB_G0279051
DDB_G0279243	DDB_G0279243
DDB_G0279247	DDB_G0279247
DDB_G0279337	DDB_G0279337
DDB_G0279369	DDB_G0279369
DDB_G0279431	DDB_G0279431
DDB_G0279455	DDB_G0279455
DDB_G0279575	DDB_G0279575
DDB_G0279615	DDB_G0279615
DDB_G0279617	DDB_G0279617
DDB_G0279671	DDB_G0279671
DDB_G0279719	DDB_G0279719
DDB_G0279747	DDB_G0279747
DDB_G0279811	DDB_G0279811
DDB_G0279815	DDB_G0279815
DDB_G0279949	DDB_G0279949
DDB_G0279985	DDB_G0279985
DDB_G0280007	DDB_G0280007
DDB_G0280067	DDB_G0280067
DDB_G0280101	DDB_G0280101_ps
DDB_G0280103	DDB_G0280103
DDB_G0280117	DDB_G0280117
DDB_G0280491	DDB_G0280491
DDB_G0280557	DDB_G0280557
DDB_G0280559	DDB_G0280559
DDB_G0280581	DDB_G0280581
DDB_G0280643	DDB_G0280643
DDB_G0280717	DDB_G0280717
DDB_G0280855	DDB_G0280855
DDB_G0280857	DDB_G0280857
DDB_G0280859	DDB_G0280859
DDB_G0280939	DDB_G0280939
DDB_G0280957	DDB_G0280957
DDB_G0281021	DDB_G0281021
DDB_G0281143	DDB_G0281143
DDB_G0281173	DDB_G0281173
DDB_G0281401	DDB_G0281401
DDB_G0281413	DDB_G0281413
DDB_G0281443	DDB_G0281443
DDB_G0281497	DDB_G0281497
DDB_G0281523	DDB_G0281523
DDB_G0281609	DDB_G0281609
DDB_G0281611	DDB_G0281611
DDB_G0281673	DDB_G0281673
DDB_G0281735	DDB_G0281735
DDB_G0281967	DDB_G0281967
DDB_G0281971	DDB_G0281971
DDB_G0282077	DDB_G0282077
DDB_G0282225	DDB_G0282225
DDB_G0282257	DDB_G0282257
DDB_G0282325	DDB_G0282325
DDB_G0282487	DDB_G0282487
DDB_G0282583	DDB_G0282583
DDB_G0282587	DDB_G0282587
DDB_G0282639	DDB_G0282639
DDB_G0282647	DDB_G0282647
DDB_G0282685	DDB_G0282685
DDB_G0282815	DDB_G0282815
DDB_G0282821	DDB_G0282821
DDB_G0282833	DDB_G0282833
DDB_G0282865	DDB_G0282865
DDB_G0283303	DDB_G0283303
DDB_G0283373	DDB_G0283373
DDB_G0283451	DDB_G0283451
DDB_G0283481	DDB_G0283481
DDB_G0283555	DDB_G0283555
DDB_G0283791	DDB_G0283791
DDB_G0283887	DDB_G0283887
DDB_G0284011	DDB_G0284011
DDB_G0284025	DDB_G0284025
DDB_G0284061	DDB_G0284061
DDB_G0284063	DDB_G0284063
DDB_G0284251	DDB_G0284251
DDB_G0284441	DDB_G0284441
DDB_G0284521	DDB_G0284521
DDB_G0284523	DDB_G0284523
DDB_G0284537	DDB_G0284537
DDB_G0284539	DDB_G0284539
DDB_G0284559	DDB_G0284559
DDB_G0284561	DDB_G0284561
DDB_G0284619	DDB_G0284619
DDB_G0284671	DDB_G0284671
DDB_G0284691	DDB_G0284691
DDB_G0284741	DDB_G0284741
DDB_G0284781	DDB_G0284781
DDB_G0284821	DDB_G0284821
DDB_G0284885	DDB_G0284885
DDB_G0284925	DDB_G0284925
DDB_G0285081	DDB_G0285081
DDB_G0285167	DDB_G0285167
DDB_G0285187	DDB_G0285187
DDB_G0285203	DDB_G0285203
DDB_G0285355	DDB_G0285355
DDB_G0285469	DDB_G0285469
DDB_G0285563	DDB_G0285563
DDB_G0285617	DDB_G0285617
DDB_G0285791	DDB_G0285791
DDB_G0285861	DDB_G0285861
DDB_G0285863	DDB_G0285863
DDB_G0285973	DDB_G0285973
DDB_G0285989	DDB_G0285989
DDB_G0286021	DDB_G0286021
DDB_G0286025	DDB_G0286025
DDB_G0286061	DDB_G0286061
DDB_G0286129	DDB_G0286129
DDB_G0286143	DDB_G0286143
DDB_G0286175	DDB_G0286175
DDB_G0286351	DDB_G0286351
DDB_G0286381	DDB_G0286381
DDB_G0286387	DDB_G0286387
DDB_G0286413	DDB_G0286413
DDB_G0286467	DDB_G0286467
DDB_G0286533	DDB_G0286533
DDB_G0286649	DDB_G0286649
DDB_G0286817	DDB_G0286817
DDB_G0287047	DDB_G0287047
DDB_G0287075	DDB_G0287075
DDB_G0287085	DDB_G0287085
DDB_G0287113	DDB_G0287113
DDB_G0287315	DDB_G0287315
DDB_G0287317	DDB_G0287317
DDB_G0287319	DDB_G0287319
DDB_G0287529	DDB_G0287529
DDB_G0287695	DDB_G0287695
DDB_G0287837	DDB_G0287837
DDB_G0287873	DDB_G0287873
DDB_G0287875	DDB_G0287875
DDB_G0287985	DDB_G0287985
DDB_G0288043	DDB_G0288043
DDB_G0288055	DDB_G0288055
DDB_G0288069	DDB_G0288069
DDB_G0288231	DDB_G0288231
DDB_G0288235	DDB_G0288235
DDB_G0288467	DDB_G0288467
DDB_G0288537	DDB_G0288537
DDB_G0288563	DDB_G0288563
DDB_G0288713	DDB_G0288713
DDB_G0288751	DDB_G0288751
DDB_G0288763	DDB_G0288763
DDB_G0288813	DDB_G0288813
DDB_G0288869	DDB_G0288869
DDB_G0288871	DDB_G0288871
DDB_G0288967	DDB_G0288967
DDB_G0289007	DDB_G0289007
DDB_G0289051	DDB_G0289051
DDB_G0289057	DDB_G0289057
DDB_G0289093	DDB_G0289093
DDB_G0289205	DDB_G0289205
DDB_G0289267	DDB_G0289267
DDB_G0289311	DDB_G0289311
DDB_G0289381	DDB_G0289381
DDB_G0289517	DDB_G0289517
DDB_G0289551	DDB_G0289551
DDB_G0289577	DDB_G0289577
DDB_G0289767	DDB_G0289767
DDB_G0289887	DDB_G0289887
DDB_G0289945	DDB_G0289945
DDB_G0289947	DDB_G0289947
DDB_G0290073	DDB_G0290073
DDB_G0290153	DDB_G0290153
DDB_G0290283	DDB_G0290283
DDB_G0290333	DDB_G0290333
DDB_G0290341	DDB_G0290341
DDB_G0290371	DDB_G0290371
DDB_G0290633	DDB_G0290633
DDB_G0290847	DDB_G0290847
DDB_G0290855	DDB_G0290855
DDB_G0290859	DDB_G0290859
DDB_G0290885	DDB_G0290885
DDB_G0291301	DDB_G0291301
DDB_G0291382	DDB_G0291382
DDB_G0291492	DDB_G0291492
DDB_G0291516	DDB_G0291516
DDB_G0291522	DDB_G0291522
DDB_G0291608	DDB_G0291608
DDB_G0291664	DDB_G0291664
DDB_G0291716	DDB_G0291716
DDB_G0291818	DDB_G0291818
DDB_G0292520	DDB_G0292520
DDB_G0292526	DDB_G0292526
DDB_G0292776	DDB_G0292776
DDB_G0292852	DDB_G0292852
DDB_G0292890	DDB_G0292890
DDB_G0292968	DDB_G0292968
DDB_G0293066	DDB_G0293066
DDB_G0293102	DDB_G0293102
DDB_G0293116	DDB_G0293116
DDB_G0293156	DDB_G0293156_ps
DDB_G0293216	DDB_G0293216
DDB_G0293366	DDB_G0293366
DDB_G0293492	DDB_G0293492
DDB_G0293616	DDB_G0293616
DDB_G0293708	DDB_G0293708
DDB_G0293724	DDB_G0293724
DDB_G0293728	DDB_G0293728
DDB_G0293814	DDB_G0293814
DDB_G0295483	DDB_G0295483
DDB_G0295785	DDB_G0295785
DDB_G0295849	DDB_G0295849
DDB_G0305367	DDB_G0305367
DDB_G0348373	DDB_G0348373
DDB_G0274191	dhkC
DDB_G0291253	dia2
DDB_G0267470	dicB
DDB_G0291372	dimB
DDB_G0275741	dio3
DDB_G0289329	dmtA
DDB_G0293840	drcA
DDB_G0279657	elmoE
DDB_G0267548	elmoF
DDB_G0284407	erg24
DDB_G0286353	erkA
DDB_G0278593	exdl2B
DDB_G0267844	expl6
DDB_G0293182	expl8
DDB_G0284519	forI
DDB_G0272240	fscD
DDB_G0292064	fscF
DDB_G0284775	fut2
DDB_G0283955	gacG
DDB_G0278069	gacII
DDB_G0288755	gbfA
DDB_G0290845	gcvH2
DDB_G0269202	gdcA
DDB_G0278723	gdt1
DDB_G0270666	gdt2
DDB_G0278879	gdt9
DDB_G0284329	gefA
DDB_G0269222	gefB
DDB_G0276371	gefL
DDB_G0289665	gefQ
DDB_G0291856	gerD
DDB_G0284567	gnt14
DDB_G0268204	gnt9
DDB_G0276267	gpaB
DDB_G0287031	gpaC
DDB_G0283419	gpaI
DDB_G0276343	gpaK
DDB_G0280351	gpaL
DDB_G0291356	grlE
DDB_G0272244	grlG
DDB_G0281211	grlL
DDB_G0283839	grlN
DDB_G0286855	gtaD
DDB_G0270756	gtaG
DDB_G0282811	gtaK
DDB_G0289651	gtaO
DDB_G0280627	gtaS
DDB_G0267854	gxcD
DDB_G0293978	gxcJ
DDB_G0277017	gxcN
DDB_G0282143	hatB
DDB_G0288975	hbx13
DDB_G0275173	hbx2
DDB_G0279267	hdaD
DDB_G0283813	hmgL
DDB_G0283599	limA
DDB_G0279909	lipA
DDB_G0287035	lmpB
DDB_G0270152	maspS
DDB_G0268920	mef2A
DDB_G0290161	miox
DDB_G0290723	mkcB
DDB_G0275445	mybB
DDB_G0267636	mybM
DDB_G0292782	mybN
DDB_G0291998	naglu
DDB_G0268868	nat10
DDB_G0273479	nfyC-1
DDB_G0291117	noxC
DDB_G0269160	nxnA
DDB_G0274197	omt3
DDB_G0272114	orfR1062
DDB_G0280053	osbA
DDB_G0275191	p2xC
DDB_G0289121	pde4
DDB_G0289145	pde7
DDB_G0276027	pdeE
DDB_G0285995	pdsA
DDB_G0285845	phdA
DDB_G0288873	pich
DDB_G0277145	pkaD
DDB_G0268620	pkbA
DDB_G0280981	pkgE_ps
DDB_G0292736	plc
DDB_G0276919	pldG
DDB_G0287125	proA
DDB_G0271666	prtB
DDB_G0291982	psiA
DDB_G0289393	psiH
DDB_G0288919	psiI
DDB_G0292014	psiK
DDB_G0274441	psiL
DDB_G0284759	psiM
DDB_G0293286	psiR
DDB_G0275753	psmD9
DDB_G0276869	psvA
DDB_G0271632	pus7
DDB_G0289119	pXi
DDB_G0277897	racI
DDB_G0292816	racL
DDB_G0270340	rapC
DDB_G0271734	rapgap1
DDB_G0282247	rapgapB
DDB_G0292996	rasD
DDB_G0284331	regA
DDB_G0283389	rhgA
DDB_G0276149	rliC
DDB_G0277871	rsc12
DDB_G0283547	rsmA
DDB_G0273099	rsmE-1
DDB_G0279305	rsmJ
DDB_G0278217	rsmK
DDB_G0284859	samkB
DDB_G0288195	sibC
DDB_G0289885	sigF
DDB_G0276757	sigH
DDB_G0288907	smtA
DDB_G0282993	sodC
DDB_G0284013	spc25
DDB_G0281387	srfA
DDB_G0282835	srfB
DDB_G0283483	srfD
DDB_G0277147	stkA
DDB_G0269364	stlA
DDB_G0287505	talB
DDB_G0291514	tgrA4
DDB_G0288711	tgrM1
DDB_G0268304	tgrO3
DDB_G0268284	tgrO4
DDB_G0275745	tgrR1
DDB_G0277627	tgrR2
DDB_G0289207	tmcB
DDB_G0289253	tmcC
DDB_G0304961	tmem184E
DDB_G0292436	triA
DDB_G0294489	trxC
DDB_G0269872	tspB
DDB_G0277083	uduD1
DDB_G0283125	uduD2
DDB_G0277097	uduF
DDB_G0288557	vilA
DDB_G0281499	vinB
DDB_G0268144	vwkA
DDB_G0291075	warA
DDB_G0287273	wdr5
DDB_G0291978	xacA
DDB_G0285391	xacC
DDB_G0280047	yelA
DDB_G0277589	gtaC
DDB_G0291388	DDB_G0291388
DDB_G0284255	DDB_G0284255
DDB_G0280603	rliD
DDB_G0283645	DDB_G0283645
DDB_G0287111	DDB_G0287111
DDB_G0274183	DDB_G0274183
DDB_G0283611	cbpF
DDB_G0272827	cbpI
DDB_G0267456	cbp2
DDB_G0284023	bzpL
DDB_G0278385	DDB_G0278385
DDB_G0268310	DDB_G0268310
DDB_G0284511	DDB_G0284511
DDB_G0274137	act14
DDB_G0277873	sqpA
DDB_G0277863	pdiA
DDB_G0274597	ctnA
DDB_G0282423	ponD
DDB_G0272628	DDB_G0272628
DDB_G0280605	DDB_G0280605
DDB_G0274993	bzpJ
DDB_G0286015	gmsA
DDB_G0277227	DDB_G0277227
DDB_G0287057	gtaN
DDB_G0285619	DDB_G0285619
DDB_G0280271	DDB_G0280271
DDB_G0270070	DDB_G0270070
DDB_G0284043	aplA
DDB_G0284103	mybZ
DDB_G0293276	DDB_G0293276
DDB_G0286163	DDB_G0286163
DDB_G0295731	DDB_G0295731
DDB_G0284353	osbI
DDB_G0284807	DDB_G0284807
DDB_G0291938	DDB_G0291938
DDB_G0293586	DDB_G0293586
DDB_G0286355	mhcA
DDB_G0280141	DDB_G0280141
DDB_G0285511	DDB_G0285511
DDB_G0270808	scy2
DDB_G0268014	gtf2h1
DDB_G0278971	dimA
DDB_G0290225	DDB_G0290225
DDB_G0288999	DDB_G0288999_ps
DDB_G0279665	DDB_G0279665
DDB_G0268012	DDB_G0268012
DDB_G0267692	DDB_G0267692
DDB_G0267432	abcG15
DDB_G0277631	DDB_G0277631
DDB_G0287403	DDB_G0287403
DDB_G0282141	hatA
DDB_G0284527	DDB_G0284527
DDB_G0274423	DDB_G0274423
DDB_G0283065	DDB_G0283065
DDB_G0271552	DDB_G0271552
DDB_G0280349	DDB_G0280349
DDB_G0283485	DDB_G0283485
DDB_G0270436	DDB_G0270436
DDB_G0284031	DDB_G0284031
DDB_G0282653	DDB_G0282653
DDB_G0285621	DDB_G0285621
DDB_G0293202	DDB_G0293202
DDB_G0271086	DDB_G0271086
DDB_G0279567	DDB_G0279567
DDB_G0268480	cdk10
DDB_G0268502	DDB_G0268502
DDB_G0277153	DDB_G0277153
DDB_G0271858	gmppA
DDB_G0286863	DDB_G0286863_RTE
DDB_G0292150	ak1
DDB_G0274425	DDB_G0274425
DDB_G0288879	act11
DDB_G0268186	DDB_G0268186
DDB_G0279973	DDB_G0279973
DDB_G0283063	DDB_G0283063
DDB_G0289815	cupB
DDB_G0279673	DDB_G0279673
DDB_G0269204	dhkE
DDB_G0292330	DDB_G0292330
DDB_G0283847	DDB_G0283847
DDB_G0289581	DDB_G0289581
DDB_G0292288	DDB_G0292288
DDB_G0283855	DDB_G0283855
DDB_G0285637	glb2
DDB_G0271350	DDB_G0271350
DDB_G0272632	DDB_G0272632
DDB_G0268504	DDB_G0268504
DDB_G0284291	gatC
DDB_G0275649	DDB_G0275649
DDB_G0292550	DDB_G0292550
DDB_G0268904	DDB_G0268904
DDB_G0277311	DDB_G0277311
DDB_G0293570	DDB_G0293570
DDB_G0276129	cdc123
DDB_G0270978	DDB_G0270978
DDB_G0267638	DDB_G0267638
DDB_G0291201	ctrC
DDB_G0268270	DDB_G0268270
DDB_G0289157	cmfB
DDB_G0272562	csbB
DDB_G0271920	DDB_G0271920
DDB_G0284293	hbx10
DDB_G0274275	DDB_G0274275
DDB_G0272520	act15
DDB_G0293166	DDB_G0293166
DDB_G0281135	DDB_G0281135
DDB_G0282927	dhkL
DDB_G0274607	gefM
DDB_G0288191	DDB_G0288191
DDB_G0272306	fscE
DDB_G0289327	sevA
DDB_G0281181	DDB_G0281181
DDB_G0273105	DDB_G0273105
DDB_G0287061	DDB_G0287061
DDB_G0288193	DDB_G0288193
DDB_G0279085	cycA
DDB_G0269616	aplG
DDB_G0274295	DDB_G0274295
DDB_G0278895	cldA
DDB_G0292340	DDB_G0292340
DDB_G0277209	DDB_G0277209
DDB_G0270736	rasV
DDB_G0267686	DDB_G0267686
DDB_G0289907	DDB_G0289907
DDB_G0285421	DDB_G0285421
DDB_G0274273	DDB_G0274273
DDB_G0279191	vacB
DDB_G0272756	csbC
DDB_G0280383	DDB_G0280383
DDB_G0284005	DDB_G0284005
DDB_G0290259	cfrB
DDB_G0278635	DDB_G0278635
DDB_G0289181	gnb1l
DDB_G0289823	omt9
DDB_G0280809	DDB_G0280809
DDB_G0277303	phesB
DDB_G0288045	DDB_G0288045
DDB_G0284913	DDB_G0284913
DDB_G0275921	DDB_G0275921
DDB_G0268632	abpA
DDB_G0278749	DDB_G0278749
DDB_G0274551	rcdBB
DDB_G0283097	DDB_G0283097
DDB_G0291824	DDB_G0291824
DDB_G0291370	DDB_G0291370
DDB_G0279573	DDB_G0279573
DDB_G0274971	DDB_G0274971
DDB_G0277387	DDB_G0277387
DDB_G0278351	DDB_G0278351
DDB_G0285055	DDB_G0285055
DDB_G0290575	DDB_G0290575
DDB_G0292318	rsmD
DDB_G0293644	DDB_G0293644
DDB_G0272174	DDB_G0272174
DDB_G0275631	DDB_G0275631
DDB_G0288219	DDB_G0288219
DDB_G0282411	DDB_G0282411
DDB_G0285445	DDB_G0285445
DDB_G0288951	DDB_G0288951
DDB_G0277807	DDB_G0277807
DDB_G0295843	DDB_G0295843
DDB_G0284917	DDB_G0284917
DDB_G0286891	DDB_G0286891
DDB_G0277027	tmem56A
DDB_G0288359	dcd3A
DDB_G0272072	DDB_G0272072
DDB_G0290593	DDB_G0290593
DDB_G0284773	DDB_G0284773
DDB_G0293524	ppk1
DDB_G0275057	DDB_G0275057
DDB_G0290481	talA
DDB_G0268892	DDB_G0268892
DDB_G0287925	DG1037
DDB_G0277731	DDB_G0277731
DDB_G0283617	cdc25
DDB_G0274243	gacF
DDB_G0282259	DDB_G0282259
DDB_G0276431	DDB_G0276431
DDB_G0278581	psiF
DDB_G0277591	gtaH
DDB_G0290679	DDB_G0290679
DDB_G0282071	DDB_G0282071
DDB_G0267974	DDB_G0267974
DDB_G0274923	DDB_G0274923
DDB_G0286073	DDB_G0286073
DDB_G0290545	DDB_G0290545
DDB_G0268792	gtaF
DDB_G0286943	DDB_G0286943
DDB_G0278933	DDB_G0278933
DDB_G0286727	DDB_G0286727
DDB_G0278455	DDB_G0278455
DDB_G0279739	trmt5
DDB_G0290689	DDB_G0290689
DDB_G0288773	ncfA
DDB_G0280585	ubqK
DDB_G0286643	grlM
DDB_G0279943	DDB_G0279943
DDB_G0274935	DDB_G0274935
DDB_G0293154	DDB_G0293154
DDB_G0276205	DDB_G0276205
DDB_G0270214	DD7-1
DDB_G0293068	DDB_G0293068
DDB_G0289573	DDB_G0289573
DDB_G0270404	docB
DDB_G0285043	DDB_G0285043
DDB_G0273129	fnkD-1
DDB_G0288091	DDB_G0288091
DDB_G0306979	DDB_G0306979
DDB_G0272382	DDB_G0272382
DDB_G0277439	cycD
DDB_G0274821	DDB_G0274821
DDB_G0284057	DDB_G0284057
DDB_G0281331	DDB_G0281331
DDB_G0288295	rpl12
DDB_G0288511	sadA
DDB_G0284177	DDB_G0284177
DDB_G0288917	DDB_G0288917
DDB_G0292748	DDB_G0292748
DDB_G0282559	dduA
DDB_G0277973	DDB_G0277973
DDB_G0272010	rrpB_ps
DDB_G0268916	DDB_G0268916
DDB_G0293538	dcd2A
DDB_G0288457	pks26
DDB_G0268332	uduA1
DDB_G0293898	coaA
DDB_G0291081	pefA
DDB_G0276973	nramp1
DDB_G0279999	DDB_G0279999
DDB_G0277431	DDB_G0277431
DDB_G0284531	DDB_G0284531
DDB_G0284385	syn10
DDB_G0286671	sir2B
DDB_G0289177	myoF
DDB_G0285485	DDB_G0285485
DDB_G0289583	DDB_G0289583
DDB_G0276783	DDB_G0276783
DDB_G0284469	gpaH
DDB_G0288759	tmem14A
DDB_G0272474	DDB_G0272474
DDB_G0285321	splB
DDB_G0286781	DDB_G0286781
DDB_G0272885	fslJ-1
DDB_G0268870	DDB_G0268870
DDB_G0280851	DDB_G0280851
DDB_G0277999	DDB_G0277999
DDB_G0276505	DDB_G0276505
DDB_G0269628	DDB_G0269628
DDB_G0291720	DDB_G0291720
DDB_G0293214	orcE
DDB_G0292830	nhe3
DDB_G0275259	DDB_G0275259
DDB_G0275959	DDB_G0275959
DDB_G0268320	DDB_G0268320
DDB_G0272999	pkd2
DDB_G0293386	DDB_G0293386
DDB_G0275875	DDB_G0275875
DDB_G0275297	DDB_G0275297
DDB_G0267960	cog4
DDB_G0273063	dscA-1
DDB_G0286853	DDB_G0286853
DDB_G0287943	DDB_G0287943
DDB_G0290257	cfrA
DDB_G0292058	DDB_G0292058
DDB_G0280059	rhgB
DDB_G0277971	vatG
DDB_G0279565	DDB_G0279565
DDB_G0269236	rab7A
DDB_G0289159	DDB_G0289159
DDB_G0277419	DDB_G0277419
DDB_G0293950	DDB_G0293950
DDB_G0274177	DDB_G0274177
DDB_G0286411	bzpN
DDB_G0282533	DDB_G0282533
DDB_G0271806	rapgap3
DDB_G0294553	DDB_G0294553
DDB_G0292196	DDB_G0292196
DDB_G0283591	DDB_G0283591
DDB_G0292158	DDB_G0292158
DDB_G0277109	DDB_G0277109
DDB_G0272875	cpnB-1
DDB_G0292114	DDB_G0292114
DDB_G0293376	cpras2
DDB_G0293050	DDB_G0293050
DDB_G0276309	DDB_G0276309
DDB_G0288383	gxcI
DDB_G0276007	DDB_G0276007
DDB_G0288145	purL
DDB_G0288905	DDB_G0288905
DDB_G0287833	DDB_G0287833
DDB_G0290655	DDB_G0290655
DDB_G0286659	DDB_G0286659
DDB_G0279241	DDB_G0279241
DDB_G0271340	DDB_G0271340
DDB_G0272080	gacHH
DDB_G0288749	abkA
DDB_G0286695	DDB_G0286695
DDB_G0272384	DDB_G0272384
DDB_G0267426	cshA
DDB_G0282575	DDB_G0282575
DDB_G0272434	DDB_G0272434
DDB_G0284165	DDB_G0284165
DDB_G0283165	samkE_ps1
DDB_G0287663	DDB_G0287663
DDB_G0279619	DDB_G0279619
DDB_G0274663	DDB_G0274663
DDB_G0289825	DDB_G0289825
DDB_G0289017	DDB_G0289017
DDB_G0286071	DDB_G0286071
DDB_G0272765	DDB_G0272765
DDB_G0278387	bloc1s2
DDB_G0286109	DDB_G0286109
DDB_G0280279	DDB_G0280279
DDB_G0293934	DDB_G0293934
DDB_G0267988	DDB_G0267988
DDB_G0282701	DDB_G0282701
DDB_G0290301	DDB_G0290301
DDB_G0273441	DDB_G0273441
DDB_G0280087	gxcS
DDB_G0285281	DDB_G0285281
DDB_G0286059	asns
DDB_G0280115	DDB_G0280115
DDB_G0271852	rtaA
DDB_G0274379	DDB_G0274379
DDB_G0289917	DDB_G0289917
DDB_G0274691	DDB_G0274691
DDB_G0282255	DDB_G0282255
DDB_G0274811	argB
DDB_G0295707	gtaP
DDB_G0291346	mleuS
DDB_G0268354	gxcGG
DDB_G0293654	gacE
DDB_G0279679	DDB_G0279679
DDB_G0281025	DDB_G0281025
DDB_G0268928	DDB_G0268928
DDB_G0272638	DDB_G0272638
DDB_G0270366	DDB_G0270366
DDB_G0280583	DDB_G0280583
DDB_G0283337	DDB_G0283337
DDB_G0288811	DDB_G0288811
DDB_G0268850	DDB_G0268850
DDB_G0286837	gtaM
DDB_G0278591	DDB_G0278591
DDB_G0283841	alg6
DDB_G0293308	DDB_G0293308
DDB_G0280469	psrA
DDB_G0280749	act35_ps
DDB_G0275795	DDB_G0275795
DDB_G0279553	nuf2
DDB_G0287491	DDB_G0287491
DDB_G0293274	DDB_G0293274
DDB_G0268650	DDB_G0268650
DDB_G0280951	DDB_G0280951
DDB_G0280111	DDB_G0280111
DDB_G0279731	DDB_G0279731
DDB_G0281809	DDB_G0281809
DDB_G0292108	DDB_G0292108
DDB_G0275385	DDB_G0275385
DDB_G0274537	DDB_G0274537
DDB_G0272797	DDB_G0272797
DDB_G0291968	DDB_G0291968
DDB_G0289975	DDB_G0289975
DDB_G0277695	DDB_G0277695
DDB_G0293618	pncA
DDB_G0280353	odhA
DDB_G0280819	aoxA
DDB_G0282295	ubqA
DDB_G0277349	DDB_G0277349
DDB_G0269842	DDB_G0269842
DDB_G0283351	DDB_G0283351
DDB_G0282531	DDB_G0282531
DDB_G0292836	DDB_G0292836
DDB_G0286495	itpa
DDB_G0289915	DDB_G0289915
DDB_G0278865	DDB_G0278865
DDB_G0292302	DDB_G0292302
DDB_G0286845	DDB_G0286845
DDB_G0282997	rad54
DDB_G0268790	DDB_G0268790
DDB_G0277987	gxcA
DDB_G0281209	DDB_G0281209
DDB_G0268966	lip1
DDB_G0270294	DDB_G0270294
DDB_G0271238	DDB_G0271238
DDB_G0292866	DDB_G0292866
DDB_G0276965	gltA
DDB_G0287275	DDB_G0287275
DDB_G0276459	pakB
DDB_G0292186	DDB_G0292186
DDB_G0271022	adcC
DDB_G0271342	dgat1
DDB_G0274369	DDB_G0274369
DDB_G0282577	DDB_G0282577
DDB_G0284867	abcC8
DDB_G0269584	DDB_G0269584
DDB_G0277511	hpd
DDB_G0275009	gcA
DDB_G0278345	acly
DDB_G0289591	DDB_G0289591
DDB_G0288827	DDB_G0288827
DDB_G0267460	cybA
DDB_G0276847	DDB_G0276847
DDB_G0277391	DDB_G0277391
DDB_G0288795	DDB_G0288795
DDB_G0285615	iliA
DDB_G0277675	DDB_G0277675
DDB_G0278651	manE
DDB_G0288123	DDB_G0288123
DDB_G0280085	DDB_G0280085
DDB_G0292252	DDB_G0292252
DDB_G0290543	DDB_G0290543
DDB_G0272062	DDB_G0272062
DDB_G0285045	DDB_G0285045
DDB_G0280955	DDB_G0280955
DDB_G0291161	DDB_G0291161
DDB_G0293044	DDB_G0293044
DDB_G0282645	DDB_G0282645
DDB_G0274955	etnkA
DDB_G0279969	DDB_G0279969
DDB_G0293626	DDB_G0293626
DDB_G0290441	DDB_G0290441
DDB_G0286701	DDB_G0286701
DDB_G0273219	DDB_G0273219
DDB_G0292412	DDB_G0292412
DDB_G0288523	agpB
DDB_G0283007	DDB_G0283007
DDB_G0272720	DDB_G0272720
DDB_G0285211	fadA
DDB_G0286757	DDB_G0286757
DDB_G0270468	DDB_G0270468
DDB_G0271268	DDB_G0271268
DDB_G0287677	DDB_G0287677
DDB_G0271980	rabR
DDB_G0292104	tkrA
DDB_G0280765	DDB_G0280765
DDB_G0282991	DDB_G0282991
DDB_G0281923	mrhA
DDB_G0280897	pgmB
DDB_G0293016	DDB_G0293016
DDB_G0290219	DDB_G0290219
DDB_G0285635	DDB_G0285635
DDB_G0267858	DDB_G0267858
DDB_G0268794	bub2
DDB_G0282149	DDB_G0282149
DDB_G0288965	DDB_G0288965
DDB_G0280061	sybA
DDB_G0270050	DDB_G0270050
DDB_G0295845	DDB_G0295845
DDB_G0289669	DDB_G0289669
DDB_G0280211	DDB_G0280211
DDB_G0271640	DDB_G0271640
DDB_G0290303	bzpP
DDB_G0272194	DDB_G0272194
DDB_G0273391	DDB_G0273391
DDB_G0270368	DDB_G0270368
DDB_G0268010	DDB_G0268010
DDB_G0285177	DDB_G0285177
DDB_G0288785	cbpL
DDB_G0269624	mgp3
DDB_G0271526	DDB_G0271526
DDB_G0270310	DDB_G0270310
DDB_G0348143	DDB_G0348143
DDB_G0269296	DDB_G0269296
DDB_G0288169	cox10
DDB_G0281797	bkdC
DDB_G0293128	DDB_G0293128
DDB_G0286111	pigW
DDB_G0288825	DDB_G0288825
DDB_G0267962	tsuA
DDB_G0285345	DDB_G0285345
DDB_G0293230	cdc26
DDB_G0290485	dlrA
DDB_G0276553	DDB_G0276553
DDB_G0275651	elp2
DDB_G0286277	DDB_G0286277
DDB_G0287847	DDB_G0287847
DDB_G0267400	hspD
DDB_G0282373	gbpD
DDB_G0293912	pks45
DDB_G0271066	DDB_G0271066
DDB_G0273031	DDB_G0273031
DDB_G0270350	DDB_G0270350_ps
DDB_G0278657	DDB_G0278657_ps
DDB_G0282169	DDB_G0282169
DDB_G0306367	DDB_G0306367
DDB_G0276119	cnrF
DDB_G0275441	gtpA
DDB_G0283247	pyk
DDB_G0278751	DDB_G0278751
DDB_G0282491	DDB_G0282491
DDB_G0291918	DDB_G0291918
DDB_G0279557	DDB_G0279557
DDB_G0269636	DDB_G0269636
DDB_G0274117	abcG8
DDB_G0287133	DDB_G0287133
DDB_G0268638	dstB
DDB_G0280071	DDB_G0280071
DDB_G0275703	gefN
DDB_G0280763	hemA
DDB_G0278379	bzpD
DDB_G0273067	dscD-1
DDB_G0284881	DDB_G0284881
DDB_G0288915	DDB_G0288915
DDB_G0287935	DDB_G0287935
DDB_G0284009	ubcC
DDB_G0275533	DDB_G0275533
DDB_G0286889	fut10
DDB_G0279717	DDB_G0279717
DDB_G0277759	phyA
DDB_G0289001	pyk3
DDB_G0289519	DDB_G0289519
DDB_G0289277	nek4
DDB_G0274943	ranB
DDB_G0272158	wrnip1
DDB_G0276793	DDB_G0276793
DDB_G0269096	DDB_G0269096
DDB_G0272160	DDB_G0272160
DDB_G0289599	comA
DDB_G0282801	DDB_G0282801
DDB_G0280171	psiP
DDB_G0276187	zak2
DDB_G0291826	DDB_G0291826
DDB_G0284721	DDB_G0284721
DDB_G0275013	omt4
DDB_G0281931	DDB_G0281931
DDB_G0280441	DDB_G0280441
DDB_G0276795	ctbsB
DDB_G0272082	DDB_G0272082
DDB_G0273393	DDB_G0273393
DDB_G0270122	rasW
DDB_G0279663	DDB_G0279663
DDB_G0267428	abcH2
DDB_G0284931	DDB_G0284931
DDB_G0285095	DDB_G0285095
DDB_G0288143	DDB_G0288143
DDB_G0286751	DDB_G0286751
DDB_G0278341	DDB_G0278341
DDB_G0282279	DDB_G0282279
DDB_G0283933	cyp517A4
DDB_G0272666	DDB_G0272666
DDB_G0292258	DDB_G0292258
DDB_G0283603	rab32A
DDB_G0272630	DDB_G0272630
DDB_G0278693	DDB_G0278693
DDB_G0282105	DDB_G0282105
DDB_G0273463	DDB_G0273463
DDB_G0278457	ndrA
DDB_G0271672	DDB_G0271672
DDB_G0269608	DDB_G0269608
DDB_G0283095	DD3-3
DDB_G0283987	purC%2FE
DDB_G0275683	DDB_G0275683
DDB_G0274549	DDB_G0274549
DDB_G0293378	DDB_G0293378
DDB_G0268394	DDB_G0268394
DDB_G0279745	DDB_G0279745
DDB_G0277989	DDB_G0277989
DDB_G0271016	DDB_G0271016
DDB_G0284133	DDB_G0284133
DDB_G0278267	DDB_G0278267
DDB_G0289505	act24
DDB_G0283537	rasS
DDB_G0280705	chdB
DDB_G0279555	tmem184C
DDB_G0289203	DDB_G0289203
DDB_G0285987	DDB_G0285987
DDB_G0272993	DDB_G0272993
DDB_G0277831	carD
DDB_G0274903	DDB_G0274903
DDB_G0276455	gpaG
DDB_G0280787	DDB_G0280787
DDB_G0271868	gefS
DDB_G0294633	DDB_G0294633
DDB_G0280309	mcm3
DDB_G0269136	efaAII
DDB_G0290331	ssrp1
DDB_G0286321	DDB_G0286321
DDB_G0276153	nsfA
DDB_G0292266	amdA
DDB_G0291496	DDB_G0291496
DDB_G0280783	DDB_G0280783
DDB_G0275689	abcG2
DDB_G0286849	DDB_G0286849
DDB_G0288609	eral1
DDB_G0276427	osbF
DDB_G0286733	hbx12
DDB_G0278077	crtf
DDB_G0291384	DDB_G0291384
DDB_G0275733	med26
DDB_G0277861	patA
DDB_G0279621	DDB_G0279621
DDB_G0287859	DDB_G0287859
DDB_G0268070	DDB_G0268070
DDB_G0290737	pks34
DDB_G0276993	nat5
DDB_G0283905	phr2aB
DDB_G0283967	DDB_G0283967
DDB_G0270100	DDB_G0270100
DDB_G0271224	cyp517A3_ps
DDB_G0287295	forC
DDB_G0275773	DDB_G0275773
DDB_G0288615	DDB_G0288615
DDB_G0279315	gacN
DDB_G0274471	tpiA
DDB_G0292102	fscJ
DDB_G0290037	DDB_G0290037
DDB_G0274481	DDB_G0274481
DDB_G0270112	DDB_G0270112
DDB_G0292756	DDB_G0292756
DDB_G0291229	abpF
DDB_G0285005	aifB
DDB_G0274135	act6
DDB_G0287241	DDB_G0287241
DDB_G0288357	DDB_G0288357
DDB_G0289317	drg1
DDB_G0282417	DDB_G0282417
DDB_G0284443	DDB_G0284443
DDB_G0290667	DDB_G0290667
DDB_G0284311	DDB_G0284311
DDB_G0282725	vilD
DDB_G0279093	DDB_G0279093
DDB_G0288213	DDB_G0288213
DDB_G0271034	DDB_G0271034
DDB_G0277833	cofA
DDB_G0268004	snrp70
DDB_G0269630	iliI
DDB_G0285347	DDB_G0285347
DDB_G0293114	DDB_G0293114
DDB_G0290157	pkgB
DDB_G0286187	proB
DDB_G0292000	DDB_G0292000
DDB_G0280513	DDB_G0280513
DDB_G0272508	DDB_G0272508
DDB_G0276497	DDB_G0276497
DDB_G0282693	pex10
DDB_G0268388	DDB_G0268388_ps
DDB_G0284657	DDB_G0284657
DDB_G0279427	DDB_G0279427
DDB_G0278147	gxcW
DDB_G0274115	abcG12
DDB_G0269088	DDB_G0269088
DDB_G0276905	DDB_G0276905
DDB_G0289201	mfsd1
DDB_G0282289	dhkD
DDB_G0271924	aspA
DDB_G0275855	DDB_G0275855
DDB_G0284625	DDB_G0284625
DDB_G0282181	nvl
DDB_G0289357	DDB_G0289357
DDB_G0284825	DDB_G0284825
DDB_G0280193	DDB_G0280193
DDB_G0277247	apnB
DDB_G0275011	pikC
DDB_G0285649	DDB_G0285649
DDB_G0281939	DDB_G0281939
DDB_G0268874	DDB_G0268874
DDB_G0286283	DDB_G0286283
DDB_G0283903	erkB
DDB_G0280069	DDB_G0280069
DDB_G0272871	ssu72
DDB_G0276013	DDB_G0276013
DDB_G0290439	gacW
DDB_G0276769	DDB_G0276769
DDB_G0284757	DDB_G0284757
DDB_G0272558	DDB_G0272558
DDB_G0284169	DDB_G0284169
DDB_G0274181	DDB_G0274181
DDB_G0290177	DDB_G0290177
DDB_G0267706	DDB_G0267706
DDB_G0271678	pckA
DDB_G0268482	DDB_G0268482_ps
DDB_G0277129	DDB_G0277129
DDB_G0282619	DDB_G0282619
DDB_G0280725	DDB_G0280725
DDB_G0278163	DDB_G0278163
DDB_G0273409	hspF-1
DDB_G0282945	DDB_G0282945
DDB_G0278869	DDB_G0278869
DDB_G0285303	gxcR
DDB_G0268026	DDB_G0268026
DDB_G0276465	sepA
DDB_G0283159	DDB_G0283159
DDB_G0278573	DDB_G0278573
DDB_G0282747	DDB_G0282747
DDB_G0279393	DDB_G0279393
DDB_G0295779	DDB_G0295779
DDB_G0286443	DDB_G0286443
DDB_G0278483	ngap
DDB_G0271058	vilC
DDB_G0276439	DDB_G0276439
DDB_G0276509	DDB_G0276509
DDB_G0290021	DDB_G0290021
DDB_G0293646	mcfN
DDB_G0271040	ints2
DDB_G0284045	dhkG
DDB_G0285915	gacK
DDB_G0268330	sgmD
DDB_G0271634	DDB_G0271634
DDB_G0268600	uduB
DDB_G0281607	DDB_G0281607
DDB_G0284115	DDB_G0284115
DDB_G0289705	DDB_G0289705
DDB_G0270266	DDB_G0270266
DDB_G0284591	DDB_G0284591
DDB_G0269460	DDB_G0269460
DDB_G0271610	DDB_G0271610
DDB_G0269724	DDB_G0269724
DDB_G0278259	manB
DDB_G0287691	abcC3
DDB_G0285343	gtf2a2
DDB_G0271814	DDB_G0271814
DDB_G0286489	DDB_G0286489
DDB_G0279463	DDB_G0279463
DDB_G0279259	DDB_G0279259
DDB_G0290573	DDB_G0290573
DDB_G0278667	DDB_G0278667
DDB_G0277355	DDB_G0277355
DDB_G0275049	DDB_G0275049
DDB_G0278679	cyp513F1
DDB_G0271270	DDB_G0271270
DDB_G0282103	abcG24
DDB_G0271222	pks4_ps
DDB_G0279257	hbx8
DDB_G0288473	DDB_G0288473
DDB_G0284899	DDB_G0284899
DDB_G0286661	DDB_G0286661
DDB_G0292390	atg1
DDB_G0289391	pkiA
DDB_G0268154	DDB_G0268154
DDB_G0278389	rsmF
DDB_G0285957	xpr1
DDB_G0271570	DDB_G0271570
DDB_G0293126	DDB_G0293126
DDB_G0277137	DDB_G0277137
DDB_G0274665	DDB_G0274665_ps
DDB_G0291718	DDB_G0291718
DDB_G0271578	DDB_G0271578
DDB_G0280895	DDB_G0280895
DDB_G0269410	DDB_G0269410
DDB_G0267892	DDB_G0267892
DDB_G0269386	grlK
DDB_G0267496	DDB_G0267496
DDB_G0275465	DDB_G0275465_ps
DDB_G0276065	DDB_G0276065
DDB_G0277301	DDB_G0277301
DDB_G0287287	DDB_G0287287
DDB_G0287711	DDB_G0287711
DDB_G0270024	mgp2
DDB_G0280125	DDB_G0280125
DDB_G0288797	fip1l1
DDB_G0283363	vti1B
DDB_G0284645	DDB_G0284645
DDB_G0285945	DDB_G0285945
DDB_G0288239	sibE
DDB_G0292900	DDB_G0292900
DDB_G0280269	DDB_G0280269
DDB_G0289671	DDB_G0289671
DDB_G0268852	DDB_G0268852
DDB_G0273127	hbx5-1
DDB_G0288575	DDB_G0288575
DDB_G0284853	DDB_G0284853
DDB_G0292098	DDB_G0292098
DDB_G0274535	DDB_G0274535
DDB_G0282839	DDB_G0282839
DDB_G0293040	DDB_G0293040
DDB_G0291203	DDB_G0291203
DDB_G0272340	DDB_G0272340
DDB_G0278013	DDB_G0278013
DDB_G0285897	DDB_G0285897
DDB_G0287387	DDB_G0287387
DDB_G0275499	omt5
DDB_G0293432	DDB_G0293432_TE
DDB_G0279577	DDB_G0279577
DDB_G0290551	rblA
DDB_G0273475	dhkI-1
DDB_G0279741	DDB_G0279741
DDB_G0292746	DDB_G0292746
DDB_G0274661	DDB_G0274661
DDB_G0276933	mcfX
DDB_G0277239	DDB_G0277239
DDB_G0280439	cpiB
DDB_G0269462	DDB_G0269462
DDB_G0269272	DDB_G0269272
DDB_G0277869	rac1A
DDB_G0268152	DDB_G0268152
DDB_G0289419	DDB_G0289419_ps
DDB_G0273433	DDB_G0273433
DDB_G0267574	DDB_G0267574
DDB_G0282897	tom7
DDB_G0286669	DDB_G0286669
DDB_G0279913	dhkH
DDB_G0277597	gpt3
DDB_G0281605	cfaD
DDB_G0276875	hspG5
DDB_G0268536	DDB_G0268536
DDB_G0275909	DDB_G0275909
DDB_G0286123	tagD
DDB_G0279723	med17
DDB_G0268428	DDB_G0268428
DDB_G0269138	fttB
DDB_G0286049	zntC
DDB_G0270126	rasY
DDB_G0275679	gxcJJ
DDB_G0281087	gtaV
DDB_G0283005	agtA
DDB_G0272748	DDB_G0272748
DDB_G0286755	DDB_G0286755
DDB_G0292096	DDB_G0292096
DDB_G0275383	DDB_G0275383
DDB_G0305372	DDB_G0305372
DDB_G0273419	DDB_G0273419
DDB_G0269592	DDB_G0269592
DDB_G0286689	DDB_G0286689
DDB_G0269918	mpl1
DDB_G0276711	rpiA
DDB_G0293828	DDB_G0293828
DDB_G0282817	patB
DDB_G0267932	DDB_G0267932
DDB_G0281371	DDB_G0281371
DDB_G0286125	pkgC
DDB_G0284851	samkB_ps2
DDB_G0275663	ippA
DDB_G0291798	DDB_G0291798
DDB_G0274279	tssc1
DDB_G0285419	cryS
DDB_G0282661	DDB_G0282661
DDB_G0271500	keaA
DDB_G0286735	DDB_G0286735
DDB_G0288065	cdcD
DDB_G0290171	bzpS
DDB_G0280143	DDB_G0280143
DDB_G0289013	slc44a2
DDB_G0282695	DDB_G0282695
DDB_G0283521	DDB_G0283521
DDB_G0285803	DDB_G0285803
DDB_G0281671	DDB_G0281671
DDB_G0280223	iliF
DDB_G0271880	DDB_G0271880
DDB_G0278375	DDB_G0278375
DDB_G0281249	DDB_G0281249
DDB_G0284611	ripA
DDB_G0274975	DDB_G0274975
DDB_G0292290	DDB_G0292290
DDB_G0290591	DDB_G0290591
DDB_G0271916	rtoA
DDB_G0290959	chtC
DDB_G0272490	DDB_G0272490_ps
DDB_G0268498	DDB_G0268498
DDB_G0280781	DDB_G0280781
DDB_G0275967	DDB_G0275967
DDB_G0282785	DDB_G0282785_RTE
DDB_G0272538	DDB_G0272538
DDB_G0286787	DDB_G0286787
DDB_G0276429	DDB_G0276429
DDB_G0275421	DDB_G0275421
DDB_G0267614	DDB_G0267614
DDB_G0292474	DDB_G0292474
DDB_G0292472	DDB_G0292472
DDB_G0295769	DDB_G0295769
DDB_G0278863	fray1
DDB_G0275327	rabX
DDB_G0290347	DDB_G0290347
DDB_G0287259	cdh1
DDB_G0293434	rasG
DDB_G0292560	racJ
DDB_G0283571	DDB_G0283571
DDB_G0270308	DDB_G0270308
DDB_G0284489	pdkB
DDB_G0287433	DDB_G0287433
DDB_G0273403	DDB_G0273403
DDB_G0267568	gacO
DDB_G0279255	DDB_G0279255
DDB_G0295781	DDB_G0295781
DDB_G0282745	DDB_G0282745
DDB_G0288635	DDB_G0288635
DDB_G0274953	DDB_G0274953
DDB_G0272336	DDB_G0272336_ps
DDB_G0272514	DDB_G0272514
DDB_G0269596	DDB_G0269596
DDB_G0283899	mgp4
DDB_G0276767	plbA
DDB_G0278487	DDB_G0278487
DDB_G0272242	cupI
DDB_G0282995	DDB_G0282995
DDB_G0289485	vacA
DDB_G0281977	DDB_G0281977
DDB_G0271878	DDB_G0271878
DDB_G0290133	DDB_G0290133
DDB_G0276515	DDB_G0276515
DDB_G0281101	ldhA
DDB_G0280479	arrE
DDB_G0272576	DDB_G0272576
DDB_G0286857	glod5
DDB_G0276897	DDB_G0276897
DDB_G0276375	DDB_G0276375
DDB_G0288375	lis1
DDB_G0269112	celB
DDB_G0288249	mkpA
DDB_G0270558	DDB_G0270558
DDB_G0295767	DDB_G0295767
DDB_G0289151	mybI
DDB_G0274175	DDB_G0274175
DDB_G0273449	DDB_G0273449
DDB_G0285215	DDB_G0285215
DDB_G0292804	arcC
DDB_G0285895	gdt5
DDB_G0267532	DDB_G0267532
DDB_G0271642	cks1
DDB_G0278221	DDB_G0278221_RTE
DDB_G0275665	DDB_G0275665
DDB_G0282241	DDB_G0282241
DDB_G0291127	mvpB
DDB_G0278257	DDB_G0278257
DDB_G0285641	gacJ
DDB_G0270224	DDB_G0270224
DDB_G0268202	DDB_G0268202
DDB_G0270590	DDB_G0270590
DDB_G0269196	tubB
DDB_G0272064	DDB_G0272064
DDB_G0287617	DDB_G0287617
DDB_G0272436	DDB_G0272436
DDB_G0269170	pmpA
DDB_G0291822	wdr92
DDB_G0286105	DDB_G0286105
DDB_G0278875	dduD
DDB_G0285669	DDB_G0285669
DDB_G0349426	DDB_G0349426
DDB_G0302414	snrpE
DDB_G0277887	dhkK
DDB_G0282419	cyp508B1
DDB_G0281207	DDB_G0281207
DDB_G0285107	DDB_G0285107
DDB_G0275545	DDB_G0275545
DDB_G0275743	DDB_G0275743
DDB_G0271686	grlB
DDB_G0288471	taf6
DDB_G0271684	grlA
DDB_G0293460	DDB_G0293460
DDB_G0274825	DDB_G0274825
DDB_G0291578	DDB_G0291578
DDB_G0346536	DDB_G0346536
DDB_G0278571	DDB_G0278571
DDB_G0295485	DDB_G0295485
DDB_G0289467	DD8-14
DDB_G0277131	gxcBB
DDB_G0289321	DDB_G0289321
DDB_G0279505	DDB_G0279505
DDB_G0285425	gpaD
DDB_G0279193	rpb1
DDB_G0280471	DDB_G0280471
DDB_G0272262	DDB_G0272262
DDB_G0278725	p17
DDB_G0271598	tgrS1
DDB_G0271752	DDB_G0271752
DDB_G0293958	DDB_G0293958
DDB_G0286861	DDB_G0286861
DDB_G0270098	sqstm1
DDB_G0277879	ugpB
DDB_G0285557	DDB_G0285557
DDB_G0287699	DDB_G0287699
DDB_G0277135	trappc3
DDB_G0289265	DDB_G0289265
DDB_G0293980	DDB_G0293980
DDB_G0291027	DDB_G0291027
DDB_G0276549	DDB_G0276549
DDB_G0280565	DDB_G0280565
DDB_G0279507	plrg1
DDB_G0286729	DDB_G0286729
DDB_G0272442	DDB_G0272442
DDB_G0270588	DDB_G0270588
DDB_G0290579	DDB_G0290579
DDB_G0282579	pldZ
DDB_G0269042	DDB_G0269042_ps
DDB_G0277143	gpbA
DDB_G0274455	myoI
DDB_G0270924	DDB_G0270924
DDB_G0268752	DDB_G0268752
DDB_G0271900	DDB_G0271900
DDB_G0282025	DDB_G0282025
DDB_G0293652	DDB_G0293652
DDB_G0267834	DDB_G0267834
DDB_G0293052	eif3E
DDB_G0282999	maoD
DDB_G0279623	DDB_G0279623
DDB_G0269032	DDB_G0269032
DDB_G0285685	DDB_G0285685
DDB_G0288159	DDB_G0288159
DDB_G0269252	gefE
DDB_G0289753	DDB_G0289753
DDB_G0281183	DDB_G0281183
DDB_G0288199	DDB_G0288199_ps
DDB_G0283325	DDB_G0283325
DDB_G0287933	DDB_G0287933
DDB_G0293522	ponA
DDB_G0290841	DDB_G0290841
DDB_G0278867	gefBB
DDB_G0289537	DDB_G0289537
DDB_G0290541	DDB_G0290541
DDB_G0284355	DDB_G0284355
DDB_G0267380	argE
DDB_G0268122	DDB_G0268122
DDB_G0291610	DDB_G0291610_ps
DDB_G0274381	vatP
DDB_G0273007	pks15
DDB_G0287463	DDB_G0287463
DDB_G0284897	abkD
DDB_G0277127	DDB_G0277127_ps
DDB_G0281343	shkD
DDB_G0278909	DDB_G0278909
DDB_G0277921	sigE
DDB_G0283379	DDB_G0283379
DDB_G0275289	DDB_G0275289
DDB_G0283931	pks23
DDB_G0288147	DDB_G0288147
DDB_G0277385	DDB_G0277385
DDB_G0269144	hspB
DDB_G0288405	DDB_G0288405
DDB_G0275447	myoD
DDB_G0284119	DDB_G0284119
DDB_G0283953	mybU
DDB_G0285393	ints1
DDB_G0289969	DDB_G0289969
DDB_G0281165	DDB_G0281165
DDB_G0278549	gacB
DDB_G0271582	mdn1_ps3
DDB_G0288701	ragA
DDB_G0286767	DDB_G0286767
DDB_G0290221	arv1
DDB_G0285129	DDB_G0285129
DDB_G0280391	DDB_G0280391
DDB_G0278907	mobA
DDB_G0272662	DDB_G0272662
DDB_G0280055	abcC2
DDB_G0275029	odhB
DDB_G0284565	DDB_G0284565
DDB_G0272542	prkag
DDB_G0290739	DDB_G0290739_ps
DDB_G0270208	DDB_G0270208
DDB_G0270058	DDB_G0270058
DDB_G0281385	rasC
DDB_G0278569	DDB_G0278569
DDB_G0269594	DDB_G0269594
DDB_G0280727	DDB_G0280727
DDB_G0281253	rsmB
DDB_G0293924	DDB_G0293924
DDB_G0284783	DDB_G0284783
DDB_G0291035	DDB_G0291035_ps
DDB_G0271354	DDB_G0271354
DDB_G0280741	DDB_G0280741
DDB_G0275105	DDB_G0275105_ps
DDB_G0276307	DDB_G0276307
DDB_G0275861	DDB_G0275861
DDB_G0273169	DDB_G0273169
DDB_G0295787	hbx11
DDB_G0278811	DDB_G0278811
DDB_G0293438	abcB2
DDB_G0268584	DDB_G0268584
DDB_G0285403	DDB_G0285403
DDB_G0288699	tmem120
DDB_G0287187	DDB_G0287187
DDB_G0293660	DDB_G0293660
DDB_G0290991	DDB_G0290991
DDB_G0281795	nacB
DDB_G0271812	DDB_G0271812
DDB_G0294533	roco5
DDB_G0278665	DDB_G0278665
DDB_G0267902	DDB_G0267902
DDB_G0293662	DDB_G0293662
DDB_G0282515	DDB_G0282515
DDB_G0282557	DDB_G0282557
DDB_G0287389	DDB_G0287389
DDB_G0273019	DDB_G0273019_ps
DDB_G0272116	ppp4c
DDB_G0268052	DDB_G0268052
DDB_G0275681	DDB_G0275681
DDB_G0290969	DDB_G0290969
DDB_G0291916	argJ
DDB_G0277273	phg1B
DDB_G0287681	grlR
DDB_G0282421	DDB_G0282421
DDB_G0285155	DDB_G0285155
DDB_G0267734	DDB_G0267734
DDB_G0292758	mobB
DDB_G0283169	DDB_G0283169
DDB_G0272718	DDB_G0272718
DDB_G0290719	omt10
DDB_G0277539	DDB_G0277539
DDB_G0280639	gtaT
DDB_G0270172	DDB_G0270172
DDB_G0279727	DDB_G0279727
DDB_G0287051	DDB_G0287051
DDB_G0269664	DDB_G0269664
DDB_G0269294	DDB_G0269294
DDB_G0286243	DDB_G0286243
DDB_G0271052	snf2b
DDB_G0282287	DDB_G0282287
DDB_G0349427	DDB_G0349427
DDB_G0283057	DDB_G0283057
DDB_G0267732	DDB_G0267732
DDB_G0292754	DDB_G0292754
DDB_G0291974	docA
DDB_G0277555	DDB_G0277555
DDB_G0277685	DDB_G0277685
DDB_G0276895	DDB_G0276895
DDB_G0349205	DDB_G0349205
DDB_G0276881	DDB_G0276881
DDB_G0277263	DDB_G0277263
DDB_G0289465	DDB_G0289465
DDB_G0274659	DDB_G0274659
DDB_G0267728	uduA3
DDB_G0274221	colB
DDB_G0290929	gtf2b
DDB_G0291842	DDB_G0291842
DDB_G0283157	ppp5C
DDB_G0279775	DDB_G0279775
DDB_G0293112	DDB_G0293112
DDB_G0286843	gtaQ
DDB_G0270314	crip
DDB_G0284361	DDB_G0284361
DDB_G0270056	DDB_G0270056
DDB_G0287845	DDB_G0287845
DDB_G0280853	gtaU
DDB_G0285683	eif3I
DDB_G0271802	DDB_G0271802
DDB_G0286585	DDB_G0286585
DDB_G0289247	apm1
DDB_G0295777	DDB_G0295777
DDB_G0290367	colA_ps1
DDB_G0277021	DDB_G0277021_ps
DDB_G0269150	lvsA
DDB_G0281103	gpt10
DDB_G0270174	aprt
DDB_G0269234	act8
DDB_G0282617	psmF1
DDB_G0290329	DDB_G0290329
DDB_G0276999	DDB_G0276999
DDB_G0281867	DDB_G0281867
DDB_G0276963	gefH
DDB_G0272150	grlJ
DDB_G0278481	iliN
DDB_G0271668	rpl36
DDB_G0273051	drnA-1
DDB_G0269380	DDB_G0269380
DDB_G0276997	DDB_G0276997
DDB_G0275195	DDB_G0275195
DDB_G0280597	DDB_G0280597
DDB_G0277687	DDB_G0277687
DDB_G0282239	DDB_G0282239
DDB_G0278771	DDB_G0278771
DDB_G0274141	DDB_G0274141
DDB_G0277255	DDB_G0277255
DDB_G0274995	DDB_G0274995
DDB_G0268526	DDB_G0268526
DDB_G0289167	DDB_G0289167
DDB_G0288403	DDB_G0288403
DDB_G0281969	mybE
DDB_G0280225	DDB_G0280225
DDB_G0272877	DDB_G0272877
DDB_G0273223	aslO-1
DDB_G0271614	pks7
DDB_G0272350	sgkC
DDB_G0274131	act17
DDB_G0287729	DDB_G0287729
DDB_G0272524	malA
DDB_G0289605	fmoC
DDB_G0288461	hgsA
DDB_G0290253	nhe4
DDB_G0284183	mrfA
DDB_G0275825	DDB_G0275825
DDB_G0290265	cfrD
DDB_G0281505	DDB_G0281505
DDB_G0290707	cyp514A4
DDB_G0289813	cupF
DDB_G0289541	vasP
DDB_G0291616	DDB_G0291616
DDB_G0281031	pldA
DDB_G0273371	DDB_G0273371
DDB_G0281399	DDB_G0281399
DDB_G0290697	DDB_G0290697
DDB_G0282171	DDB_G0282171
DDB_G0292978	DDB_G0292978
DDB_G0278297	DDB_G0278297
DDB_G0269610	gxcT
DDB_G0279813	DDB_G0279813
DDB_G0288577	DDB_G0288577
DDB_G0281997	DDB_G0281997
DDB_G0292814	symA
DDB_G0271778	cyp516B1
DDB_G0270382	DDB_G0270382
DDB_G0283811	mcfR
DDB_G0289221	DDB_G0289221
DDB_G0293730	DDB_G0293730
DDB_G0271740	DDB_G0271740
DDB_G0291205	DDB_G0291205
DDB_G0276567	DDB_G0276567
DDB_G0293416	abcB1
DDB_G0284893	DDB_G0284893
DDB_G0293042	DDB_G0293042
DDB_G0285933	DDB_G0285933
DDB_G0270192	DDB_G0270192
DDB_G0291227	ctrA
DDB_G0269298	gefX
DDB_G0289763	forF
DDB_G0270922	DDB_G0270922
DDB_G0287267	DDB_G0287267
DDB_G0276261	mcfV
DDB_G0273097	ptpA1-1
DDB_G0274281	ppiH
DDB_G0292016	DDB_G0292016
DDB_G0267818	DDB_G0267818
DDB_G0276433	DDB_G0276433
DDB_G0267386	cysB
DDB_G0287685	cinC
DDB_G0271520	pks5
DDB_G0269194	trfA
DDB_G0282283	cyp515B1
DDB_G0277481	DDB_G0277481
DDB_G0284955	DDB_G0284955
DDB_G0283199	DDB_G0283199
DDB_G0283573	DDB_G0283573
DDB_G0276789	DDB_G0276789
DDB_G0290631	DDB_G0290631
DDB_G0269214	abcG1
DDB_G0270990	DDB_G0270990
DDB_G0274411	DDB_G0274411_ps
DDB_G0269418	DDB_G0269418
DDB_G0284055	DDB_G0284055
DDB_G0291972	culA
DDB_G0279659	snd1
DDB_G0269356	DDB_G0269356
DDB_G0274827	DDB_G0274827
DDB_G0284649	DDB_G0284649
DDB_G0286185	gpaE
DDB_G0286383	DDB_G0286383
DDB_G0270932	DDB_G0270932
DDB_G0275401	DDB_G0275401
DDB_G0284617	DDB_G0284617
DDB_G0283785	DDB_G0283785
DDB_G0268060	DDB_G0268060
DDB_G0273073	abcG17-1
DDB_G0286171	uqcrb
DDB_G0277845	dhkB
DDB_G0282607	crsA
DDB_G0269212	abcG11
DDB_G0291283	sptB
DDB_G0284863	limB
DDB_G0273077	DDB_G0273077
DDB_G0279939	DDB_G0279939
DDB_G0273481	DDB_G0273481
DDB_G0284895	DDB_G0284895
DDB_G0286557	pten
DDB_G0270258	DDB_G0270258
DDB_G0278167	DDB_G0278167
DDB_G0276019	gefY
DDB_G0274605	gefR
DDB_G0275295	galE
DDB_G0277777	DDB_G0277777
DDB_G0275687	abcG18
DDB_G0267708	vps25
DDB_G0269142	hmgA
DDB_G0293534	DDB_G0293534
DDB_G0290687	mhkC
DDB_G0272208	idhC
DDB_G0272334	DDB_G0272334_ps
DDB_G0267746	DDB_G0267746
DDB_G0281597	DDB_G0281597
DDB_G0281047	gxcEE
DDB_G0273385	DDB_G0273385
DDB_G0272418	DDB_G0272418
DDB_G0278299	DDB_G0278299
DDB_G0272372	gxcM
DDB_G0271518	aslJ_ps
DDB_G0281829	gtaJ
DDB_G0269644	DDB_G0269644
DDB_G0281719	DDB_G0281719
DDB_G0285899	DDB_G0285899
DDB_G0279809	DDB_G0279809
DDB_G0268078	DDB_G0268078
DDB_G0272470	DDB_G0272470
DDB_G0270878	DDB_G0270878
DDB_G0293572	DDB_G0293572
DDB_G0287893	DDB_G0287893
DDB_G0276887	fbxA
DDB_G0288019	DDB_G0288019
DDB_G0289099	DDB_G0289099
DDB_G0269360	DDB_G0269360
DDB_G0292530	DDB_G0292530
DDB_G0275713	DDB_G0275713
DDB_G0287533	DDB_G0287533
DDB_G0293012	chdC
DDB_G0280425	DDB_G0280425
DDB_G0286525	acmsd
DDB_G0281049	DDB_G0281049
DDB_G0279797	ctnB
DDB_G0287465	DDB_G0287465
DDB_G0268822	DDB_G0268822
DDB_G0290891	gacL
DDB_G0272314	DDB_G0272314
DDB_G0285877	nadsyn1
DDB_G0284337	DDB_G0284337
DDB_G0276421	DDB_G0276421
DDB_G0279825	DDB_G0279825
DDB_G0268876	DDB_G0268876
DDB_G0271524	pks6
DDB_G0282697	nfyA
DDB_G0274833	mapksp1
DDB_G0292988	DDB_G0292988
DDB_G0273203	snf12-1
DDB_G0289053	DDB_G0289053
DDB_G0275069	pks16
DDB_G0285931	dlpB
DDB_G0270964	DDB_G0270964_ps
DDB_G0268634	pde3
DDB_G0267924	DDB_G0267924
DDB_G0283067	DDB_G0283067
DDB_G0278739	I6KA
DDB_G0278407	DDB_G0278407
DDB_G0288485	pikD
DDB_G0282711	DDB_G0282711
DDB_G0279951	DDB_G0279951
DDB_G0292558	fam96A
DDB_G0278579	dynE
DDB_G0279271	DDB_G0279271
DDB_G0269908	DDB_G0269908
DDB_G0272500	DDB_G0272500
DDB_G0290665	gtaX
DDB_G0270982	DDB_G0270982
DDB_G0269300	DDB_G0269300
DDB_G0286945	gtr3
DDB_G0283901	DDB_G0283901
DDB_G0279245	mpp10
DDB_G0286103	DDB_G0286103
DDB_G0270758	DDB_G0270758
DDB_G0288321	dgtA
DDB_G0268878	DDB_G0268878
DDB_G0285901	DDB_G0285901
DDB_G0275553	DDB_G0275553
DDB_G0272250	rps23
DDB_G0274561	act21
DDB_G0286895	grlD
DDB_G0283709	osbH
DDB_G0273095	DDB_G0273095
DDB_G0284391	DDB_G0284391
DDB_G0289219	DDB_G0289219_ps
DDB_G0274287	fslC
DDB_G0270380	rpl30
DDB_G0277035	DDB_G0277035
DDB_G0274555	prp18
DDB_G0277305	DDB_G0277305
DDB_G0269582	DDB_G0269582
DDB_G0271576	DDB_G0271576_RTE
DDB_G0272030	DDB_G0272030
DDB_G0286893	act29
DDB_G0268578	gefV
DDB_G0286501	rplP0
DDB_G0269420	DDB_G0269420
DDB_G0274727	act19
DDB_G0279823	DDB_G0279823
DDB_G0276399	rab8B
DDB_G0285985	DDB_G0285985
DDB_G0268512	wrn
DDB_G0274227	DDB_G0274227
DDB_G0288497	DDB_G0288497
DDB_G0267922	DDB_G0267922_ps
DDB_G0274285	act20
DDB_G0280319	glud2
DDB_G0302588	DDB_G0302588
DDB_G0274429	DDB_G0274429
DDB_G0287735	DDB_G0287735
DDB_G0272406	DDB_G0272406
DDB_G0282175	grlF
DDB_G0280393	DDB_G0280393
DDB_G0270856	DDB_G0270856
DDB_G0290645	DDB_G0290645
DDB_G0283707	DDB_G0283707
DDB_G0283923	DDB_G0283923
DDB_G0284189	DDB_G0284189
DDB_G0268708	DDB_G0268708
DDB_G0274427	DDB_G0274427
DDB_G0284769	vps24
DDB_G0292916	DDB_G0292916
DDB_G0270854	nif3
DDB_G0271574	DDB_G0271574
DDB_G0274557	DDB_G0274557
DDB_G0279843	DDB_G0279843
DDB_G0285787	DDB_G0285787
DDB_G0279453	DDB_G0279453
DDB_G0290589	DDB_G0290589
DDB_G0270582	DDB_G0270582
DDB_G0268748	DDB_G0268748
DDB_G0290487	DDB_G0290487
DDB_G0282585	DDB_G0282585
DDB_G0288469	DDB_G0288469
DDB_G0284819	DDB_G0284819
DDB_G0278645	DDB_G0278645
DDB_G0291768	DDB_G0291768
DDB_G0277317	DDB_G0277317
DDB_G0283983	hfnA
DDB_G0272476	DDB_G0272476
DDB_G0290901	gefK
DDB_G0292476	DDB_G0292476
DDB_G0278881	DDB_G0278881
DDB_G0275267	wrky1
DDB_G0291786	DDB_G0291786
DDB_G0293900	mybA
DDB_G0284135	DDB_G0284135
DDB_G0281003	DDB_G0281003
DDB_G0284651	gcsA
DDB_G0268028	DDB_G0268028
DDB_G0286841	DDB_G0286841
DDB_G0292168	cyp516A1
DDB_G0274707	gpt5
DDB_G0272498	osbD
DDB_G0277383	DDB_G0277383
DDB_G0288179	carB
DDB_G0272378	DDB_G0272378
DDB_G0282021	DDB_G0282021
DDB_G0279117	DDB_G0279117
DDB_G0284815	DDB_G0284815
DDB_G0287957	DDB_G0287957
DDB_G0286437	DDB_G0286437
DDB_G0278717	rsmG
DDB_G0293124	kxcB
DDB_G0349057	DDB_G0349057
DDB_G0270912	DDB_G0270912
DDB_G0283557	DDB_G0283557
DDB_G0282395	gacQ
DDB_G0267710	DDB_G0267710
DDB_G0288853	DDB_G0288853
DDB_G0271606	DDB_G0271606
DDB_G0280629	DDB_G0280629_ps
DDB_G0278807	DDB_G0278807
DDB_G0269778	DDB_G0269778
DDB_G0290703	pks31
DDB_G0275845	smg1
DDB_G0291119	DDB_G0291119
DDB_G0271590	omt1
[truncated: 92 more rows]
