# Supplementary material for: The GATA transcription factor GtaC regulates early developmental gene expression dynamics in Dictyostelium
Source: Nat Commun. 2015 Jul 6;6:7551. doi: 10.1038/ncomms8551 (PMC4506546; doi:10.1038/ncomms8551)
Supplement: Supplementary Data 3 — Gene ontology (GO) analyses results for GtaC-targets by time point. This files includes gene ontology (GO) analyses results for GtaC-targets by time point (multiple data sheets). Each data sheet contains results on gene sets at starvation sensing (S), early aggregation (E), late aggregation (L), S & E, S & L, E & L and S & E & L, respectively. The unique GO identifier (‘GO.ID'), a short description of the GO term (‘Term'), the number of genes in the genome with that annotation (‘Annotated'), the number of genes in the chosen gene set with the same annotation (‘Significant'), the GO term category (‘GO category') along with all the relevant statistical parameters (‘p-value' and ‘Fold enrichment') are shown for each gene. [file ncomms8551-s4.xlsx]

## Sheet: starvation sensing (S)
Supplementary Data 3: Gene Ontology (GO) analyses on GtaC-targets at each time point
GtaC-targets at starvation sensing
GO.ID	Term	Annotated	Significant	Expected	p-value	Fold enrichment	GO category
GO:0000156	phosphorelay response regulator activity	21	2	0.07	0.0023	18.9774	MF
GO:0043565	sequence-specific DNA binding	90	3	0.31	0.0034	6.64211	MF
GO:0043325	phosphatidylinositol-3,4-bisphosphate bi...	1	1	0	0.0034	199.263	MF
GO:0005543	phospholipid binding	31	2	0.11	0.0049	12.8557	MF
GO:0005547	phosphatidylinositol-3,4,5-trisphosphate...	2	1	0.01	0.0068	99.6316	MF
GO:0004871	signal transducer activity	116	3	0.4	0.0069	5.15336	MF
GO:0060089	molecular transducer activity	116	3	0.4	0.0069	5.15336	MF
GO:0009889	regulation of biosynthetic process	245	6	0.89	0.00018	4.87991	BP
GO:0031326	regulation of cellular biosynthetic proc...	245	6	0.89	0.00018	4.87991	BP
GO:0006874	cellular calcium ion homeostasis	6	2	0.02	0.00019	66.4211	BP
GO:0055074	calcium ion homeostasis	6	2	0.02	0.00019	66.4211	BP
GO:0019219	regulation of nucleobase-containing comp...	247	6	0.89	0.00019	4.8404	BP
GO:0051171	regulation of nitrogen compound metaboli...	247	6	0.89	0.00019	4.8404	BP
GO:0072503	cellular divalent inorganic cation homeo...	7	2	0.03	0.00026	56.9323	BP
GO:0072507	divalent inorganic cation homeostasis	7	2	0.03	0.00026	56.9323	BP
GO:0080090	regulation of primary metabolic process	282	6	1.02	0.00039	4.23964	BP
GO:0031323	regulation of cellular metabolic process	284	6	1.03	0.0004	4.20979	BP
GO:0019222	regulation of metabolic process	301	6	1.09	0.00055	3.97202	BP
GO:0006355	regulation of transcription, DNA-depende...	197	5	0.71	0.00058	5.05744	BP
GO:0051252	regulation of RNA metabolic process	197	5	0.71	0.00058	5.05744	BP
GO:2001141	regulation of RNA biosynthetic process	197	5	0.71	0.00058	5.05744	BP
GO:0006875	cellular metal ion homeostasis	11	2	0.04	0.00068	36.2297	BP
GO:0055065	metal ion homeostasis	12	2	0.04	0.00081	33.2105	BP
GO:0010556	regulation of macromolecule biosynthetic...	221	5	0.8	0.00098	4.50822	BP
GO:2000112	regulation of cellular macromolecule bio...	221	5	0.8	0.00098	4.50822	BP
GO:0010468	regulation of gene expression	230	5	0.83	0.00118	4.33181	BP
GO:0006873	cellular ion homeostasis	17	2	0.06	0.00165	23.4427	BP
GO:0030003	cellular cation homeostasis	17	2	0.06	0.00165	23.4427	BP
GO:0060255	regulation of macromolecule metabolic pr...	255	5	0.92	0.00186	3.90712	BP
GO:0034654	nucleobase-containing compound biosynthe...	384	6	1.39	0.00197	3.11349	BP
GO:0050801	ion homeostasis	20	2	0.07	0.00229	19.9263	BP
GO:0055080	cation homeostasis	20	2	0.07	0.00229	19.9263	BP
GO:0000160	phosphorelay signal transduction system	21	2	0.08	0.00253	18.9774	BP
GO:0006351	transcription, DNA-dependent	275	5	1	0.0026	3.62297	BP
GO:0032774	RNA biosynthetic process	277	5	1	0.00268	3.59681	BP
GO:0055082	cellular chemical homeostasis	22	2	0.08	0.00278	18.1148	BP
GO:0019438	aromatic compound biosynthetic process	412	6	1.49	0.00282	2.90189	BP
GO:0018130	heterocycle biosynthetic process	414	6	1.5	0.00289	2.88787	BP
GO:0044271	cellular nitrogen compound biosynthetic ...	425	6	1.54	0.00329	2.81313	BP
GO:1901362	organic cyclic compound biosynthetic pro...	425	6	1.54	0.00329	2.81313	BP
GO:0010522	regulation of calcium ion transport into...	1	1	0	0.00362	199.263	BP
GO:0010524	positive regulation of calcium ion trans...	1	1	0	0.00362	199.263	BP
GO:0010959	regulation of metal ion transport	1	1	0	0.00362	199.263	BP
GO:0032388	positive regulation of intracellular tra...	1	1	0	0.00362	199.263	BP
GO:0032846	positive regulation of homeostatic proce...	1	1	0	0.00362	199.263	BP
GO:0043269	regulation of ion transport	1	1	0	0.00362	199.263	BP
GO:0043270	positive regulation of ion transport	1	1	0	0.00362	199.263	BP
GO:0051279	regulation of release of sequestered cal...	1	1	0	0.00362	199.263	BP
GO:0051281	positive regulation of release of seques...	1	1	0	0.00362	199.263	BP
GO:0051924	regulation of calcium ion transport	1	1	0	0.00362	199.263	BP
GO:0051928	positive regulation of calcium ion trans...	1	1	0	0.00362	199.263	BP
GO:0048878	chemical homeostasis	31	2	0.11	0.00548	12.8557	BP
GO:0046058	cAMP metabolic process	32	2	0.12	0.00583	12.4539	BP
GO:0007204	elevation of cytosolic calcium ion conce...	2	1	0.01	0.00723	99.6316	BP
GO:0032386	regulation of intracellular transport	2	1	0.01	0.00723	99.6316	BP
GO:0032844	regulation of homeostatic process	2	1	0.01	0.00723	99.6316	BP
GO:0051208	sequestering of calcium ion	2	1	0.01	0.00723	99.6316	BP
GO:0051209	release of sequestered calcium ion into ...	2	1	0.01	0.00723	99.6316	BP
GO:0051282	regulation of sequestering of calcium io...	2	1	0.01	0.00723	99.6316	BP
GO:0051283	negative regulation of sequestering of c...	2	1	0.01	0.00723	99.6316	BP
GO:0051480	cytosolic calcium ion homeostasis	2	1	0.01	0.00723	99.6316	BP
GO:0060401	cytosolic calcium ion transport	2	1	0.01	0.00723	99.6316	BP
GO:0060402	calcium ion transport into cytosol	2	1	0.01	0.00723	99.6316	BP
GO:2000021	regulation of ion homeostasis	2	1	0.01	0.00723	99.6316	BP
GO:0065008	regulation of biological quality	116	3	0.42	0.00806	5.15336	BP
GO:0009187	cyclic nucleotide metabolic process	38	2	0.14	0.00815	10.4875	BP
GO:0071944	cell periphery	202	4	0.83	0.0085	3.94581	CC

## Sheet: early aggregation (E)
GtaC-targets at early aggregation
GO.ID	Term	Annotated	Significant	Expected	p-value	Fold enrichment	GO category
GO:0005509	calcium ion binding	106	8	1.54	0.00014	3.61691	MF
GO:0008081	phosphoric diester hydrolase activity	26	3	0.38	0.00608	5.5297	MF
GO:0051093	negative regulation of developmental pro...	5	3	0.08	3.4e-05	28.7544	BP
GO:0032502	developmental process	370	16	5.65	0.00013	2.07239	BP
GO:0019954	asexual reproduction	268	13	4.09	0.0002	2.32467	BP
GO:0030582	fruiting body development	268	13	4.09	0.0002	2.32467	BP
GO:0030587	sorocarp development	268	13	4.09	0.0002	2.32467	BP
GO:0048513	organ development	268	13	4.09	0.0002	2.32467	BP
GO:0048608	reproductive structure development	268	13	4.09	0.0002	2.32467	BP
GO:0055084	fruiting body development in response to...	268	13	4.09	0.0002	2.32467	BP
GO:0061458	reproductive system development	268	13	4.09	0.0002	2.32467	BP
GO:0075259	spore-bearing organ development	268	13	4.09	0.0002	2.32467	BP
GO:0000003	reproduction	306	14	4.68	0.0002	2.1926	BP
GO:0003006	developmental process involved in reprod...	269	13	4.11	0.0002	2.31603	BP
GO:0022414	reproductive process	269	13	4.11	0.0002	2.31603	BP
GO:0048731	system development	269	13	4.11	0.0002	2.31603	BP
GO:0042594	response to starvation	272	13	4.16	0.00023	2.29049	BP
GO:0043900	regulation of multi-organism process	2	2	0.03	0.00023	47.9241	BP
GO:0046999	regulation of conjugation	2	2	0.03	0.00023	47.9241	BP
GO:0031667	response to nutrient levels	274	13	4.19	0.00024	2.27377	BP
GO:0009991	response to extracellular stimulus	275	13	4.2	0.00025	2.2655	BP
GO:0046165	alcohol biosynthetic process	9	3	0.14	0.00027	15.9747	BP
GO:0048856	anatomical structure development	329	14	5.03	0.00043	2.03932	BP
GO:0031152	aggregation involved in sorocarp develop...	91	7	1.39	0.00044	3.68647	BP
GO:0009605	response to external stimulus	333	14	5.09	0.00048	2.01482	BP
GO:0007275	multicellular organismal development	294	13	4.49	0.00048	2.11909	BP
GO:0032501	multicellular organismal process	299	13	4.57	0.00057	2.08365	BP
GO:0044707	single-multicellular organism process	299	13	4.57	0.00057	2.08365	BP
GO:0006066	alcohol metabolic process	27	4	0.41	0.00069	7.09986	BP
GO:0000746	conjugation	3	2	0.05	0.00069	31.9494	BP
GO:0044764	multi-organism cellular process	3	2	0.05	0.00069	31.9494	BP
GO:1901617	organic hydroxy compound biosynthetic pr...	12	3	0.18	0.00069	11.981	BP
GO:0044767	single-organism developmental process	232	11	3.54	0.00076	2.27226	BP
GO:0050793	regulation of developmental process	53	5	0.81	0.00121	4.52114	BP
GO:1901615	organic hydroxy compound metabolic proce...	32	4	0.49	0.00133	5.99051	BP
GO:0006696	ergosterol biosynthetic process	4	2	0.06	0.00136	23.962	BP
GO:0008204	ergosterol metabolic process	4	2	0.06	0.00136	23.962	BP
GO:0016128	phytosteroid metabolic process	4	2	0.06	0.00136	23.962	BP
GO:0016129	phytosteroid biosynthetic process	4	2	0.06	0.00136	23.962	BP
GO:0044107	cellular alcohol metabolic process	4	2	0.06	0.00136	23.962	BP
GO:0044108	cellular alcohol biosynthetic process	4	2	0.06	0.00136	23.962	BP
GO:0048519	negative regulation of biological proces...	88	6	1.34	0.00215	3.26755	BP
GO:0006950	response to stress	498	16	7.61	0.00331	1.53973	BP
GO:0016126	sterol biosynthetic process	6	2	0.09	0.00333	15.9747	BP
GO:0032101	regulation of response to external stimu...	41	4	0.63	0.00336	4.67552	BP
GO:0050789	regulation of biological process	846	23	12.93	0.0036	1.3029	BP
GO:0016125	sterol metabolic process	7	2	0.11	0.00462	13.6926	BP
GO:0065007	biological regulation	874	23	13.35	0.00542	1.26116	BP
GO:0006694	steroid biosynthetic process	8	2	0.12	0.00609	11.981	BP
GO:0007166	cell surface receptor signaling pathway	52	4	0.79	0.00791	3.68647	BP
GO:0005576	extracellular region	402	22	6.51	2.7e-07	2.62271	CC
GO:0005615	extracellular space	341	20	5.52	3.5e-07	2.81079	CC
GO:0044421	extracellular region part	341	20	5.52	3.5e-07	2.81079	CC
GO:0005886	plasma membrane	129	7	2.09	0.0047	2.60053	CC
GO:0016021	integral to membrane	774	22	12.54	0.0052	1.36218	CC
GO:0031224	intrinsic to membrane	786	22	12.73	0.0063	1.34139	CC

## Sheet: late aggregation (L)
GtaC-targets at late aggregation
GO.ID	Term	Annotated	Significant	Expected	p-value	Fold enrichment	GO category
GO:0043565	sequence-specific DNA binding	90	11	1.85	1.9e-06	4.04134	MF
GO:0001071	nucleic acid binding transcription facto...	103	10	2.11	4.5e-05	3.21024	MF
GO:0003700	sequence-specific DNA binding transcript...	103	10	2.11	4.5e-05	3.21024	MF
GO:0004553	hydrolase activity, hydrolyzing O-glycos...	75	6	1.54	0.0042	2.64524	MF
GO:0016798	hydrolase activity, acting on glycosyl b...	84	6	1.72	0.0074	2.36182	MF
GO:0004674	protein serine/threonine kinase activity	170	9	3.49	0.0081	1.75053	MF
GO:0019219	regulation of nucleobase-containing comp...	247	14	5.02	0.00045	1.87416	BP
GO:0051171	regulation of nitrogen compound metaboli...	247	14	5.02	0.00045	1.87416	BP
GO:0007275	multicellular organismal development	294	15	5.97	0.00085	1.68702	BP
GO:0032501	multicellular organismal process	299	15	6.08	0.00101	1.6588	BP
GO:0044707	single-multicellular organism process	299	15	6.08	0.00101	1.6588	BP
GO:0031154	culmination involved in sorocarp develop...	58	6	1.18	0.00107	3.42057	BP
GO:0032502	developmental process	370	17	7.52	0.00123	1.51923	BP
GO:0050794	regulation of cellular process	806	29	16.38	0.0013	1.1897	BP
GO:0080090	regulation of primary metabolic process	282	14	5.73	0.00165	1.64155	BP
GO:0030154	cell differentiation	86	7	1.75	0.00172	2.69138	BP
GO:0031323	regulation of cellular metabolic process	284	14	5.77	0.00176	1.62999	BP
GO:0050789	regulation of biological process	846	29	17.19	0.00274	1.13345	BP
GO:0019222	regulation of metabolic process	301	14	6.12	0.00302	1.53793	BP
GO:0045595	regulation of cell differentiation	15	3	0.3	0.00312	6.6131	BP
GO:0030243	cellulose metabolic process	5	2	0.1	0.00394	13.2262	BP
GO:0051273	beta-glucan metabolic process	5	2	0.1	0.00394	13.2262	BP
GO:0009889	regulation of biosynthetic process	245	12	4.98	0.00396	1.61953	BP
GO:0031326	regulation of cellular biosynthetic proc...	245	12	4.98	0.00396	1.61953	BP
GO:0065007	biological regulation	874	29	17.76	0.00444	1.09714	BP
GO:0007265	Ras protein signal transduction	132	8	2.68	0.00523	2.00397	BP
GO:0005976	polysaccharide metabolic process	18	3	0.37	0.00535	5.51092	BP
GO:0043519	regulation of myosin II filament organiz...	6	2	0.12	0.00582	11.0218	BP
GO:0043520	regulation of myosin II filament assembl...	6	2	0.12	0.00582	11.0218	BP
GO:0006355	regulation of transcription, DNA-depende...	197	10	4	0.00656	1.67845	BP
GO:0051252	regulation of RNA metabolic process	197	10	4	0.00656	1.67845	BP
GO:2001141	regulation of RNA biosynthetic process	197	10	4	0.00656	1.67845	BP
GO:0019954	asexual reproduction	268	12	5.45	0.00802	1.48054	BP
GO:0030582	fruiting body development	268	12	5.45	0.00802	1.48054	BP
GO:0030587	sorocarp development	268	12	5.45	0.00802	1.48054	BP
GO:0048513	organ development	268	12	5.45	0.00802	1.48054	BP
GO:0048608	reproductive structure development	268	12	5.45	0.00802	1.48054	BP
GO:0055084	fruiting body development in response to...	268	12	5.45	0.00802	1.48054	BP
GO:0061458	reproductive system development	268	12	5.45	0.00802	1.48054	BP
GO:0075259	spore-bearing organ development	268	12	5.45	0.00802	1.48054	BP
GO:0031036	myosin II filament assembly	7	2	0.14	0.00805	9.44729	BP
GO:0048102	autophagic cell death	7	2	0.14	0.00805	9.44729	BP
GO:0003006	developmental process involved in reprod...	269	12	5.47	0.00825	1.47504	BP
GO:0022414	reproductive process	269	12	5.47	0.00825	1.47504	BP
GO:0048731	system development	269	12	5.47	0.00825	1.47504	BP
GO:0044262	cellular carbohydrate metabolic process	40	4	0.81	0.00844	3.30655	BP
GO:0006468	protein phosphorylation	305	13	6.2	0.00873	1.40935	BP
GO:0000003	reproduction	306	13	6.22	0.00896	1.40474	BP
GO:0042594	response to starvation	272	12	5.53	0.00897	1.45877	BP
GO:0031667	response to nutrient levels	274	12	5.57	0.00949	1.44812	BP
GO:0009991	response to extracellular stimulus	275	12	5.59	0.00975	1.44286	BP

## Sheet: S & E
GtaC-targets at starvation sensing AND early aggregation
GO.ID	Term	Annotated	Significant	Expected	p-value	Fold enrichment	GO category
GO:0004871	signal transducer activity	116	6	0.5	7.7e-06	6.99384	MF
GO:0060089	molecular transducer activity	116	6	0.5	7.7e-06	6.99384	MF
GO:0004930	G-protein coupled receptor activity	35	4	0.15	1.3e-05	15.4531	MF
GO:0004888	transmembrane signaling receptor activit...	49	4	0.21	5e-05	11.0379	MF
GO:0038023	signaling receptor activity	75	4	0.32	0.00027	7.21143	MF
GO:0004872	receptor activity	109	4	0.47	0.00111	4.96199	MF
GO:0001637	G-protein coupled chemoattractant recept...	1	1	0	0.00428	135.214	MF
GO:0001653	peptide receptor activity	1	1	0	0.00428	135.214	MF
GO:0001664	G-protein coupled receptor binding	1	1	0	0.00428	135.214	MF
GO:0004561	alpha-N-acetylglucosaminidase activity	1	1	0	0.00428	135.214	MF
GO:0008528	G-protein coupled peptide receptor activ...	1	1	0	0.00428	135.214	MF
GO:0007186	G-protein coupled receptor signaling pat...	50	5	0.24	3.6e-06	13.5214	BP
GO:0007166	cell surface receptor signaling pathway	52	5	0.25	4.4e-06	13.0014	BP
GO:0007165	signal transduction	455	9	2.22	0.00022	2.67457	BP
GO:0023052	signaling	455	9	2.22	0.00022	2.67457	BP
GO:0044700	single organism signaling	455	9	2.22	0.00022	2.67457	BP
GO:0050794	regulation of cellular process	806	12	3.94	0.00023	2.01312	BP
GO:0019954	asexual reproduction	268	7	1.31	0.00024	3.53172	BP
GO:0030582	fruiting body development	268	7	1.31	0.00024	3.53172	BP
GO:0030587	sorocarp development	268	7	1.31	0.00024	3.53172	BP
GO:0048513	organ development	268	7	1.31	0.00024	3.53172	BP
GO:0048608	reproductive structure development	268	7	1.31	0.00024	3.53172	BP
GO:0055084	fruiting body development in response to...	268	7	1.31	0.00024	3.53172	BP
GO:0061458	reproductive system development	268	7	1.31	0.00024	3.53172	BP
GO:0075259	spore-bearing organ development	268	7	1.31	0.00024	3.53172	BP
GO:0003006	developmental process involved in reprod...	269	7	1.31	0.00025	3.51859	BP
GO:0022414	reproductive process	269	7	1.31	0.00025	3.51859	BP
GO:0048731	system development	269	7	1.31	0.00025	3.51859	BP
GO:0042594	response to starvation	272	7	1.33	0.00027	3.47978	BP
GO:0031667	response to nutrient levels	274	7	1.34	0.00028	3.45438	BP
GO:0009991	response to extracellular stimulus	275	7	1.34	0.00028	3.44182	BP
GO:0006171	cAMP biosynthetic process	27	3	0.13	0.00028	15.0238	BP
GO:0050896	response to stimulus	964	13	4.71	0.0003	1.82343	BP
GO:0007154	cell communication	479	9	2.34	0.00033	2.54056	BP
GO:0050789	regulation of biological process	846	12	4.13	0.00036	1.91793	BP
GO:0007275	multicellular organismal development	294	7	1.44	0.00043	3.21939	BP
GO:0009190	cyclic nucleotide biosynthetic process	31	3	0.15	0.00043	13.0853	BP
GO:0052652	cyclic purine nucleotide metabolic proce...	31	3	0.15	0.00043	13.0853	BP
GO:0032501	multicellular organismal process	299	7	1.46	0.00047	3.16555	BP
GO:0044707	single-multicellular organism process	299	7	1.46	0.00047	3.16555	BP
GO:0046058	cAMP metabolic process	32	3	0.16	0.00048	12.6763	BP
GO:0065007	biological regulation	874	12	4.27	0.00049	1.85649	BP
GO:0000003	reproduction	306	7	1.49	0.00054	3.09314	BP
GO:0009187	cyclic nucleotide metabolic process	38	3	0.19	0.00079	10.6748	BP
GO:0048856	anatomical structure development	329	7	1.61	0.00084	2.8769	BP
GO:0009605	response to external stimulus	333	7	1.63	0.0009	2.84234	BP
GO:0031152	aggregation involved in sorocarp develop...	91	4	0.44	0.00092	5.94349	BP
GO:1901293	nucleoside phosphate biosynthetic proces...	94	4	0.46	0.00104	5.7538	BP
GO:0006935	chemotaxis	98	4	0.48	0.00122	5.51895	BP
GO:0051716	cellular response to stimulus	582	9	2.84	0.00137	2.09094	BP
GO:0032502	developmental process	370	7	1.81	0.00168	2.55811	BP
GO:0042330	taxis	111	4	0.54	0.00193	4.87259	BP
GO:0045762	positive regulation of adenylate cyclase...	16	2	0.08	0.00265	16.9018	BP
GO:0040011	locomotion	123	4	0.6	0.00282	4.39721	BP
GO:0030801	positive regulation of cyclic nucleotide...	17	2	0.08	0.003	15.9076	BP
GO:0030804	positive regulation of cyclic nucleotide...	17	2	0.08	0.003	15.9076	BP
GO:0030810	positive regulation of nucleotide biosyn...	17	2	0.08	0.003	15.9076	BP
GO:0030816	positive regulation of cAMP metabolic pr...	17	2	0.08	0.003	15.9076	BP
GO:0030819	positive regulation of cAMP biosynthetic...	17	2	0.08	0.003	15.9076	BP
GO:0031281	positive regulation of cyclase activity	17	2	0.08	0.003	15.9076	BP
GO:0045981	positive regulation of nucleotide metabo...	17	2	0.08	0.003	15.9076	BP
GO:0051349	positive regulation of lyase activity	17	2	0.08	0.003	15.9076	BP
GO:1900373	positive regulation of purine nucleotide...	17	2	0.08	0.003	15.9076	BP
GO:1900544	positive regulation of purine nucleotide...	17	2	0.08	0.003	15.9076	BP
GO:0090407	organophosphate biosynthetic process	126	4	0.62	0.00307	4.29252	BP
GO:0009152	purine ribonucleotide biosynthetic proce...	65	3	0.32	0.00375	6.24066	BP
GO:0009260	ribonucleotide biosynthetic process	67	3	0.33	0.00409	6.05437	BP
GO:0046390	ribose phosphate biosynthetic process	67	3	0.33	0.00409	6.05437	BP
GO:0045761	regulation of adenylate cyclase activity	20	2	0.1	0.00415	13.5214	BP
GO:0006164	purine nucleotide biosynthetic process	69	3	0.34	0.00444	5.87888	BP
GO:0009891	positive regulation of biosynthetic proc...	21	2	0.1	0.00457	12.8776	BP
GO:0010562	positive regulation of phosphorus metabo...	21	2	0.1	0.00457	12.8776	BP
GO:0031279	regulation of cyclase activity	21	2	0.1	0.00457	12.8776	BP
GO:0031328	positive regulation of cellular biosynth...	21	2	0.1	0.00457	12.8776	BP
GO:0045937	positive regulation of phosphate metabol...	21	2	0.1	0.00457	12.8776	BP
GO:0051339	regulation of lyase activity	21	2	0.1	0.00457	12.8776	BP
GO:0006753	nucleoside phosphate metabolic process	143	4	0.7	0.00484	3.78222	BP
GO:0044767	single-organism developmental process	232	5	1.13	0.00487	2.9141	BP
GO:0019505	resorcinol metabolic process	1	1	0	0.00488	135.214	BP
GO:0030814	regulation of cAMP metabolic process	22	2	0.11	0.00502	12.2922	BP
GO:0030817	regulation of cAMP biosynthetic process	22	2	0.11	0.00502	12.2922	BP
GO:0045935	positive regulation of nucleobase-contai...	22	2	0.11	0.00502	12.2922	BP
GO:0051173	positive regulation of nitrogen compound...	22	2	0.11	0.00502	12.2922	BP
GO:0072522	purine-containing compound biosynthetic ...	75	3	0.37	0.00561	5.40857	BP
GO:0030799	regulation of cyclic nucleotide metaboli...	24	2	0.12	0.00596	11.2679	BP
GO:0030802	regulation of cyclic nucleotide biosynth...	24	2	0.12	0.00596	11.2679	BP
GO:0030808	regulation of nucleotide biosynthetic pr...	24	2	0.12	0.00596	11.2679	BP
GO:1900371	regulation of purine nucleotide biosynth...	24	2	0.12	0.00596	11.2679	BP
GO:0042221	response to chemical stimulus	156	4	0.76	0.00658	3.46703	BP
GO:0009893	positive regulation of metabolic process	26	2	0.13	0.00697	10.4011	BP
GO:0031325	positive regulation of cellular metaboli...	26	2	0.13	0.00697	10.4011	BP
GO:0043085	positive regulation of catalytic activit...	28	2	0.14	0.00806	9.65816	BP
GO:0044093	positive regulation of molecular functio...	28	2	0.14	0.00806	9.65816	BP
GO:0055086	nucleobase-containing small molecule met...	168	4	0.82	0.00852	3.21939	BP
GO:0006950	response to stress	498	7	2.43	0.00878	1.9006	BP
GO:0034654	nucleobase-containing compound biosynthe...	384	6	1.87	0.00953	2.11272	BP
GO:0009165	nucleotide biosynthetic process	91	3	0.44	0.00958	4.45761	BP
GO:0007189	adenylate cyclase-activating G-protein c...	2	1	0.01	0.00974	67.6071	BP
GO:0008360	regulation of cell shape	2	1	0.01	0.00974	67.6071	BP
GO:0030638	polyketide metabolic process	2	1	0.01	0.00974	67.6071	BP
GO:0030639	polyketide biosynthetic process	2	1	0.01	0.00974	67.6071	BP
GO:0044459	plasma membrane part	87	3	0.4	0.0071	4.66256	CC
GO:0030141	secretory granule	2	1	0.01	0.0092	67.6071	CC

## Sheet: S & L
GtaC-targets at starvation sensing AND late aggregation
GO.ID	Term	Annotated	Significant	Expected	p-value	Fold enrichment	GO category
GO:0004707	MAP kinase activity	1	1	0	0.001	841.333	MF
GO:0004702	receptor signaling protein serine/threon...	2	1	0	0.002	420.667	MF
GO:0005057	receptor signaling protein activity	2	1	0	0.002	420.667	MF
GO:0019954	asexual reproduction	268	3	0.34	0.0036	9.41791	BP
GO:0030582	fruiting body development	268	3	0.34	0.0036	9.41791	BP
GO:0030587	sorocarp development	268	3	0.34	0.0036	9.41791	BP
GO:0048513	organ development	268	3	0.34	0.0036	9.41791	BP
GO:0048608	reproductive structure development	268	3	0.34	0.0036	9.41791	BP
GO:0055084	fruiting body development in response to...	268	3	0.34	0.0036	9.41791	BP
GO:0061458	reproductive system development	268	3	0.34	0.0036	9.41791	BP
GO:0075259	spore-bearing organ development	268	3	0.34	0.0036	9.41791	BP
GO:0003006	developmental process involved in reprod...	269	3	0.34	0.0036	9.3829	BP
GO:0022414	reproductive process	269	3	0.34	0.0036	9.3829	BP
GO:0048731	system development	269	3	0.34	0.0036	9.3829	BP
GO:0042594	response to starvation	272	3	0.34	0.0037	9.27941	BP
GO:0031667	response to nutrient levels	274	3	0.35	0.0038	9.21168	BP
GO:0009991	response to extracellular stimulus	275	3	0.35	0.0038	9.17818	BP
GO:0007275	multicellular organismal development	294	3	0.37	0.0046	8.58503	BP
GO:0032501	multicellular organismal process	299	3	0.38	0.0049	8.44147	BP
GO:0044707	single-multicellular organism process	299	3	0.38	0.0049	8.44147	BP
GO:0000003	reproduction	306	3	0.39	0.0052	8.24837	BP
GO:0043052	thermotaxis	5	1	0.01	0.0063	168.267	BP
GO:0048856	anatomical structure development	329	3	0.41	0.0064	7.67173	BP
GO:0009605	response to external stimulus	333	3	0.42	0.0066	7.57958	BP
GO:0032502	developmental process	370	3	0.47	0.0088	6.82162	BP

## Sheet: E & L
GtaC-targets at early aggregation AND late aggregation
GO.ID	Term	Annotated	Significant	Expected	p-value	Fold enrichment	GO category
GO:0016165	linoleate 13S-lipoxygenase activity	2	1	0.01	0.006	118.312	MF
GO:0005100	Rho GTPase activator activity	41	2	0.12	0.0065	11.5427	MF
GO:0030675	Rac GTPase activator activity	41	2	0.12	0.0065	11.5427	MF
GO:0019953	sexual reproduction	36	3	0.1	0.00013	19.7188	BP
GO:0000003	reproduction	306	6	0.87	0.00014	4.63971	BP
GO:1901615	organic hydroxy compound metabolic proce...	32	2	0.09	0.00358	14.7891	BP
GO:0031147	1-(3,5-dichloro-2,6-dihydroxy-4-methoxyp...	2	1	0.01	0.00566	118.312	BP
GO:0031148	DIF-1 biosynthetic process	2	1	0.01	0.00566	118.312	BP
GO:0042537	benzene-containing compound metabolic pr...	2	1	0.01	0.00566	118.312	BP
GO:0046189	phenol-containing compound biosynthetic ...	2	1	0.01	0.00566	118.312	BP
GO:0016601	Rac protein signal transduction	45	2	0.13	0.00699	10.5167	BP
GO:0035020	regulation of Rac protein signal transdu...	45	2	0.13	0.00699	10.5167	BP
GO:0018904	ether metabolic process	3	1	0.01	0.00848	78.875	BP
GO:0018958	phenol-containing compound metabolic pro...	3	1	0.01	0.00848	78.875	BP
GO:0051260	protein homooligomerization	3	1	0.01	0.00848	78.875	BP
GO:1901503	ether biosynthetic process	3	1	0.01	0.00848	78.875	BP
GO:0045121	membrane raft	1	1	0	0.0029	236.625	CC
GO:0005576	extracellular region	402	5	1.17	0.0046	2.9431	CC
GO:0031225	anchored to membrane	3	1	0.01	0.0087	78.875	CC
GO:0046658	anchored to plasma membrane	3	1	0.01	0.0087	78.875	CC

## Sheet: S & E & L
GtaC-targets at starvation sensing AND early aggregation AND late aggregation
GO.ID	Term	Annotated	Significant	Expected	p-value	Fold enrichment	GO category
GO:0004115	3',5'-cyclic-AMP phosphodiesterase activ...	5	2	0.02	0.00012	77.6615	MF
GO:0047555	3',5'-cyclic-GMP phosphodiesterase activ...	6	2	0.02	0.00018	64.7179	MF
GO:0004112	cyclic-nucleotide phosphodiesterase acti...	7	2	0.02	0.00025	55.4725	MF
GO:0004114	3',5'-cyclic-nucleotide phosphodiesteras...	7	2	0.02	0.00025	55.4725	MF
GO:0042578	phosphoric ester hydrolase activity	106	4	0.38	0.00049	7.32656	MF
GO:0008081	phosphoric diester hydrolase activity	26	2	0.09	0.00376	14.9349	MF
GO:0043565	sequence-specific DNA binding	90	3	0.32	0.00383	6.47179	MF
GO:0001071	nucleic acid binding transcription facto...	103	3	0.37	0.00559	5.65497	MF
GO:0003700	sequence-specific DNA binding transcript...	103	3	0.37	0.00559	5.65497	MF
GO:0004340	glucokinase activity	2	1	0.01	0.00711	97.0769	MF
GO:0004396	hexokinase activity	2	1	0.01	0.00711	97.0769	MF
GO:0003677	DNA binding	378	5	1.35	0.0096	2.56817	MF
GO:0006198	cAMP catabolic process	5	2	0.02	0.0001	77.6615	BP
GO:0046069	cGMP catabolic process	5	2	0.02	0.0001	77.6615	BP
GO:0046058	cAMP metabolic process	32	3	0.11	0.00015	18.2019	BP
GO:0009214	cyclic nucleotide catabolic process	7	2	0.02	0.00022	55.4725	BP
GO:0009187	cyclic nucleotide metabolic process	38	3	0.13	0.00024	15.3279	BP
GO:0046068	cGMP metabolic process	13	2	0.04	0.0008	29.8698	BP
GO:0009889	regulation of biosynthetic process	245	5	0.81	0.00101	3.96232	BP
GO:0031326	regulation of cellular biosynthetic proc...	245	5	0.81	0.00101	3.96232	BP
GO:0019219	regulation of nucleobase-containing comp...	247	5	0.82	0.00104	3.93024	BP
GO:0051171	regulation of nitrogen compound metaboli...	247	5	0.82	0.00104	3.93024	BP
GO:0007015	actin filament organization	73	3	0.24	0.00167	7.97893	BP
GO:0080090	regulation of primary metabolic process	282	5	0.93	0.00189	3.44244	BP
GO:0031323	regulation of cellular metabolic process	284	5	0.94	0.00195	3.4182	BP
GO:0019222	regulation of metabolic process	301	5	1	0.00252	3.22515	BP
GO:0014066	regulation of phosphatidylinositol 3-kin...	1	1	0	0.00331	194.154	BP
GO:0031247	actin rod assembly	1	1	0	0.00331	194.154	BP
GO:0006355	regulation of transcription, DNA-depende...	197	4	0.65	0.00355	3.94221	BP
GO:0051252	regulation of RNA metabolic process	197	4	0.65	0.00355	3.94221	BP
GO:2001141	regulation of RNA biosynthetic process	197	4	0.65	0.00355	3.94221	BP
GO:0009150	purine ribonucleotide metabolic process	96	3	0.32	0.00366	6.06731	BP
GO:0009259	ribonucleotide metabolic process	98	3	0.32	0.00388	5.94349	BP
GO:0019693	ribose phosphate metabolic process	98	3	0.32	0.00388	5.94349	BP
GO:0006163	purine nucleotide metabolic process	101	3	0.33	0.00422	5.76695	BP
GO:0009154	purine ribonucleotide catabolic process	30	2	0.1	0.00429	12.9436	BP
GO:0009261	ribonucleotide catabolic process	30	2	0.1	0.00429	12.9436	BP
GO:0006195	purine nucleotide catabolic process	31	2	0.1	0.00457	12.5261	BP
GO:0009166	nucleotide catabolic process	31	2	0.1	0.00457	12.5261	BP
GO:0072523	purine-containing compound catabolic pro...	33	2	0.11	0.00517	11.7669	BP
GO:1901292	nucleoside phosphate catabolic process	33	2	0.11	0.00517	11.7669	BP
GO:0010556	regulation of macromolecule biosynthetic...	221	4	0.73	0.00536	3.5141	BP
GO:2000112	regulation of cellular macromolecule bio...	221	4	0.73	0.00536	3.5141	BP
GO:0072521	purine-containing compound metabolic pro...	112	3	0.37	0.00564	5.20055	BP
GO:0030036	actin cytoskeleton organization	115	3	0.38	0.00607	5.06488	BP
GO:0010468	regulation of gene expression	230	4	0.76	0.00618	3.37659	BP
GO:0044767	single-organism developmental process	232	4	0.77	0.00637	3.34748	BP
GO:0030029	actin filament-based process	118	3	0.39	0.00652	4.93611	BP
GO:0014065	phosphatidylinositol 3-kinase cascade	2	1	0.01	0.0066	97.0769	BP
GO:0030047	actin modification	2	1	0.01	0.0066	97.0769	BP
GO:0030815	negative regulation of cAMP metabolic pr...	2	1	0.01	0.0066	97.0769	BP
GO:0030818	negative regulation of cAMP biosynthetic...	2	1	0.01	0.0066	97.0769	BP
GO:0031289	actin phosphorylation	2	1	0.01	0.0066	97.0769	BP
GO:0034654	nucleobase-containing compound biosynthe...	384	5	1.27	0.00716	2.52804	BP
GO:0006796	phosphate-containing compound metabolic ...	569	6	1.88	0.0085	2.04732	BP
GO:0060255	regulation of macromolecule metabolic pr...	255	4	0.84	0.00886	3.04555	BP
GO:0009117	nucleotide metabolic process	135	3	0.45	0.00945	4.31453	BP
GO:1901136	carbohydrate derivative catabolic proces...	45	2	0.15	0.00947	8.62906	BP
GO:0019438	aromatic compound biosynthetic process	412	5	1.36	0.0096	2.35624	BP
GO:0006793	phosphorus metabolic process	584	6	1.93	0.00963	1.99473	BP
GO:0018130	heterocycle biosynthetic process	414	5	1.37	0.0098	2.34485	BP
GO:0030800	negative regulation of cyclic nucleotide...	3	1	0.01	0.00989	64.7179	BP
GO:0030803	negative regulation of cyclic nucleotide...	3	1	0.01	0.00989	64.7179	BP
GO:0030809	negative regulation of nucleotide biosyn...	3	1	0.01	0.00989	64.7179	BP
GO:0030835	negative regulation of actin filament de...	3	1	0.01	0.00989	64.7179	BP
GO:0045980	negative regulation of nucleotide metabo...	3	1	0.01	0.00989	64.7179	BP
GO:1900372	negative regulation of purine nucleotide...	3	1	0.01	0.00989	64.7179	BP
GO:1900543	negative regulation of purine nucleotide...	3	1	0.01	0.00989	64.7179	BP
